# Supplementary material for: Evolutionary and functional genomics of DNA methylation in maize domestication and improvement
Source: Nat Commun. 2020 Nov 2;11:5539. doi: 10.1038/s41467-020-19333-4 (PMC7606521; doi:10.1038/s41467-020-19333-4)
Supplement: Supplementary file 4 — Supplementary Data 1 [file 41467_2020_19333_MOESM4_ESM.xlsx]

## Sheet: Supplementary Data 1
Supplementary Data 1. Teosinte, landrace, and modern maize samples used in this study.
Sample ID	Population	Data type	Reads pair	Read length	Depth (×)
JRIAL2A	Teosinte	WGS	445263970	100	38.7186
JRIAL2B	Teosinte	WGS	389334165	100	33.8551
JRIAL2C	Teosinte	WGS	370109242	100	32.1834
JRIAL2D	Teosinte	WGS	465016339	100	40.4362
JRIAL2E	Teosinte	WGS	361741308	100	31.4558
JRIAL2F	Teosinte	WGS	380351972	100	33.0741
JRIAL2G	Teosinte	WGS	383304695	100	33.3308
JRIAL2H	Teosinte	WGS	406224156	100	35.3238
JRIAL2I	Teosinte	WGS	475414569	100	41.3404
JRIAL2J	Teosinte	WGS	368064783	100	32.0056
JRIAL2K	Teosinte	WGS	431313165	100	37.5055
JRIAL2L	Teosinte	WGS	435075902	100	37.8327
JRIAL2M	Teosinte	WGS	431016572	100	37.4797
JRIAL2N	Teosinte	WGS	384008850	100	33.3921
JRIAL2O	Teosinte	WGS	363840108	100	31.6383
JRIAL2P	Teosinte	WGS	365286775	100	31.7641
JRIAL2Q	Teosinte	WGS	459191791	100	39.9297
JRIAL2R	Teosinte	WGS	410976578	100	35.7371
JRIAL2S	Teosinte	WGS	380706252	100	33.1049
JRIAL2T	Teosinte	WGS	454167853	100	39.4929
AMES-8235	Landrace	WGS	122187664	100	10.625
PI-620767	Landrace	WGS	122530780	100	10.6549
PI-620773	Landrace	WGS	121819748	100	10.593
PI-620774	Landrace	WGS	101861139	100	8.85749
PI-620784	Landrace	WGS	105938184	100	9.21202
PI-620785	Landrace	WGS	122175339	100	10.6239
PI-620797	Landrace	WGS	121923274	100	10.602
PI-620819	Landrace	WGS	122121975	100	10.6193
PI-620821	Landrace	WGS	122269950	100	10.6322
PI-620834	Landrace	WGS	122112697	100	10.6185
PI-620842	Landrace	WGS	122504540	100	10.6526
PI-620846	Landrace	WGS	122180874	100	10.6244
PI-620856	Landrace	WGS	121928372	100	10.6025
PI-620859	Landrace	WGS	122856275	100	10.6832
PI-620860	Landrace	WGS	121172998	100	10.5368
PI-628503	Landrace	WGS	121639249	100	10.5773
PI-628514	Landrace	WGS	122358504	100	10.6399
Tx303	Modern maize	WGS	36878016	150	4.81018
LH82	Modern maize	WGS	102103535	251	22.2852
LH123HT	Modern maize	WGS	305790752	100	26.5905
Mo17	Modern maize	WGS	37907129	150	4.94441
Oh43	Modern maize	WGS	33854985	150	4.41587
P39	Modern maize	WGS	165416975	100	14.3841
PHZ51	Modern maize	WGS	280978460	100	24.4329
A632	Modern maize	WGS	42683855	150	5.56746
B37	Modern maize	WGS	38688266	150	5.0463
B73	Modern maize	WGS	28386222	150	3.70255
B97	Modern maize	WGS	20377986	125	2.215
CML322	Modern maize	WGS	29576108	150	3.85775
HP301	Modern maize	WGS	44116325	150	5.7543
IL14	Modern maize	WGS	37188586	150	4.85069
JRIAL2A	Teosinte	WGBS	189481714	100	16.4767
JRIAL2B	Teosinte	WGBS	208861518	100	18.1619
JRIAL2C	Teosinte	WGBS	194386784	100	16.9032
JRIAL2D	Teosinte	WGBS	182421789	100	15.8628
JRIAL2E	Teosinte	WGBS	197215329	100	17.1492
JRIAL2F	Teosinte	WGBS	219687396	100	19.1033
JRIAL2G	Teosinte	WGBS	184226991	100	16.0197
JRIAL2H	Teosinte	WGBS	197733105	100	17.1942
JRIAL2I	Teosinte	WGBS	189719738	100	16.4974
JRIAL2J	Teosinte	WGBS	211833179	100	18.4203
JRIAL2K	Teosinte	WGBS	182971028	100	15.9105
JRIAL2L	Teosinte	WGBS	161133675	100	14.0116
JRIAL2M	Teosinte	WGBS	201967954	100	17.5624
JRIAL2N	Teosinte	WGBS	185932103	100	16.168
JRIAL2O	Teosinte	WGBS	194999346	100	16.9565
JRIAL2P	Teosinte	WGBS	185785805	100	16.1553
JRIAL2Q	Teosinte	WGBS	175854254	100	15.2917
JRIAL2R	Teosinte	WGBS	181134608	100	15.7508
JRIAL2S	Teosinte	WGBS	193660542	100	16.84
JRIAL2T	Teosinte	WGBS	199217278	100	17.3232
AMES-8235	Landrace	WGBS	72106200	150	9.40516
PI-620767	Landrace	WGBS	87799862	150	11.4522
PI-620773	Landrace	WGBS	89484083	150	11.6718
PI-620774	Landrace	WGBS	101431757	150	13.2302
PI-620784	Landrace	WGBS	89317692	150	11.6501
PI-620785	Landrace	WGBS	86985098	150	11.3459
PI-620797	Landrace	WGBS	74477364	150	9.71444
PI-620819	Landrace	WGBS	72158495	150	9.41198
PI-620821	Landrace	WGBS	76223140	150	9.94215
PI-620834	Landrace	WGBS	73206218	150	9.54864
PI-620842	Landrace	WGBS	75981943	150	9.91069
PI-620846	Landrace	WGBS	77104875	150	10.0572
PI-620856	Landrace	WGBS	94427913	150	12.3167
PI-620859	Landrace	WGBS	99394987	150	12.9646
PI-620860	Landrace	WGBS	79192767	150	10.3295
PI-628503	Landrace	WGBS	98747589	150	12.8801
PI-628514	Landrace	WGBS	86112355	150	11.232
Tx303	Modern maize	WGBS	162731207	100	14.1505
LH82	Modern maize	WGBS	179811791	100	15.6358
LH123HT	Modern maize	WGBS	204260159	100	17.7618
Mo17	Modern maize	WGBS	193924301	100	16.863
Oh43	Modern maize	WGBS	154446717	100	13.4301
P39	Modern maize	WGBS	156289099	100	13.5904
PHZ51	Modern maize	WGBS	162557121	100	14.1354
A632	Modern maize	WGBS	161519476	100	14.0452
B37	Modern maize	WGBS	162284561	100	14.1117
B73	Modern maize	WGBS	167762882	100	14.5881
B97	Modern maize	WGBS	152577142	100	13.2676
CML322	Modern maize	WGBS	178448613	100	15.5173
HP301	Modern maize	WGBS	216647361	100	18.8389
IL14	Modern maize	WGBS	207448285	100	18.039
