# Supplementary material for: Evolutionary and functional genomics of DNA methylation in maize domestication and improvement
Source: Nat Commun. 2020 Nov 2;11:5539. doi: 10.1038/s41467-020-19333-4 (PMC7606521; doi:10.1038/s41467-020-19333-4)
Supplement: Supplementary file 5 — Supplementary Data 2 [file 41467_2020_19333_MOESM5_ESM.xlsx]

## Sheet: Supplementary Data 2
Supplementary Data 2. Population-wide differentially methylated regions in the CG and CHG contexts.
Type	Chr	Start	Stop	q-value	POP Aa	POP Bb	Comparison
CG	1	176352	177236	7.5e-48	0.90199	0.48584	Teosinte/Maize
CG	1	180304	181274	3.6e-98	0.85865	0.3978	Teosinte/Maize
CG	1	209303	209725	9.6e-136	0.92742	0.070525	Teosinte/Maize
CG	1	210119	210619	1.2e-119	0.75276	0.065099	Teosinte/Maize
CG	1	214744	215498	2.8e-102	0.92127	0.29533	Teosinte/Maize
CG	1	262589	263454	7.5e-292	0.89632	0.0070761	Teosinte/Maize
CG	1	277368	278291	2.5e-134	0.4451	0.0071318	Teosinte/Maize
CG	1	278740	278799	1.4e-16	0.46705	1.0714e-07	Teosinte/Maize
CG	1	279361	280346	1.4e-95	0.50901	0.020595	Teosinte/Maize
CG	1	403764	404173	5.3e-126	0.1324	0.81561	Teosinte/Maize
CG	1	1028577	1028804	1.1e-27	0.34509	0.82816	Teosinte/Maize
CG	1	1235250	1235303	1.6e-12	0.12887	0.57498	Teosinte/Maize
CG	1	1259388	1259482	1.3e-35	0.23806	0.67161	Teosinte/Maize
CG	1	1920869	1922000	6.9e-73	0.91456	0.29556	Teosinte/Maize
CG	1	2022624	2023008	5.1e-14	0.73103	0.30141	Teosinte/Maize
CG	1	2774255	2774852	9.1e-66	0.57871	0.012439	Teosinte/Maize
CG	1	3486420	3486817	2.4e-41	0.30391	0.73213	Teosinte/Maize
CG	1	4404097	4404253	3.4e-39	0.13876	0.77928	Teosinte/Maize
CG	1	4424644	4424880	1.9e-23	0.18432	0.7661	Teosinte/Maize
CG	1	4734958	4735605	3.1e-61	0.026634	0.48244	Teosinte/Maize
CG	1	5703052	5703244	2.8e-52	0.24984	0.85335	Teosinte/Maize
CG	1	5713627	5713733	1.2e-07	0.0026023	0.45225	Teosinte/Maize
CG	1	8057438	8057723	3.9e-32	0.78991	0.077805	Teosinte/Maize
CG	1	8303347	8303453	5e-08	0.11501	0.52116	Teosinte/Maize
CG	1	10492995	10493303	3.9e-12	0.25388	0.66463	Teosinte/Maize
CG	1	12104450	12104738	1.9e-30	0.1152	0.5642	Teosinte/Maize
CG	1	14029416	14029910	3.4e-46	0.11648	0.66405	Teosinte/Maize
CG	1	14073638	14073730	1.7e-22	0.030545	0.56722	Teosinte/Maize
CG	1	14206620	14207233	5.7e-13	0.87465	0.37727	Teosinte/Maize
CG	1	14256032	14256580	3.8e-62	0.62051	0.012244	Teosinte/Maize
CG	1	14522183	14522872	5.8e-20	0.83465	0.29932	Teosinte/Maize
CG	1	15501892	15502025	1.2e-38	0.88126	0.13618	Teosinte/Maize
CG	1	18466667	18467347	4.6e-17	0.21753	0.64524	Teosinte/Maize
CG	1	20531385	20531849	4.5e-19	0.92024	0.50832	Teosinte/Maize
CG	1	21185990	21186169	1.9e-14	0.83651	0.37209	Teosinte/Maize
CG	1	22599097	22599212	1.1e-06	0.90029	0.49524	Teosinte/Maize
CG	1	23119342	23119514	3.9e-13	0.48833	0.040006	Teosinte/Maize
CG	1	23121918	23122033	2.7e-09	0.060183	0.53635	Teosinte/Maize
CG	1	23270067	23270812	5.9e-88	0.90835	0.10113	Teosinte/Maize
CG	1	25775385	25775689	6.2e-33	0.71208	0.10794	Teosinte/Maize
CG	1	27256889	27257110	1.5e-19	0.04495	0.53643	Teosinte/Maize
CG	1	30026379	30026698	7.6e-07	0.080015	0.53913	Teosinte/Maize
CG	1	32617090	32617573	3.8e-31	0.44862	0.0040069	Teosinte/Maize
CG	1	34919558	34920043	1.9e-22	0.46765	5.8442e-08	Teosinte/Maize
CG	1	34921629	34922078	5.6e-21	0.54317	0.050237	Teosinte/Maize
CG	1	34971533	34971743	1.1e-09	0.22022	0.64239	Teosinte/Maize
CG	1	36898441	36898592	2.7e-20	0.095826	0.61408	Teosinte/Maize
CG	1	46643487	46644117	4.8e-209	0.84175	0.0088045	Teosinte/Maize
CG	1	48334050	48334332	2.7e-27	0.40856	0.00841	Teosinte/Maize
CG	1	49361448	49361974	4.3e-17	0.39349	0.81622	Teosinte/Maize
CG	1	50010905	50011516	1.3e-49	0.28697	0.78204	Teosinte/Maize
CG	1	50506189	50506331	1.1e-12	0.0019778	0.49613	Teosinte/Maize
CG	1	50506761	50506904	2.7e-11	0.001125	0.47369	Teosinte/Maize
CG	1	62874426	62874774	6.2e-60	0.8139	0.18958	Teosinte/Maize
CG	1	62881041	62881948	1.6e-161	0.87907	0.18091	Teosinte/Maize
CG	1	69844897	69845287	4.8e-19	0.14792	0.55855	Teosinte/Maize
CG	1	70217453	70217899	3.2e-32	0.25174	0.83125	Teosinte/Maize
CG	1	80851634	80852178	3.7e-56	0.89784	0.0081253	Teosinte/Maize
CG	1	87097379	87097543	2.1e-25	0.59825	0.062366	Teosinte/Maize
CG	1	87469380	87469574	1.2e-34	0.93261	0.17658	Teosinte/Maize
CG	1	95965622	95966550	3.4e-29	0.33595	0.82989	Teosinte/Maize
CG	1	98968472	98968824	5e-21	0.12057	0.77613	Teosinte/Maize
CG	1	100750491	100750759	2.8e-35	0.57104	0.055749	Teosinte/Maize
CG	1	100751107	100751510	6.6e-86	0.53904	0.0097233	Teosinte/Maize
CG	1	104121606	104121821	5e-17	0.52568	0.037897	Teosinte/Maize
CG	1	106122994	106123100	1.1e-34	0.82737	0.058032	Teosinte/Maize
CG	1	106182380	106182580	2.1e-36	0.171	0.83785	Teosinte/Maize
CG	1	108589990	108590312	5.6e-30	0.7828	0.077329	Teosinte/Maize
CG	1	109471599	109471942	7.6e-13	0.19138	0.60873	Teosinte/Maize
CG	1	112682541	112682681	1e-26	0.874	0.1407	Teosinte/Maize
CG	1	115218159	115218675	1.4e-39	0.93195	0.1642	Teosinte/Maize
CG	1	115413114	115413317	1.3e-07	0.80139	0.31653	Teosinte/Maize
CG	1	115465055	115465118	3.5e-18	0.034016	0.70162	Teosinte/Maize
CG	1	118122360	118122518	1.7e-36	0.91902	0.043278	Teosinte/Maize
CG	1	118123239	118123758	1.4e-12	0.69618	0.17025	Teosinte/Maize
CG	1	118877149	118877465	3e-40	0.31592	0.75841	Teosinte/Maize
CG	1	119488035	119488562	3.5e-70	0.62133	0.031221	Teosinte/Maize
CG	1	119922625	119923317	1.3e-71	0.84944	0.023956	Teosinte/Maize
CG	1	119937001	119937335	1.2e-51	0.83867	0.0086538	Teosinte/Maize
CG	1	120090063	120090384	1.6e-38	0.93401	0.13568	Teosinte/Maize
CG	1	120117347	120117517	2.8e-26	0.87716	0.20925	Teosinte/Maize
CG	1	120205912	120206360	1.4e-60	0.91487	0.16139	Teosinte/Maize
CG	1	125484967	125485600	2.4e-41	0.78019	0.30624	Teosinte/Maize
CG	1	125650255	125650495	1.9e-40	0.5243	0.072562	Teosinte/Maize
CG	1	125808073	125808659	7.4e-23	0.27458	0.68676	Teosinte/Maize
CG	1	127254313	127255376	2.6e-72	0.40975	0.89902	Teosinte/Maize
CG	1	127360375	127360598	4.3e-22	0.63596	0.15895	Teosinte/Maize
CG	1	127862503	127862699	1e-16	0.78568	0.28774	Teosinte/Maize
CG	1	128271743	128272044	1.2e-22	0.40227	0.90435	Teosinte/Maize
CG	1	128761289	128761566	3.2e-20	0.51823	0.11287	Teosinte/Maize
CG	1	128775253	128775637	4.1e-100	0.75329	0.043851	Teosinte/Maize
CG	1	129034932	129035163	2.9e-14	0.46503	0.87832	Teosinte/Maize
CG	1	129304962	129305232	1.8e-29	0.29196	0.92963	Teosinte/Maize
CG	1	129828546	129829765	3.8e-155	0.6387	0.077901	Teosinte/Maize
CG	1	130306823	130307623	4.9e-91	0.2908	0.89555	Teosinte/Maize
CG	1	130473811	130474398	1.4e-46	0.34807	0.7802	Teosinte/Maize
CG	1	130926448	130926768	2.5e-53	0.70583	0.14391	Teosinte/Maize
CG	1	131051383	131051539	2.1e-17	0.26283	0.8156	Teosinte/Maize
CG	1	135668406	135668949	4.6e-87	0.87831	0.039203	Teosinte/Maize
CG	1	137260290	137260773	1.9e-18	0.91353	0.31158	Teosinte/Maize
CG	1	137652238	137652317	7.9e-22	0.93954	0.20564	Teosinte/Maize
CG	1	139367230	139367635	1.8e-57	0.86978	0.032192	Teosinte/Maize
CG	1	139460699	139460952	5.8e-20	0.87804	0.21606	Teosinte/Maize
CG	1	139679170	139679979	3.4e-20	0.3918	0.82561	Teosinte/Maize
CG	1	140038533	140039212	1.2e-121	0.88957	0.0047822	Teosinte/Maize
CG	1	140271065	140271322	2.1e-40	0.097957	0.87242	Teosinte/Maize
CG	1	140851632	140851811	3.3e-17	0.75043	0.18597	Teosinte/Maize
CG	1	145680224	145680474	8.5e-39	0.86767	0.030226	Teosinte/Maize
CG	1	147358553	147359133	5.7e-18	0.24452	0.72543	Teosinte/Maize
CG	1	148266797	148266879	2.9e-14	0.60102	0.14393	Teosinte/Maize
CG	1	148438548	148438802	1.9e-49	0.85264	0.029036	Teosinte/Maize
CG	1	148654302	148654413	3.3e-42	0.81766	0.011301	Teosinte/Maize
CG	1	149114621	149114845	3.4e-17	0.15357	0.76866	Teosinte/Maize
CG	1	154091849	154092124	9.8e-33	0.70201	0.0067786	Teosinte/Maize
CG	1	155197993	155198503	3.9e-33	0.86321	0.22524	Teosinte/Maize
CG	1	156585603	156585994	3.2e-46	0.87815	0.18501	Teosinte/Maize
CG	1	156677247	156677426	1.4e-09	0.90143	0.47278	Teosinte/Maize
CG	1	159291821	159292274	3.3e-48	0.6633	0.095726	Teosinte/Maize
CG	1	164215919	164216311	1.4e-17	0.31258	0.86818	Teosinte/Maize
CG	1	164365874	164366390	1.1e-32	0.57788	0.11378	Teosinte/Maize
CG	1	166625235	166625937	6.4e-68	0.24037	0.80096	Teosinte/Maize
CG	1	170397914	170398457	2.4e-103	0.89325	0.03986	Teosinte/Maize
CG	1	175982994	175983352	4.2e-32	0.30327	0.82568	Teosinte/Maize
CG	1	176782820	176782972	4.7e-11	0.33189	0.77002	Teosinte/Maize
CG	1	177822149	177822367	8.3e-17	0.44706	0.0096838	Teosinte/Maize
CG	1	180687584	180688045	2.7e-28	0.86218	0.22764	Teosinte/Maize
CG	1	182828637	182828833	2.2e-13	0.20444	0.68248	Teosinte/Maize
CG	1	183244094	183244529	1.7e-63	0.085498	0.6172	Teosinte/Maize
CG	1	183531347	183532293	2.2e-16	0.92531	0.47033	Teosinte/Maize
CG	1	185476494	185477307	1.6e-39	0.6255	0.18532	Teosinte/Maize
CG	1	185477986	185478310	2.9e-69	0.46701	0.0026709	Teosinte/Maize
CG	1	186736473	186737717	1.5e-64	0.79003	0.28844	Teosinte/Maize
CG	1	190556939	190557386	4.7e-29	0.49618	0.89706	Teosinte/Maize
CG	1	192127373	192127535	1.1e-12	0.72797	0.24506	Teosinte/Maize
CG	1	193063226	193063319	8.9e-22	0.87614	0.45344	Teosinte/Maize
CG	1	193316951	193317128	6.6e-07	0.16515	0.57835	Teosinte/Maize
CG	1	193699506	193699932	1.1e-27	0.17648	0.73908	Teosinte/Maize
CG	1	195673064	195673342	3.6e-16	0.18904	0.67107	Teosinte/Maize
CG	1	206171554	206171778	2.1e-21	0.90865	0.38011	Teosinte/Maize
CG	1	210710821	210711227	4.1e-51	0.90165	0.33235	Teosinte/Maize
CG	1	214773234	214773351	8.1e-38	0.78552	0.0092924	Teosinte/Maize
CG	1	215322236	215322824	1.2e-14	0.15023	0.60153	Teosinte/Maize
CG	1	221570226	221570573	7.2e-17	0.32962	0.80339	Teosinte/Maize
CG	1	221624159	221624311	2.2e-16	0.067309	0.56652	Teosinte/Maize
CG	1	221759702	221760048	2.7e-08	0.48759	0.92298	Teosinte/Maize
CG	1	222266748	222267143	3.4e-39	0.23609	0.77304	Teosinte/Maize
CG	1	223058854	223059514	2.6e-35	0.32153	0.79038	Teosinte/Maize
CG	1	223973476	223973597	6.8e-25	0.80543	0.16847	Teosinte/Maize
CG	1	224255690	224256001	6.9e-10	0.28203	0.74399	Teosinte/Maize
CG	1	227427478	227427611	2.1e-07	0.82814	0.35648	Teosinte/Maize
CG	1	229716319	229716570	0.0017	0.93131	0.51396	Teosinte/Maize
CG	1	230246436	230247196	1.6e-09	0.88491	0.48105	Teosinte/Maize
CG	1	233408342	233408664	1.3e-96	0.92294	0.00548	Teosinte/Maize
CG	1	233445672	233445944	1.5e-08	0.79274	0.38524	Teosinte/Maize
CG	1	234079906	234080099	6e-19	0.90985	0.20014	Teosinte/Maize
CG	1	235475336	235475533	9.1e-22	0.77781	0.19285	Teosinte/Maize
CG	1	235508639	235509197	2.1e-67	0.89468	0.17996	Teosinte/Maize
CG	1	238043915	238044317	2.2e-16	0.84771	0.36453	Teosinte/Maize
CG	1	238131236	238131602	8.3e-90	0.61174	0.0065558	Teosinte/Maize
CG	1	238135354	238135612	1.4e-27	0.87934	0.20539	Teosinte/Maize
CG	1	239713133	239713261	1.1e-34	0.88391	0.012165	Teosinte/Maize
CG	1	240309005	240310057	5.1e-36	0.85012	0.39016	Teosinte/Maize
CG	1	240613016	240613434	8.1e-22	0.90468	0.25935	Teosinte/Maize
CG	1	243593035	243593400	4.3e-17	0.29855	0.83533	Teosinte/Maize
CG	1	243672038	243672259	3.5e-29	0.68754	0.13321	Teosinte/Maize
CG	1	244453885	244454036	2.9e-23	0.58337	0.067752	Teosinte/Maize
CG	1	245196471	245197502	4.1e-46	0.90371	0.24576	Teosinte/Maize
CG	1	245253133	245254063	7.3e-22	0.91812	0.51681	Teosinte/Maize
CG	1	246988631	246989240	2.1e-30	0.20226	0.63871	Teosinte/Maize
CG	1	247123214	247123407	3.8e-49	0.85416	0.0089715	Teosinte/Maize
CG	1	247461231	247462018	5.6e-68	0.89233	0.16626	Teosinte/Maize
CG	1	250956157	250956929	2.4e-23	0.27384	0.82965	Teosinte/Maize
CG	1	251438169	251438409	7.2e-34	0.72323	0.023189	Teosinte/Maize
CG	1	254525378	254525718	1.4e-39	0.83612	0.020751	Teosinte/Maize
CG	1	258231511	258231896	2.2e-33	0.8285	0.017254	Teosinte/Maize
CG	1	260859908	260860127	3.7e-51	0.7367	0.051387	Teosinte/Maize
CG	1	262570959	262571091	2.7e-11	0.32441	0.74398	Teosinte/Maize
CG	1	267356793	267357099	4.6e-15	0.79692	0.38427	Teosinte/Maize
CG	1	269309531	269309978	4.8e-85	0.036741	0.76966	Teosinte/Maize
CG	1	270512522	270513056	5e-53	0.85573	0.058783	Teosinte/Maize
CG	1	271709765	271710127	4.8e-17	0.11889	0.61544	Teosinte/Maize
CG	1	272130562	272131352	3.4e-45	0.1385	0.88664	Teosinte/Maize
CG	1	272678028	272678680	6.4e-17	0.22864	0.64932	Teosinte/Maize
CG	1	275588742	275589058	1.8e-10	0.3447	0.75426	Teosinte/Maize
CG	1	275818319	275818741	1.6e-13	0.37715	0.81201	Teosinte/Maize
CG	1	278895434	278898312	2.8e-141	0.7816	0.085931	Teosinte/Maize
CG	1	279611241	279611393	1.3e-37	0.84572	0.0053746	Teosinte/Maize
CG	1	280418351	280418926	1.3e-29	0.63824	0.017998	Teosinte/Maize
CG	1	284753189	284753269	5.9e-07	0.12427	0.55194	Teosinte/Maize
CG	1	287657346	287657607	1.2e-37	0.11796	0.58475	Teosinte/Maize
CG	1	289761107	289761690	5.2e-25	0.76178	0.049238	Teosinte/Maize
CG	1	291515812	291515961	2.6e-17	0.048139	0.59874	Teosinte/Maize
CG	1	291771993	291772088	1.7e-06	0.86922	0.45261	Teosinte/Maize
CG	1	295311373	295311897	4e-38	0.91982	0.16164	Teosinte/Maize
CG	1	296072436	296072728	1.2e-40	0.82251	0.18714	Teosinte/Maize
CG	1	299653740	299653996	4.7e-12	0.91313	0.34597	Teosinte/Maize
CG	1	300926179	300926355	2.4e-10	0.32023	0.72026	Teosinte/Maize
CG	1	300963805	300964140	6e-28	0.77357	0.33652	Teosinte/Maize
CG	1	302626885	302627153	6.1e-18	0.83337	0.24565	Teosinte/Maize
CG	1	302627483	302628005	5.1e-142	0.91704	0.21636	Teosinte/Maize
CG	1	303001118	303001175	6.1e-19	0.85142	0.18162	Teosinte/Maize
CG	1	306081823	306082162	3.7e-11	0.16865	0.58416	Teosinte/Maize
CG	2	69383	69805	3.5e-26	0.64095	0.048515	Teosinte/Maize
CG	2	99027	99137	1.3e-36	0.90792	0.0036694	Teosinte/Maize
CG	2	209001	209216	2.1e-08	0.79476	0.3428	Teosinte/Maize
CG	2	936506	936873	2.8e-42	0.1934	0.73901	Teosinte/Maize
CG	2	2265465	2265628	3.1e-11	0.87306	0.42216	Teosinte/Maize
CG	2	2507203	2507586	1.8e-36	0.73057	0.051612	Teosinte/Maize
CG	2	5035591	5035882	3e-11	0.75519	0.24063	Teosinte/Maize
CG	2	7377698	7377986	0.0003	0.87786	0.46989	Teosinte/Maize
CG	2	8776968	8777312	4.8e-25	0.43727	0.0068002	Teosinte/Maize
CG	2	9304275	9304449	4.4e-09	0.059206	0.48454	Teosinte/Maize
CG	2	10768947	10769931	1.4e-26	0.13084	0.59544	Teosinte/Maize
CG	2	10963004	10963251	4.4e-38	0.48187	0.05786	Teosinte/Maize
CG	2	11712044	11712278	2.6e-34	0.74826	0.1468	Teosinte/Maize
CG	2	13296409	13296605	1.3e-19	0.91333	0.25023	Teosinte/Maize
CG	2	17578260	17578574	4.9e-55	0.89127	0.0012199	Teosinte/Maize
CG	2	17681610	17681803	1.1e-29	0.85319	0.12228	Teosinte/Maize
CG	2	17745007	17745397	6.8e-14	0.056155	0.47477	Teosinte/Maize
CG	2	18454106	18454749	2.4e-36	0.46905	0.021768	Teosinte/Maize
CG	2	19423196	19423652	5.6e-21	0.029383	0.59055	Teosinte/Maize
CG	2	20252467	20252938	2e-60	0.84628	0.071885	Teosinte/Maize
CG	2	20343544	20344183	1.1e-95	0.8281	0.013779	Teosinte/Maize
CG	2	25252573	25252738	9.9e-06	0.10831	0.5184	Teosinte/Maize
CG	2	25295590	25296205	1.5e-26	0.92131	0.16606	Teosinte/Maize
CG	2	26281731	26282629	8e-39	0.62169	0.060277	Teosinte/Maize
CG	2	26840253	26840826	2.4e-63	0.6326	0.11452	Teosinte/Maize
CG	2	26844518	26845253	2.9e-109	0.61564	0.11507	Teosinte/Maize
CG	2	28206412	28206992	1e-17	0.74659	0.28233	Teosinte/Maize
CG	2	28296887	28296997	3.6e-27	0.95398	0.1667	Teosinte/Maize
CG	2	34231852	34232386	1.9e-75	0.18309	0.89433	Teosinte/Maize
CG	2	34446798	34447090	4.7e-09	0.86168	0.43771	Teosinte/Maize
CG	2	35979174	35979301	3.1e-38	0.92063	0.082345	Teosinte/Maize
CG	2	36775667	36775995	4.3e-07	0.41156	0.81521	Teosinte/Maize
CG	2	37080418	37080967	5.2e-10	0.80362	0.30342	Teosinte/Maize
CG	2	37117817	37118686	2.6e-26	0.86857	0.42439	Teosinte/Maize
CG	2	37349171	37349635	1.2e-15	0.31953	0.74017	Teosinte/Maize
CG	2	37352270	37353032	8.1e-76	0.74943	0.034923	Teosinte/Maize
CG	2	45341864	45342033	1.1e-22	0.80304	0.11544	Teosinte/Maize
CG	2	48108294	48108534	1.2e-27	0.9052	0.4034	Teosinte/Maize
CG	2	50415045	50415763	1.1e-41	0.46128	0.048734	Teosinte/Maize
CG	2	53327961	53328200	2.5e-10	0.37527	0.79921	Teosinte/Maize
CG	2	53963567	53963751	3.2e-21	0.10176	0.71421	Teosinte/Maize
CG	2	56080148	56080316	3.1e-14	0.78618	0.28211	Teosinte/Maize
CG	2	59685111	59685340	3.7e-30	0.89849	0.14076	Teosinte/Maize
CG	2	59796618	59796772	6e-25	0.023695	0.70135	Teosinte/Maize
CG	2	60054855	60055084	2.9e-24	0.45812	0.048668	Teosinte/Maize
CG	2	65460476	65460559	5.4e-05	0.079888	0.48921	Teosinte/Maize
CG	2	68951810	68952160	1.1e-24	0.78875	0.35068	Teosinte/Maize
CG	2	69410021	69410505	2.6e-19	0.86153	0.37299	Teosinte/Maize
CG	2	69418050	69418319	5.5e-11	0.89871	0.49683	Teosinte/Maize
CG	2	71773754	71774517	2.8e-13	0.86965	0.33698	Teosinte/Maize
CG	2	71777281	71777740	8.6e-52	0.18007	0.87766	Teosinte/Maize
CG	2	73591786	73592268	1.2e-08	0.87024	0.45567	Teosinte/Maize
CG	2	75237591	75237890	1.8e-19	0.56355	0.087137	Teosinte/Maize
CG	2	75690697	75690860	9.2e-06	0.30353	0.73486	Teosinte/Maize
CG	2	79799228	79799380	7.8e-18	0.76426	0.22813	Teosinte/Maize
CG	2	79868686	79869000	3.8e-38	0.23081	0.89837	Teosinte/Maize
CG	2	79993970	79994636	2.1e-46	0.40274	0.8503	Teosinte/Maize
CG	2	84507761	84508134	7.2e-16	0.57318	0.088086	Teosinte/Maize
CG	2	86024700	86024918	6.5e-22	0.92085	0.24492	Teosinte/Maize
CG	2	86849203	86849466	2.4e-53	0.91565	0.08666	Teosinte/Maize
CG	2	89206079	89206320	3.2e-24	0.52864	0.088323	Teosinte/Maize
CG	2	92181088	92181343	9.2e-40	0.91709	0.14452	Teosinte/Maize
CG	2	92181786	92182160	1.1e-37	0.85964	0.12608	Teosinte/Maize
CG	2	92788960	92789905	1.5e-139	0.24658	0.83346	Teosinte/Maize
CG	2	92908323	92908759	2.2e-28	0.42718	0.83932	Teosinte/Maize
CG	2	93283605	93283821	2.9e-53	0.79896	0.037926	Teosinte/Maize
CG	2	94282849	94283466	8.6e-51	0.60394	0.13249	Teosinte/Maize
CG	2	95464945	95465073	8.5e-06	0.89183	0.49148	Teosinte/Maize
CG	2	95495020	95496816	6.5e-52	0.039817	0.62563	Teosinte/Maize
CG	2	95722678	95723031	2.3e-13	0.46663	0.87851	Teosinte/Maize
CG	2	98238477	98239044	1.7e-62	0.701	0.11899	Teosinte/Maize
CG	2	98239369	98239509	8.2e-23	0.65617	0.19198	Teosinte/Maize
CG	2	98952042	98952224	1.6e-67	0.91291	0.015303	Teosinte/Maize
CG	2	99680103	99680991	4.7e-53	0.59987	0.16233	Teosinte/Maize
CG	2	99760981	99761331	8e-42	0.81236	0.061747	Teosinte/Maize
CG	2	100170419	100171043	1.9e-73	0.89288	0.14608	Teosinte/Maize
CG	2	101250277	101250410	1.1e-11	0.26166	0.82266	Teosinte/Maize
CG	2	101579167	101579524	5.3e-26	0.79644	0.07192	Teosinte/Maize
CG	2	101769366	101770154	4.6e-91	0.80354	0.098323	Teosinte/Maize
CG	2	103115651	103116084	2e-105	0.71298	0.013254	Teosinte/Maize
CG	2	104049639	104049946	1.1e-37	0.92642	0.31314	Teosinte/Maize
CG	2	105061787	105062003	1.7e-37	0.81982	0.045975	Teosinte/Maize
CG	2	105800260	105800698	5.1e-09	0.18839	0.59334	Teosinte/Maize
CG	2	106081719	106082435	2.3e-20	0.089517	0.51029	Teosinte/Maize
CG	2	106737593	106737756	1.9e-28	0.18072	0.72596	Teosinte/Maize
CG	2	110108032	110108304	7.9e-07	0.89723	0.42875	Teosinte/Maize
CG	2	114899759	114900338	6.4e-37	0.36068	0.84068	Teosinte/Maize
CG	2	116471662	116471941	1.8e-17	0.80049	0.35076	Teosinte/Maize
CG	2	117110283	117110712	2.3e-11	0.91026	0.32259	Teosinte/Maize
CG	2	118781096	118781825	5.2e-126	0.77632	0.0037781	Teosinte/Maize
CG	2	121938893	121939552	5.3e-101	0.89925	0.11443	Teosinte/Maize
CG	2	123897762	123898145	2.1e-63	0.14494	0.76077	Teosinte/Maize
CG	2	126102593	126103626	7.9e-34	0.36392	0.79547	Teosinte/Maize
CG	2	126773470	126774093	1.8e-07	0.6018	0.19944	Teosinte/Maize
CG	2	126964951	126965535	4.2e-88	0.89166	0.1275	Teosinte/Maize
CG	2	127606517	127607118	2.6e-31	0.80292	0.18876	Teosinte/Maize
CG	2	127607529	127607738	1.4e-24	0.85425	0.21402	Teosinte/Maize
CG	2	128183587	128183798	1.1e-16	0.2134	0.68375	Teosinte/Maize
CG	2	129008800	129009587	2.8e-45	0.2885	0.71302	Teosinte/Maize
CG	2	129078278	129078553	6.6e-30	0.28384	0.8353	Teosinte/Maize
CG	2	132182224	132182348	3.2e-16	0.79397	0.23297	Teosinte/Maize
CG	2	133576286	133576764	2.4e-36	0.65212	0.15152	Teosinte/Maize
CG	2	135047703	135048109	7.2e-10	0.48743	0.90443	Teosinte/Maize
CG	2	139871211	139871314	1.4e-31	0.6655	0.034	Teosinte/Maize
CG	2	140018454	140018773	1.5e-65	0.59317	0.099679	Teosinte/Maize
CG	2	140032838	140033082	8.6e-35	0.91875	0.21727	Teosinte/Maize
CG	2	140990096	140990210	1.6e-21	0.27304	0.71375	Teosinte/Maize
CG	2	143926515	143927267	2.7e-29	0.66962	0.04482	Teosinte/Maize
CG	2	144886873	144887397	3.3e-16	0.79239	0.28698	Teosinte/Maize
CG	2	149384168	149384560	5.1e-35	0.8915	0.081148	Teosinte/Maize
CG	2	157558904	157559189	3.7e-22	0.92113	0.32	Teosinte/Maize
CG	2	158135805	158135921	2.2e-06	0.13328	0.57568	Teosinte/Maize
CG	2	158879903	158880056	7.7e-57	0.86622	0.0068492	Teosinte/Maize
CG	2	160581421	160581549	2.1e-21	0.94945	0.23516	Teosinte/Maize
CG	2	161423387	161424311	6.3e-28	0.72441	0.067771	Teosinte/Maize
CG	2	165940268	165940610	3.3e-15	0.16036	0.71552	Teosinte/Maize
CG	2	166115484	166116420	3.8e-36	0.89903	0.47303	Teosinte/Maize
CG	2	173710823	173711485	6.2e-17	0.1437	0.59408	Teosinte/Maize
CG	2	182856681	182857000	2.4e-20	0.91336	0.36557	Teosinte/Maize
CG	2	184145673	184146226	4.9e-49	0.90039	0.32692	Teosinte/Maize
CG	2	196699372	196699640	3.3e-07	0.20269	0.6334	Teosinte/Maize
CG	2	198336826	198337149	2.8e-46	0.90048	0.18182	Teosinte/Maize
CG	2	198704105	198704218	2e-10	0.2646	0.67408	Teosinte/Maize
CG	2	198820415	198820861	1.5e-32	0.66492	0.19023	Teosinte/Maize
CG	2	200728499	200728988	3.8e-31	0.48803	0.90516	Teosinte/Maize
CG	2	201333265	201334160	8.2e-127	0.89334	0.0027452	Teosinte/Maize
CG	2	201769421	201770158	7.4e-14	0.14579	0.59325	Teosinte/Maize
CG	2	202379633	202379962	2.1e-30	0.76686	0.27403	Teosinte/Maize
CG	2	203401462	203401966	4.4e-22	0.3077	0.71266	Teosinte/Maize
CG	2	204165142	204165652	1.5e-30	0.026756	0.71617	Teosinte/Maize
CG	2	204491596	204491678	2.3e-21	0.13639	0.7755	Teosinte/Maize
CG	2	205078489	205078793	1.5e-33	0.59975	0.011858	Teosinte/Maize
CG	2	205244449	205245121	1.4e-38	0.92359	0.29158	Teosinte/Maize
CG	2	207763811	207764195	6e-58	0.9018	0.013019	Teosinte/Maize
CG	2	213352259	213352861	3.6e-19	0.85467	0.19613	Teosinte/Maize
CG	2	214267717	214268581	2.9e-87	0.53603	0.0088509	Teosinte/Maize
CG	2	216044951	216045285	1.1e-11	0.42368	0.89882	Teosinte/Maize
CG	2	216116631	216117308	8.1e-70	0.12126	0.68975	Teosinte/Maize
CG	2	218048482	218048578	7.5e-21	0.92364	0.22515	Teosinte/Maize
CG	2	218756093	218756804	3e-11	0.51716	0.91827	Teosinte/Maize
CG	2	220376107	220376576	5.8e-72	0.89825	0.0088372	Teosinte/Maize
CG	2	222400272	222400422	5.3e-15	0.097174	0.67236	Teosinte/Maize
CG	2	222482220	222482432	6e-09	0.28875	0.68987	Teosinte/Maize
CG	2	222722360	222722426	7.7e-15	0.23925	0.73322	Teosinte/Maize
CG	2	224484678	224485028	3.1e-38	0.53093	0.016831	Teosinte/Maize
CG	2	224487078	224487531	2.5e-33	0.13606	0.83404	Teosinte/Maize
CG	2	225519568	225520299	5.5e-08	0.052314	0.50509	Teosinte/Maize
CG	2	226994652	226995149	1e-19	0.50849	0.086479	Teosinte/Maize
CG	2	228284233	228285046	6.8e-38	0.86354	0.015227	Teosinte/Maize
CG	2	229393724	229393919	8.6e-21	0.77408	0.10987	Teosinte/Maize
CG	2	231110957	231111196	4e-47	0.87712	0.090343	Teosinte/Maize
CG	2	234889393	234890335	2.5e-53	0.82636	0.061938	Teosinte/Maize
CG	2	236270164	236270637	2.9e-26	0.73811	0.27725	Teosinte/Maize
CG	2	236611656	236612039	8.8e-21	0.94418	0.28064	Teosinte/Maize
CG	2	236781113	236781210	1.4e-13	0.32969	0.90373	Teosinte/Maize
CG	2	236783462	236783871	2.6e-24	0.11208	0.76198	Teosinte/Maize
CG	2	237419667	237420062	1.3e-19	0.74788	0.13872	Teosinte/Maize
CG	2	243876208	243876585	5e-33	0.12595	0.81633	Teosinte/Maize
CG	3	189666	190235	2.3e-24	0.91171	0.4307	Teosinte/Maize
CG	3	212111	212465	3.6e-14	0.22885	0.7998	Teosinte/Maize
CG	3	704087	704251	1.3e-35	0.042779	0.74847	Teosinte/Maize
CG	3	1814995	1815316	7.1e-33	0.77446	0.071316	Teosinte/Maize
CG	3	1955685	1956197	4e-14	0.46321	0.9133	Teosinte/Maize
CG	3	4872770	4873327	1.6e-45	0.70754	0.028697	Teosinte/Maize
CG	3	7526026	7526416	5.4e-47	0.62523	0.20784	Teosinte/Maize
CG	3	12025586	12026563	9e-26	0.86126	0.2753	Teosinte/Maize
CG	3	12828742	12829102	7e-37	0.25449	0.76538	Teosinte/Maize
CG	3	15921018	15921343	3.1e-07	0.35565	0.76158	Teosinte/Maize
CG	3	16536696	16537349	1.7e-40	0.65147	0.10704	Teosinte/Maize
CG	3	18643271	18643716	1.2e-13	0.041071	0.48935	Teosinte/Maize
CG	3	26935651	26935891	4.9e-05	0.013104	0.43494	Teosinte/Maize
CG	3	46079565	46079773	8.4e-45	0.70822	0.069529	Teosinte/Maize
CG	3	47353623	47354163	5.8e-07	0.95455	0.42543	Teosinte/Maize
CG	3	50814266	50815179	5.5e-11	0.92398	0.45211	Teosinte/Maize
CG	3	53289773	53290210	1.7e-37	0.38389	0.86382	Teosinte/Maize
CG	3	53347943	53348572	8.2e-77	0.19632	0.89458	Teosinte/Maize
CG	3	55091186	55091507	9.5e-45	0.82473	0.0083993	Teosinte/Maize
CG	3	55730016	55730317	2.5e-17	0.68853	0.14939	Teosinte/Maize
CG	3	57112279	57112468	4e-59	0.84231	0.0056509	Teosinte/Maize
CG	3	57539442	57539723	3.2e-22	0.91962	0.34267	Teosinte/Maize
CG	3	58481523	58481805	2.9e-20	0.41542	0.85572	Teosinte/Maize
CG	3	60737265	60738183	1.8e-36	0.46897	0.0097073	Teosinte/Maize
CG	3	66742495	66743257	8.6e-34	0.83119	0.26051	Teosinte/Maize
CG	3	68851748	68851933	5.6e-24	0.67435	0.085751	Teosinte/Maize
CG	3	69862990	69863422	5e-10	0.089452	0.61697	Teosinte/Maize
CG	3	71475141	71475922	1.8e-54	0.90464	0.33982	Teosinte/Maize
CG	3	71571292	71571618	6e-51	0.88339	0.07002	Teosinte/Maize
CG	3	71811887	71812030	1.6e-19	0.61292	0.062631	Teosinte/Maize
CG	3	73681178	73681591	9.7e-34	0.70829	0.20514	Teosinte/Maize
CG	3	74617510	74617809	3.9e-23	0.82578	0.11302	Teosinte/Maize
CG	3	74688020	74688505	3.4e-30	0.92251	0.47891	Teosinte/Maize
CG	3	75328581	75328862	2.2e-42	0.33014	0.83783	Teosinte/Maize
CG	3	75357257	75358132	1.6e-71	0.56743	0.061833	Teosinte/Maize
CG	3	75631580	75631991	5.2e-33	0.30691	0.89885	Teosinte/Maize
CG	3	75632335	75632723	3.3e-35	0.30048	0.90425	Teosinte/Maize
CG	3	75669019	75669578	8.6e-99	0.80488	0.043765	Teosinte/Maize
CG	3	76711011	76711560	2.6e-16	0.087868	0.62271	Teosinte/Maize
CG	3	76734700	76735363	1.1e-94	0.085718	0.62322	Teosinte/Maize
CG	3	76916696	76916795	8.1e-11	0.0047267	0.55911	Teosinte/Maize
CG	3	77271829	77271933	2.3e-20	0.11721	0.65091	Teosinte/Maize
CG	3	78211132	78211675	1e-36	0.79647	0.29639	Teosinte/Maize
CG	3	78627475	78627604	7.7e-14	0.48263	0.89579	Teosinte/Maize
CG	3	78897962	78898997	1.3e-103	0.90095	0.16355	Teosinte/Maize
CG	3	79160529	79161083	8.5e-30	0.9299	0.38264	Teosinte/Maize
CG	3	80033383	80033710	2.2e-110	0.82407	0.021881	Teosinte/Maize
CG	3	80349013	80349288	9.6e-25	0.29416	0.6972	Teosinte/Maize
CG	3	81213144	81213307	1.9e-14	0.42897	0.00625	Teosinte/Maize
CG	3	81622807	81623297	5.8e-49	0.8415	0.30804	Teosinte/Maize
CG	3	82044847	82045468	5.7e-53	0.53958	0.066204	Teosinte/Maize
CG	3	82233499	82234432	5.9e-29	0.24537	0.88024	Teosinte/Maize
CG	3	83499044	83499186	2.8e-06	0.0056997	0.46218	Teosinte/Maize
CG	3	84870251	84871323	1.8e-85	0.4224	0.89024	Teosinte/Maize
CG	3	85284609	85285617	3.9e-68	0.72953	0.25531	Teosinte/Maize
CG	3	87052424	87052647	6.5e-17	0.92792	0.38895	Teosinte/Maize
CG	3	87055048	87056194	9.2e-42	0.84509	0.33534	Teosinte/Maize
CG	3	87718291	87718490	9.3e-15	0.89483	0.32332	Teosinte/Maize
CG	3	88434376	88434612	5.9e-09	0.76903	0.26134	Teosinte/Maize
CG	3	91860577	91860941	2.5e-12	0.79374	0.32899	Teosinte/Maize
CG	3	91868558	91869003	3.3e-39	0.90462	0.29297	Teosinte/Maize
CG	3	92022608	92023211	3.7e-29	0.43427	0.83552	Teosinte/Maize
CG	3	92478122	92478800	7.7e-83	0.88274	0.12205	Teosinte/Maize
CG	3	92490586	92491326	9.7e-38	0.40176	0.90764	Teosinte/Maize
CG	3	92536414	92536900	1.3e-43	0.79996	0.1515	Teosinte/Maize
CG	3	93367827	93367954	2.5e-26	0.90871	0.30834	Teosinte/Maize
CG	3	93497255	93497497	1.9e-10	0.44348	0.0413	Teosinte/Maize
CG	3	95275024	95275728	1.7e-32	0.57303	0.14048	Teosinte/Maize
CG	3	96371242	96371398	6.2e-27	0.9201	0.1416	Teosinte/Maize
CG	3	96546612	96546772	1.2e-14	0.0057812	0.57615	Teosinte/Maize
CG	3	97015194	97016039	9.7e-41	0.91212	0.20248	Teosinte/Maize
CG	3	99530324	99530818	3.5e-52	0.8919	0.45768	Teosinte/Maize
CG	3	102146927	102147771	9.2e-53	0.89208	0.44787	Teosinte/Maize
CG	3	103862016	103862361	3.7e-14	0.20536	0.63137	Teosinte/Maize
CG	3	104271019	104271258	6.4e-25	0.8491	0.13771	Teosinte/Maize
CG	3	105339953	105340118	1.3e-25	0.58124	0.061763	Teosinte/Maize
CG	3	106796561	106797419	1.6e-76	0.88797	0.05398	Teosinte/Maize
CG	3	107016930	107017419	6.7e-15	0.82243	0.40764	Teosinte/Maize
CG	3	107079632	107079783	5.6e-08	0.89492	0.4645	Teosinte/Maize
CG	3	108499218	108499424	7.3e-15	0.43908	0.01732	Teosinte/Maize
CG	3	109023470	109023772	2.1e-61	0.87316	0.13578	Teosinte/Maize
CG	3	114819055	114819151	7.2e-22	0.61596	0.054462	Teosinte/Maize
CG	3	116500208	116500908	3.7e-35	0.26357	0.69567	Teosinte/Maize
CG	3	117396180	117396512	1.6e-18	0.90312	0.3581	Teosinte/Maize
CG	3	119391863	119391985	8.3e-06	0.90029	0.47514	Teosinte/Maize
CG	3	122042861	122043390	1.4e-17	0.83913	0.33156	Teosinte/Maize
CG	3	122404101	122404358	1.4e-11	0.26754	0.76557	Teosinte/Maize
CG	3	123051788	123052078	1.7e-13	0.60578	0.18612	Teosinte/Maize
CG	3	124368087	124368736	6.7e-08	0.82658	0.40434	Teosinte/Maize
CG	3	125451730	125452163	9.6e-33	0.85176	0.0038573	Teosinte/Maize
CG	3	125738906	125740129	3e-89	0.42227	0.90485	Teosinte/Maize
CG	3	125837190	125837554	2.2e-32	0.44257	0.91857	Teosinte/Maize
CG	3	126845141	126845457	1.1e-14	0.61439	0.11862	Teosinte/Maize
CG	3	128235578	128235950	2e-24	0.78495	0.12304	Teosinte/Maize
CG	3	132586432	132587050	1.3e-106	0.9196	0.24255	Teosinte/Maize
CG	3	134973416	134974540	6.8e-128	0.70173	0.085992	Teosinte/Maize
CG	3	135679370	135679839	5.3e-23	0.93925	0.27048	Teosinte/Maize
CG	3	137088900	137089146	3.4e-13	0.86904	0.28761	Teosinte/Maize
CG	3	137472433	137472558	3.5e-18	0.75188	0.18978	Teosinte/Maize
CG	3	138824673	138825183	2.3e-13	0.24693	0.71911	Teosinte/Maize
CG	3	140026851	140027002	3.8e-12	0.12349	0.58814	Teosinte/Maize
CG	3	141721982	141722094	2.7e-10	0.20334	0.6071	Teosinte/Maize
CG	3	142233220	142233439	1.2e-16	0.33867	0.84429	Teosinte/Maize
CG	3	145163299	145163850	2.7e-18	0.41985	0.0065955	Teosinte/Maize
CG	3	145482368	145482786	5.9e-27	0.8728	0.37832	Teosinte/Maize
CG	3	147843714	147844116	5.3e-11	0.84153	0.36446	Teosinte/Maize
CG	3	149531849	149532257	5.5e-20	0.22963	0.66896	Teosinte/Maize
CG	3	151886780	151887141	5.5e-42	0.82722	0.0075804	Teosinte/Maize
CG	3	152171956	152172357	9.3e-16	0.92515	0.3183	Teosinte/Maize
CG	3	152448104	152448634	2.4e-18	0.081913	0.52161	Teosinte/Maize
CG	3	155995124	155996350	6.2e-40	0.29764	0.79096	Teosinte/Maize
CG	3	158448337	158448484	4.7e-32	0.004951	0.64655	Teosinte/Maize
CG	3	159223933	159224463	9e-29	0.12981	0.59127	Teosinte/Maize
CG	3	160586866	160587375	7.3e-16	0.04086	0.46299	Teosinte/Maize
CG	3	166930881	166931600	7.8e-46	0.9054	0.37479	Teosinte/Maize
CG	3	171187483	171187655	3.8e-31	0.80649	0.059948	Teosinte/Maize
CG	3	172077173	172077375	2.7e-14	0.14096	0.68428	Teosinte/Maize
CG	3	178075585	178075783	3e-11	0.62819	0.21369	Teosinte/Maize
CG	3	180466744	180467788	1e-21	0.87288	0.37569	Teosinte/Maize
CG	3	181432832	181433008	5e-15	0.89593	0.26732	Teosinte/Maize
CG	3	183995218	183995583	5.3e-23	0.064248	0.5031	Teosinte/Maize
CG	3	184754527	184754666	2.7e-65	0.91422	0.0036144	Teosinte/Maize
CG	3	184757114	184757670	2e-10	0.723	0.25187	Teosinte/Maize
CG	3	188445361	188445861	2.4e-18	0.22	0.64426	Teosinte/Maize
CG	3	189130917	189131275	6.7e-22	0.92096	0.36499	Teosinte/Maize
CG	3	189270501	189271320	2e-61	0.85024	0.3519	Teosinte/Maize
CG	3	189776050	189776261	1.3e-54	0.8186	0.026317	Teosinte/Maize
CG	3	189791448	189791654	1.8e-34	0.0036179	0.70239	Teosinte/Maize
CG	3	190402104	190402756	1e-27	0.56039	0.054736	Teosinte/Maize
CG	3	191270303	191270551	3.8e-13	0.64636	0.20313	Teosinte/Maize
CG	3	191370592	191370720	1.9e-22	0.073573	0.7608	Teosinte/Maize
CG	3	195298527	195299185	4.1e-97	0.88462	0.035315	Teosinte/Maize
CG	3	196588037	196588166	6.7e-13	0.69311	0.15512	Teosinte/Maize
CG	3	197034315	197034443	3.8e-23	0.064773	0.64538	Teosinte/Maize
CG	3	197489741	197490247	6.5e-15	0.8351	0.33706	Teosinte/Maize
CG	3	198065434	198065636	3e-11	0.83665	0.27008	Teosinte/Maize
CG	3	202392199	202392317	5.1e-19	0.078184	0.58224	Teosinte/Maize
CG	3	203389150	203389238	1e-16	0.80887	0.18858	Teosinte/Maize
CG	3	206423282	206423567	1e-09	0.92304	0.44633	Teosinte/Maize
CG	3	209228804	209229061	3.5e-45	0.15145	0.90646	Teosinte/Maize
CG	3	209229448	209230122	1.3e-115	0.19192	0.9229	Teosinte/Maize
CG	3	209230525	209232219	2.1e-91	0.25419	0.8918	Teosinte/Maize
CG	3	210531574	210531905	2.5e-34	0.85016	0.22112	Teosinte/Maize
CG	3	212852385	212852977	1.3e-19	0.87324	0.40106	Teosinte/Maize
CG	3	212853751	212854029	6.7e-34	0.79725	0.32872	Teosinte/Maize
CG	3	213755030	213755414	8.4e-21	0.20523	0.61591	Teosinte/Maize
CG	3	215519881	215520465	2.7e-53	0.92179	0.23216	Teosinte/Maize
CG	3	216386492	216386740	5.5e-27	0.88942	0.11458	Teosinte/Maize
CG	3	216875639	216876028	2.4e-26	0.27038	0.70228	Teosinte/Maize
CG	3	217947286	217947514	1.1e-21	0.43581	0.0043381	Teosinte/Maize
CG	3	218374580	218374757	4.3e-33	0.84471	0.094772	Teosinte/Maize
CG	3	220060924	220061666	1.1e-49	0.46389	0.063647	Teosinte/Maize
CG	3	220062001	220062460	7.5e-138	0.73631	0.11918	Teosinte/Maize
CG	3	220886544	220887147	2.6e-41	0.60644	0.066957	Teosinte/Maize
CG	3	223863091	223863476	2.4e-45	0.85585	0.13045	Teosinte/Maize
CG	3	226639089	226639418	0.00064	0.89119	0.44647	Teosinte/Maize
CG	3	226695206	226695639	1.2e-33	0.82777	0.035413	Teosinte/Maize
CG	3	227583390	227583494	4.2e-22	0.70678	0.25136	Teosinte/Maize
CG	3	227987200	227987305	2.9e-22	0.75512	0.088984	Teosinte/Maize
CG	3	227988295	227988499	1.9e-17	0.86615	0.22692	Teosinte/Maize
CG	3	228663889	228664037	3.2e-12	0.25726	0.69578	Teosinte/Maize
CG	4	1813557	1813732	2.1e-06	0.90752	0.44831	Teosinte/Maize
CG	4	3499513	3500458	6.5e-09	0.47545	0.068298	Teosinte/Maize
CG	4	4483746	4484139	2.8e-38	0.51799	0.0050481	Teosinte/Maize
CG	4	5911312	5911530	8.9e-23	0.91501	0.27866	Teosinte/Maize
CG	4	6755474	6755575	3.1e-25	0.8438	0.084428	Teosinte/Maize
CG	4	6827647	6827781	6.1e-28	0.57145	0.085861	Teosinte/Maize
CG	4	7334582	7334809	2.2e-23	0.78188	0.18673	Teosinte/Maize
CG	4	7612260	7612452	6.5e-14	0.90291	0.42036	Teosinte/Maize
CG	4	8234411	8234921	2.3e-55	0.37493	0.91843	Teosinte/Maize
CG	4	8382465	8383085	2.7e-25	0.65447	0.088606	Teosinte/Maize
CG	4	9355011	9355413	1.3e-45	0.0063439	0.81934	Teosinte/Maize
CG	4	9974976	9975737	1.5e-107	0.10144	0.74794	Teosinte/Maize
CG	4	15119401	15119647	5.1e-49	0.86777	0.0079035	Teosinte/Maize
CG	4	23993736	23993945	8.6e-13	0.90916	0.35613	Teosinte/Maize
CG	4	31912314	31912975	5.2e-24	0.10814	0.67299	Teosinte/Maize
CG	4	35018538	35018760	3.6e-07	0.67995	0.23009	Teosinte/Maize
CG	4	36832696	36832818	2.8e-13	0.30849	0.78978	Teosinte/Maize
CG	4	37572208	37572787	7.3e-17	0.89708	0.45022	Teosinte/Maize
CG	4	38570933	38571367	2.9e-43	0.18648	0.63486	Teosinte/Maize
CG	4	39122576	39123177	1.3e-30	0.62773	0.14535	Teosinte/Maize
CG	4	39428185	39428769	6.2e-87	0.85844	0.069716	Teosinte/Maize
CG	4	40262571	40263137	7.1e-75	0.86375	0.0069078	Teosinte/Maize
CG	4	41054692	41055794	7.2e-38	0.36346	0.8046	Teosinte/Maize
CG	4	41764414	41765103	9.7e-51	0.71315	0.09941	Teosinte/Maize
CG	4	41802501	41803129	1.3e-140	0.88102	0.033207	Teosinte/Maize
CG	4	43648504	43648894	6e-27	0.28346	0.76278	Teosinte/Maize
CG	4	45737883	45738111	2e-22	0.15731	0.85884	Teosinte/Maize
CG	4	46663957	46663998	1.7e-06	0.004705	0.51952	Teosinte/Maize
CG	4	46988995	46989591	2.7e-16	0.14251	0.56672	Teosinte/Maize
CG	4	48623894	48624327	5.3e-06	0.21876	0.66753	Teosinte/Maize
CG	4	48624684	48625341	7.8e-25	0.13332	0.70469	Teosinte/Maize
CG	4	50025778	50026534	9.7e-19	0.86956	0.34328	Teosinte/Maize
CG	4	50213407	50213705	4.7e-30	0.93014	0.28593	Teosinte/Maize
CG	4	53867466	53868473	2.6e-63	0.10868	0.56926	Teosinte/Maize
CG	4	54179378	54179910	6.2e-42	0.42569	0.90516	Teosinte/Maize
CG	4	54281271	54281848	7.1e-29	0.38276	0.80503	Teosinte/Maize
CG	4	55140974	55141241	1.2e-40	0.50993	0.012166	Teosinte/Maize
CG	4	56679359	56679754	1.3e-54	0.51244	0.0036032	Teosinte/Maize
CG	4	57029933	57030869	1.3e-93	0.29166	0.85823	Teosinte/Maize
CG	4	58172870	58173366	0.00047	0.82633	0.41726	Teosinte/Maize
CG	4	60824086	60824524	1.1e-107	0.85183	0.0031102	Teosinte/Maize
CG	4	61480265	61480697	5.1e-08	0.40139	0.85975	Teosinte/Maize
CG	4	61547098	61547202	4.4e-14	0.090397	0.62257	Teosinte/Maize
CG	4	61547664	61548128	9.4e-41	0.10055	0.58434	Teosinte/Maize
CG	4	61665646	61665972	1.2e-11	0.90541	0.34467	Teosinte/Maize
CG	4	65079757	65080014	4.2e-30	0.15822	0.67108	Teosinte/Maize
CG	4	65387861	65388088	4.7e-34	0.6382	0.19195	Teosinte/Maize
CG	4	66248626	66249197	2.8e-22	0.64722	0.1231	Teosinte/Maize
CG	4	66634225	66634530	7.9e-15	0.93425	0.47036	Teosinte/Maize
CG	4	66677407	66678272	2.7e-110	0.33855	0.90533	Teosinte/Maize
CG	4	67725651	67726264	3.1e-55	0.87303	0.0090038	Teosinte/Maize
CG	4	68966410	68966554	1e-07	0.015525	0.51658	Teosinte/Maize
CG	4	69486246	69486446	7.1e-10	0.84582	0.35775	Teosinte/Maize
CG	4	69486812	69487184	2.4e-05	0.73202	0.33168	Teosinte/Maize
CG	4	74960831	74961315	1.7e-23	0.69986	0.075339	Teosinte/Maize
CG	4	83967765	83968442	3e-17	0.56505	0.10324	Teosinte/Maize
CG	4	89042598	89043663	9.2e-92	0.37954	0.7918	Teosinte/Maize
CG	4	89512341	89512559	2e-06	0.84307	0.42975	Teosinte/Maize
CG	4	89813861	89814180	3.4e-28	0.63874	0.10813	Teosinte/Maize
CG	4	90420384	90420798	3.5e-12	0.90252	0.4912	Teosinte/Maize
CG	4	90608031	90608387	1.1e-18	0.059955	0.63167	Teosinte/Maize
CG	4	91077379	91077493	3.5e-16	0.73501	0.15788	Teosinte/Maize
CG	4	91459718	91460061	4.1e-16	0.66442	0.18195	Teosinte/Maize
CG	4	91937483	91937720	5.5e-27	0.30007	0.86996	Teosinte/Maize
CG	4	91984276	91984995	2.4e-40	0.29858	0.87953	Teosinte/Maize
CG	4	91988853	91989605	4.3e-72	0.19765	0.90117	Teosinte/Maize
CG	4	92342798	92342997	1.2e-14	0.73301	0.20163	Teosinte/Maize
CG	4	93176367	93176782	1e-66	0.87322	0.030349	Teosinte/Maize
CG	4	93322516	93322683	7.6e-50	0.81932	0.13142	Teosinte/Maize
CG	4	93702057	93702181	5.3e-37	0.88428	0.074463	Teosinte/Maize
CG	4	94141940	94142637	3.7e-69	0.86661	0.02216	Teosinte/Maize
CG	4	94191950	94192282	3.8e-38	0.57462	0.1387	Teosinte/Maize
CG	4	94224037	94225289	1.4e-111	0.73447	0.16247	Teosinte/Maize
CG	4	96155420	96155558	2.5e-23	0.84883	0.18111	Teosinte/Maize
CG	4	97250855	97251764	5.3e-50	0.31527	0.80683	Teosinte/Maize
CG	4	97632793	97633461	1e-24	0.82488	0.15227	Teosinte/Maize
CG	4	98668810	98669836	7.6e-125	0.19724	0.87482	Teosinte/Maize
CG	4	98939711	98940020	6.7e-20	0.7503	0.26838	Teosinte/Maize
CG	4	99889086	99889486	7.8e-30	0.58646	0.0058398	Teosinte/Maize
CG	4	99944079	99944598	1.6e-50	0.19715	0.73872	Teosinte/Maize
CG	4	99946040	99946180	4e-27	0.13879	0.79845	Teosinte/Maize
CG	4	101019461	101019626	3.2e-41	0.0021694	0.64762	Teosinte/Maize
CG	4	101078882	101079265	7.5e-48	0.72956	0.096752	Teosinte/Maize
CG	4	101080364	101080573	1.6e-20	0.84052	0.11657	Teosinte/Maize
CG	4	101099233	101099827	7.5e-58	0.43218	0.011826	Teosinte/Maize
CG	4	101147221	101147783	1.5e-39	0.86486	0.0097606	Teosinte/Maize
CG	4	101149107	101150333	3.1e-198	0.5503	0.053316	Teosinte/Maize
CG	4	101157502	101157718	4.1e-60	0.78413	0.0020044	Teosinte/Maize
CG	4	101159287	101159754	4.2e-39	0.69008	0.10031	Teosinte/Maize
CG	4	101167779	101168118	6.3e-15	0.32278	0.80863	Teosinte/Maize
CG	4	102249929	102250497	5.3e-23	0.1685	0.85546	Teosinte/Maize
CG	4	102597623	102597811	5.7e-24	0.3099	0.90628	Teosinte/Maize
CG	4	102622252	102622524	6.2e-20	0.41911	0.0077271	Teosinte/Maize
CG	4	102884155	102884676	6.4e-30	0.58232	0.031927	Teosinte/Maize
CG	4	102966362	102966624	2.1e-25	0.344	0.88556	Teosinte/Maize
CG	4	103106883	103107914	6.5e-45	0.20698	0.89097	Teosinte/Maize
CG	4	103197429	103198327	2.1e-42	0.82344	0.17711	Teosinte/Maize
CG	4	103433573	103434763	3.3e-31	0.57162	0.073266	Teosinte/Maize
CG	4	103848982	103849491	2.6e-47	0.84663	0.0015357	Teosinte/Maize
CG	4	105589162	105589296	2.2e-23	0.49216	0.008708	Teosinte/Maize
CG	4	106058879	106059620	3.5e-137	0.090135	0.89642	Teosinte/Maize
CG	4	106351397	106351780	6e-23	0.81269	0.16831	Teosinte/Maize
CG	4	106360372	106360716	1e-19	0.8381	0.24665	Teosinte/Maize
CG	4	106782184	106782567	2e-34	0.9047	0.34543	Teosinte/Maize
CG	4	106782881	106783149	1.8e-11	0.92207	0.42404	Teosinte/Maize
CG	4	107860884	107861095	1.7e-49	0.021583	0.73024	Teosinte/Maize
CG	4	107861438	107861986	8.8e-35	0.011426	0.70292	Teosinte/Maize
CG	4	108158698	108159691	3.1e-200	0.17983	0.88745	Teosinte/Maize
CG	4	108617220	108617810	4.1e-114	0.89906	0.047852	Teosinte/Maize
CG	4	111365429	111366089	2.9e-93	0.87126	0.1701	Teosinte/Maize
CG	4	111708780	111708975	8.8e-20	0.10373	0.52648	Teosinte/Maize
CG	4	111845859	111846903	1.8e-24	0.93104	0.50942	Teosinte/Maize
CG	4	112073562	112073930	4.8e-59	0.77279	0.0011709	Teosinte/Maize
CG	4	112109512	112110817	2.2e-96	0.23647	0.67439	Teosinte/Maize
CG	4	112126560	112127161	2.8e-47	0.80864	0.0021176	Teosinte/Maize
CG	4	112578932	112579385	2.7e-62	0.89226	0.020648	Teosinte/Maize
CG	4	112920447	112920711	1.5e-30	0.21833	0.72853	Teosinte/Maize
CG	4	112943120	112943257	4.7e-07	0.90466	0.4587	Teosinte/Maize
CG	4	113078415	113078876	1.2e-52	0.9134	0.1601	Teosinte/Maize
CG	4	113719997	113720470	5.8e-57	0.6932	0.23616	Teosinte/Maize
CG	4	114461904	114462008	2e-18	0.21659	0.75014	Teosinte/Maize
CG	4	115249927	115250238	1.4e-31	0.14045	0.68418	Teosinte/Maize
CG	4	115252777	115253679	1.1e-90	0.13386	0.86773	Teosinte/Maize
CG	4	116928848	116928947	9.7e-09	0.83585	0.38275	Teosinte/Maize
CG	4	117190586	117190850	6.4e-16	0.67648	0.26113	Teosinte/Maize
CG	4	117197228	117197929	9.1e-215	0.59046	0.0063191	Teosinte/Maize
CG	4	117917655	117918763	1.9e-131	0.5495	0.0054228	Teosinte/Maize
CG	4	118081782	118082024	3.9e-47	0.65505	0.069333	Teosinte/Maize
CG	4	118650056	118650664	8.6e-123	0.92221	0.0062472	Teosinte/Maize
CG	4	118698798	118699247	1.9e-31	0.23648	0.7581	Teosinte/Maize
CG	4	119448403	119448591	3.1e-32	0.929	0.12424	Teosinte/Maize
CG	4	119528154	119528462	1e-22	0.44138	0.022727	Teosinte/Maize
CG	4	119649236	119649611	3.5e-80	0.87465	0.024082	Teosinte/Maize
CG	4	119744432	119744760	2.1e-54	0.87353	0.025638	Teosinte/Maize
CG	4	120145040	120145124	1.4e-30	0.83524	0.072009	Teosinte/Maize
CG	4	121001046	121001958	2.6e-40	0.57446	0.13271	Teosinte/Maize
CG	4	121060936	121061388	2.3e-08	0.89625	0.45578	Teosinte/Maize
CG	4	125221103	125221372	1.4e-14	0.54413	0.0713	Teosinte/Maize
CG	4	125412431	125412877	1.7e-14	0.73069	0.23714	Teosinte/Maize
CG	4	126992037	126993024	1.7e-24	0.83447	0.38333	Teosinte/Maize
CG	4	127378908	127379663	2e-55	0.25918	0.72567	Teosinte/Maize
CG	4	131660073	131660325	2.5e-24	0.45793	0.033135	Teosinte/Maize
CG	4	132435759	132436252	2e-20	0.3917	0.85948	Teosinte/Maize
CG	4	134879297	134879489	2.5e-11	0.40345	0.89018	Teosinte/Maize
CG	4	138472396	138473491	3.6e-100	0.055724	0.59254	Teosinte/Maize
CG	4	141225605	141225774	1.1e-13	0.78302	0.24499	Teosinte/Maize
CG	4	141226105	141226430	9.4e-07	0.77204	0.30567	Teosinte/Maize
CG	4	146794895	146795054	1.6e-33	0.59361	0.021498	Teosinte/Maize
CG	4	148725310	148725656	5.4e-09	0.5458	0.13482	Teosinte/Maize
CG	4	149905738	149906299	3e-38	0.048477	0.57096	Teosinte/Maize
CG	4	156140948	156141364	1.4e-142	0.87349	0.012564	Teosinte/Maize
CG	4	156769793	156770158	3.4e-18	0.12953	0.72842	Teosinte/Maize
CG	4	156989589	156989716	8.1e-34	0.099225	0.86649	Teosinte/Maize
CG	4	160310959	160311119	2.7e-55	0.15139	0.82151	Teosinte/Maize
CG	4	161345315	161347025	6.7e-218	0.54801	0.043564	Teosinte/Maize
CG	4	161908528	161908633	1.8e-11	0.78642	0.31287	Teosinte/Maize
CG	4	165579303	165579439	3.9e-29	0.68271	0.052926	Teosinte/Maize
CG	4	165612228	165612346	2.3e-42	0.42539	0.001249	Teosinte/Maize
CG	4	166557231	166557429	2e-39	0.8755	0.095472	Teosinte/Maize
CG	4	170692115	170692404	7.4e-18	0.54272	0.06322	Teosinte/Maize
CG	4	171672172	171672588	2e-14	0.92415	0.32084	Teosinte/Maize
CG	4	172402607	172403074	7.1e-09	0.75811	0.3284	Teosinte/Maize
CG	4	172708719	172709066	1.4e-33	0.3482	0.83248	Teosinte/Maize
CG	4	173751455	173752008	3e-14	0.92319	0.43768	Teosinte/Maize
CG	4	173893461	173893908	2.6e-19	0.89067	0.20098	Teosinte/Maize
CG	4	174151239	174151471	7.6e-29	0.73886	0.0042645	Teosinte/Maize
CG	4	174313988	174314295	1.1e-07	0.17458	0.57575	Teosinte/Maize
CG	4	174318298	174318706	2e-22	0.25435	0.66949	Teosinte/Maize
CG	4	174430726	174431162	1.4e-30	0.14983	0.56715	Teosinte/Maize
CG	4	175156481	175156846	2.8e-20	0.22442	0.69691	Teosinte/Maize
CG	4	176252460	176252724	2.6e-18	0.44229	0.88468	Teosinte/Maize
CG	4	177032532	177032904	3.7e-31	0.93273	0.18783	Teosinte/Maize
CG	4	177965771	177965876	1.1e-15	0.18971	0.64303	Teosinte/Maize
CG	4	178164100	178164238	1.5e-35	0.78136	0.0075974	Teosinte/Maize
CG	4	179290757	179290961	5.9e-10	0.65699	0.24429	Teosinte/Maize
CG	4	181204802	181205300	1.1e-28	0.76556	0.22692	Teosinte/Maize
CG	4	182923628	182924230	8.3e-12	0.84622	0.424	Teosinte/Maize
CG	4	182959949	182960552	7.8e-48	0.89894	0.15386	Teosinte/Maize
CG	4	183005892	183006099	4.4e-34	0.85677	0.12732	Teosinte/Maize
CG	4	183823622	183823773	6.2e-25	0.90555	0.21781	Teosinte/Maize
CG	4	186396033	186396204	3e-13	0.82628	0.27027	Teosinte/Maize
CG	4	188819753	188820006	2.4e-42	0.088205	0.69324	Teosinte/Maize
CG	4	198543476	198543664	1.1e-36	0.60077	0.079144	Teosinte/Maize
CG	4	198544848	198544927	5.8e-13	0.48146	0.016301	Teosinte/Maize
CG	4	198552763	198553061	1.5e-16	0.54663	0.1217	Teosinte/Maize
CG	4	199410945	199411214	8.6e-18	0.48628	0.0051762	Teosinte/Maize
CG	4	201292212	201292353	3.2e-15	0.14305	0.61673	Teosinte/Maize
CG	4	202438790	202439247	1.1e-17	0.12812	0.60256	Teosinte/Maize
CG	4	207007246	207007437	5.7e-42	0.23477	0.87296	Teosinte/Maize
CG	4	207030390	207031225	8.4e-86	0.22499	0.8111	Teosinte/Maize
CG	4	207920540	207921131	6.3e-07	0.3553	0.7609	Teosinte/Maize
CG	4	208133220	208133717	1e-23	0.77112	0.11582	Teosinte/Maize
CG	4	209033479	209033689	1.3e-10	0.35208	0.78231	Teosinte/Maize
CG	4	209506998	209507207	3.1e-26	0.9264	0.14951	Teosinte/Maize
CG	4	209894615	209894968	3.3e-54	0.90696	0.026342	Teosinte/Maize
CG	4	211993523	211994271	7.6e-22	0.42896	0.90705	Teosinte/Maize
CG	4	214752372	214752641	6e-46	0.879	0.062677	Teosinte/Maize
CG	4	214775771	214776088	1.6e-83	0.9081	0.096	Teosinte/Maize
CG	4	215305165	215305375	1.5e-10	0.89571	0.43842	Teosinte/Maize
CG	4	217338822	217338947	1.3e-26	0.66772	0.0031084	Teosinte/Maize
CG	4	217438712	217438848	5.1e-26	0.70029	0.078852	Teosinte/Maize
CG	4	217591404	217591571	7.4e-26	0.73249	0.11709	Teosinte/Maize
CG	4	217591985	217592308	1.6e-32	0.70779	0.0016029	Teosinte/Maize
CG	4	218057101	218057848	4.2e-21	0.8921	0.4011	Teosinte/Maize
CG	4	218477547	218477834	3.5e-15	0.71044	0.20348	Teosinte/Maize
CG	4	218946282	218946904	9.6e-44	0.88686	0.10498	Teosinte/Maize
CG	4	221209606	221210397	1.8e-52	0.59721	0.13055	Teosinte/Maize
CG	4	221540168	221540432	1.5e-25	0.89962	0.17212	Teosinte/Maize
CG	4	221546290	221546644	1.6e-45	0.89017	0.0107	Teosinte/Maize
CG	4	222748859	222749004	2e-27	0.086532	0.68853	Teosinte/Maize
CG	4	222788755	222789394	2.4e-28	0.18664	0.69598	Teosinte/Maize
CG	4	223531564	223532440	1.8e-38	0.70585	0.2092	Teosinte/Maize
CG	4	225047850	225048234	2.1e-07	0.92317	0.52107	Teosinte/Maize
CG	4	225161563	225162853	4.8e-95	0.87261	0.38568	Teosinte/Maize
CG	4	226181095	226181829	1e-70	0.8851	0.07798	Teosinte/Maize
CG	4	226419085	226419396	5.8e-17	0.88991	0.31745	Teosinte/Maize
CG	4	227081027	227081568	5.5e-48	0.43426	0.84637	Teosinte/Maize
CG	4	227787726	227787905	5.6e-09	0.37075	0.80561	Teosinte/Maize
CG	4	228049901	228049971	2.5e-08	0.20001	0.72119	Teosinte/Maize
CG	4	230684785	230685385	3.7e-20	0.19867	0.63412	Teosinte/Maize
CG	4	232198975	232199663	5e-09	0.90602	0.40554	Teosinte/Maize
CG	4	232627102	232627513	0.0042	0.92399	0.51135	Teosinte/Maize
CG	4	233900473	233900597	3.6e-11	0.66663	0.20541	Teosinte/Maize
CG	4	237050452	237050871	3.3e-13	0.81778	0.4099	Teosinte/Maize
CG	4	237981761	237981897	1.5e-05	0.82567	0.36749	Teosinte/Maize
CG	4	238172171	238172481	6e-24	0.76947	0.065669	Teosinte/Maize
CG	4	238941171	238941297	5.9e-15	0.82112	0.23643	Teosinte/Maize
CG	4	242516407	242516744	9.8e-22	0.49255	0.90375	Teosinte/Maize
CG	4	242953895	242953975	5.7e-11	0.15175	0.57553	Teosinte/Maize
CG	4	243756277	243756657	7.4e-10	0.21568	0.70159	Teosinte/Maize
CG	4	244586780	244587051	2.8e-16	0.47056	0.87368	Teosinte/Maize
CG	4	246272454	246272643	1.2e-25	0.14275	0.64485	Teosinte/Maize
CG	5	12226	12799	7.1e-61	0.87635	0.29976	Teosinte/Maize
CG	5	689088	689240	3.5e-18	0.16742	0.74545	Teosinte/Maize
CG	5	790269	790443	2e-39	0.5938	0.0046899	Teosinte/Maize
CG	5	835465	836212	9.9e-11	0.73979	0.26608	Teosinte/Maize
CG	5	1068347	1068572	2.9e-21	0.92214	0.50317	Teosinte/Maize
CG	5	1957635	1958035	4e-47	0.49425	0.016452	Teosinte/Maize
CG	5	2557342	2557524	1.3e-15	0.24697	0.70016	Teosinte/Maize
CG	5	2778192	2778689	1.8e-68	0.77316	0.0014125	Teosinte/Maize
CG	5	3697803	3698124	3.9e-16	0.62281	0.093607	Teosinte/Maize
CG	5	3953289	3953366	2.8e-07	0.26382	0.67824	Teosinte/Maize
CG	5	4705667	4705779	4e-13	0.62781	0.21652	Teosinte/Maize
CG	5	4857103	4857324	2.8e-27	0.8924	0.33396	Teosinte/Maize
CG	5	4869927	4870067	8.1e-21	0.049164	0.66636	Teosinte/Maize
CG	5	5099697	5099861	3.9e-23	0.78765	0.21435	Teosinte/Maize
CG	5	5151471	5152025	3.4e-127	0.83234	0.2038	Teosinte/Maize
CG	5	5376038	5376161	3.1e-22	0.24463	0.66333	Teosinte/Maize
CG	5	7377179	7377494	7e-30	0.25469	0.67405	Teosinte/Maize
CG	5	11151925	11152570	7.2e-17	0.91635	0.38715	Teosinte/Maize
CG	5	11419753	11419933	2.3e-26	0.82165	0.092989	Teosinte/Maize
CG	5	11682830	11683139	3.8e-27	0.26151	0.7413	Teosinte/Maize
CG	5	11751811	11752121	8.7e-64	0.022637	0.6045	Teosinte/Maize
CG	5	14590602	14590870	7e-11	0.85305	0.39216	Teosinte/Maize
CG	5	17249753	17249965	9.8e-21	0.76682	0.14128	Teosinte/Maize
CG	5	17941155	17941298	3e-12	0.92021	0.39317	Teosinte/Maize
CG	5	19739790	19740166	3.2e-36	0.18694	0.70652	Teosinte/Maize
CG	5	22389170	22390359	2.2e-24	0.8237	0.27423	Teosinte/Maize
CG	5	24004909	24004974	3.2e-18	0.26325	0.8026	Teosinte/Maize
CG	5	25916944	25917437	5.4e-05	0.85923	0.45337	Teosinte/Maize
CG	5	26494293	26494621	7.3e-48	0.81983	0.01038	Teosinte/Maize
CG	5	27330360	27330514	1e-18	0.66063	0.16856	Teosinte/Maize
CG	5	28020249	28020709	2.8e-33	0.76499	0.12676	Teosinte/Maize
CG	5	28635926	28636155	8.2e-07	0.1301	0.56062	Teosinte/Maize
CG	5	28986415	28987002	7.7e-09	0.14961	0.57596	Teosinte/Maize
CG	5	29697527	29697749	7.6e-49	0.87297	0.037488	Teosinte/Maize
CG	5	29774834	29775042	1.7e-19	0.67185	0.12178	Teosinte/Maize
CG	5	29974866	29975224	2.4e-49	0.58784	0.080457	Teosinte/Maize
CG	5	29985778	29986386	1.3e-12	0.8735	0.40742	Teosinte/Maize
CG	5	29992878	29993368	1.2e-11	0.18245	0.69148	Teosinte/Maize
CG	5	30126506	30127241	1.7e-34	0.87013	0.35956	Teosinte/Maize
CG	5	30231374	30232063	4e-21	0.18609	0.58611	Teosinte/Maize
CG	5	33051350	33051968	4.1e-18	0.88446	0.29506	Teosinte/Maize
CG	5	33912244	33912977	1.1e-13	0.89244	0.4642	Teosinte/Maize
CG	5	36522677	36522996	1.2e-19	0.22758	0.73638	Teosinte/Maize
CG	5	37235576	37235693	3.5e-16	0.67881	0.12866	Teosinte/Maize
CG	5	39266673	39266864	1.8e-16	0.88572	0.25766	Teosinte/Maize
CG	5	39394729	39395158	8.5e-15	0.70842	0.25975	Teosinte/Maize
CG	5	40645979	40646180	4.8e-18	0.13747	0.61948	Teosinte/Maize
CG	5	42514897	42515215	1.5e-30	0.81402	0.054453	Teosinte/Maize
CG	5	42557841	42558291	3.5e-31	0.48812	0.052295	Teosinte/Maize
CG	5	42793128	42793369	1.7e-77	0.9117	0.013799	Teosinte/Maize
CG	5	45878484	45881210	1.1e-42	0.90515	0.49851	Teosinte/Maize
CG	5	46822006	46822499	4.3e-47	0.87917	0.042424	Teosinte/Maize
CG	5	47996540	47997087	1.9e-24	0.80413	0.31637	Teosinte/Maize
CG	5	53639394	53639566	9.3e-34	0.70792	0.17455	Teosinte/Maize
CG	5	53776514	53776736	1.5e-48	0.59001	0.072721	Teosinte/Maize
CG	5	53910293	53910933	1.4e-23	0.51178	0.064302	Teosinte/Maize
CG	5	53943358	53943653	8.5e-61	0.76474	0.11235	Teosinte/Maize
CG	5	54058001	54058172	3.7e-23	0.0035755	0.58397	Teosinte/Maize
CG	5	54302860	54303000	8.7e-46	0.75462	0.1118	Teosinte/Maize
CG	5	54596598	54597211	5.9e-25	0.73029	0.10958	Teosinte/Maize
CG	5	58592617	58593099	8.1e-09	0.5912	0.18149	Teosinte/Maize
CG	5	61103022	61103247	1.8e-27	0.86391	0.12259	Teosinte/Maize
CG	5	61554588	61554750	1.2e-16	0.20845	0.7081	Teosinte/Maize
CG	5	61642078	61642397	6.5e-15	0.89538	0.33886	Teosinte/Maize
CG	5	62948945	62949219	8.7e-31	0.13969	0.60366	Teosinte/Maize
CG	5	63149682	63150399	1.8e-35	0.095683	0.87688	Teosinte/Maize
CG	5	65029203	65029515	1.3e-25	0.63364	0.0052436	Teosinte/Maize
CG	5	65054279	65054443	6.8e-18	0.0042949	0.68707	Teosinte/Maize
CG	5	65186726	65186897	1.5e-15	0.17523	0.6693	Teosinte/Maize
CG	5	65481172	65481452	8.8e-24	0.75681	0.15675	Teosinte/Maize
CG	5	66849244	66849597	4.4e-24	0.24793	0.74559	Teosinte/Maize
CG	5	67004264	67004519	1.4e-21	0.46315	0.9244	Teosinte/Maize
CG	5	68208247	68208464	4.4e-37	0.86297	0.34406	Teosinte/Maize
CG	5	68510092	68510347	3.6e-23	0.15051	0.68174	Teosinte/Maize
CG	5	69319589	69319755	6.3e-10	0.30821	0.7601	Teosinte/Maize
CG	5	69843282	69843512	3.7e-74	0.88486	0.00046613	Teosinte/Maize
CG	5	69979893	69980497	1.8e-11	0.92056	0.33627	Teosinte/Maize
CG	5	71064460	71064721	1e-06	0.14414	0.57571	Teosinte/Maize
CG	5	72056897	72057030	1.5e-20	0.56717	0.149	Teosinte/Maize
CG	5	73450609	73451037	1.8e-53	0.86935	0.010588	Teosinte/Maize
CG	5	76226644	76226896	3.9e-28	0.12061	0.81168	Teosinte/Maize
CG	5	76284709	76285429	5.5e-123	0.90876	0.0072108	Teosinte/Maize
CG	5	78677044	78677309	4.9e-18	0.73711	0.125	Teosinte/Maize
CG	5	79871975	79872414	3.8e-49	0.72839	0.069448	Teosinte/Maize
CG	5	81214511	81214916	1.7e-27	0.58875	0.048155	Teosinte/Maize
CG	5	83446838	83447688	2.4e-05	0.12087	0.54931	Teosinte/Maize
CG	5	85650093	85650836	2.1e-49	0.80695	0.25161	Teosinte/Maize
CG	5	85737615	85737976	9.4e-16	0.072552	0.67135	Teosinte/Maize
CG	5	89090975	89091187	7.7e-13	0.16015	0.64884	Teosinte/Maize
CG	5	96699788	96700174	1.5e-27	0.82425	0.0051942	Teosinte/Maize
CG	5	96733279	96733416	8.6e-17	0.78103	0.2814	Teosinte/Maize
CG	5	97094667	97094784	1.9e-19	0.31028	0.7842	Teosinte/Maize
CG	5	98336316	98336723	5.7e-12	0.83655	0.41104	Teosinte/Maize
CG	5	98834807	98835022	2.4e-24	0.39431	0.83172	Teosinte/Maize
CG	5	99113967	99114301	4.3e-65	0.90037	0.012727	Teosinte/Maize
CG	5	99775651	99776002	8.8e-22	0.5638	0.047586	Teosinte/Maize
CG	5	99807614	99807947	1.7e-25	0.57995	0.0030651	Teosinte/Maize
CG	5	100878385	100878663	1.8e-22	0.68476	0.25415	Teosinte/Maize
CG	5	101561643	101562143	3.2e-53	0.47217	0.0023526	Teosinte/Maize
CG	5	101591952	101592487	8.7e-38	0.48854	0.068761	Teosinte/Maize
CG	5	101867124	101868150	3.9e-33	0.40702	0.81992	Teosinte/Maize
CG	5	102911817	102912317	3e-18	0.14409	0.59326	Teosinte/Maize
CG	5	103969592	103969855	1.9e-47	0.20592	0.84109	Teosinte/Maize
CG	5	104070364	104070880	2.2e-61	0.41532	0.0050758	Teosinte/Maize
CG	5	104155280	104155892	4.5e-26	0.82788	0.34043	Teosinte/Maize
CG	5	104176053	104176491	3.1e-16	0.17836	0.69497	Teosinte/Maize
CG	5	104479061	104479248	2.1e-23	0.90386	0.23388	Teosinte/Maize
CG	5	104484993	104485132	1.9e-40	0.8963	0.0021259	Teosinte/Maize
CG	5	107118518	107119037	7.4e-46	0.42011	0.82169	Teosinte/Maize
CG	5	107851683	107852237	1.4e-22	0.90966	0.37655	Teosinte/Maize
CG	5	108644530	108644902	4.4e-68	0.74022	0.015217	Teosinte/Maize
CG	5	109304179	109304499	1.5e-35	0.93423	0.085631	Teosinte/Maize
CG	5	112861239	112861526	1.2e-16	0.73188	0.15868	Teosinte/Maize
CG	5	114167755	114168929	5.1e-86	0.0071315	0.71699	Teosinte/Maize
CG	5	114207334	114208106	2.5e-47	0.91538	0.36281	Teosinte/Maize
CG	5	115090733	115091038	2.6e-32	0.37437	0.77474	Teosinte/Maize
CG	5	115177914	115178411	3.3e-20	0.14049	0.55007	Teosinte/Maize
CG	5	118255454	118255821	7.7e-29	0.87601	0.062226	Teosinte/Maize
CG	5	118697542	118698084	1.2e-28	0.48959	0.0052925	Teosinte/Maize
CG	5	118698497	118698812	1.7e-33	0.54313	0.01231	Teosinte/Maize
CG	5	120487096	120487322	1.1e-32	0.11306	0.84618	Teosinte/Maize
CG	5	120488043	120488171	2.2e-14	0.2666	0.82822	Teosinte/Maize
CG	5	120979726	120980069	5e-35	0.79565	0.28227	Teosinte/Maize
CG	5	121146897	121147321	8.1e-34	0.0078135	0.73385	Teosinte/Maize
CG	5	121282685	121283060	1.3e-33	0.47599	0.88735	Teosinte/Maize
CG	5	121433471	121433932	1.3e-42	0.32415	0.88281	Teosinte/Maize
CG	5	123320757	123321435	1.3e-151	0.9158	0.066636	Teosinte/Maize
CG	5	123664992	123665267	6.6e-11	0.13931	0.55909	Teosinte/Maize
CG	5	123670047	123670696	1.1e-29	0.28749	0.87463	Teosinte/Maize
CG	5	125455017	125455473	1.6e-49	0.85777	0.0049285	Teosinte/Maize
CG	5	126397369	126397658	4.2e-10	0.48993	0.92091	Teosinte/Maize
CG	5	127123158	127123296	1.1e-14	0.88273	0.30574	Teosinte/Maize
CG	5	127466578	127466919	7.9e-15	0.054806	0.4642	Teosinte/Maize
CG	5	127637783	127638144	7.9e-42	0.54311	0.00096733	Teosinte/Maize
CG	5	127909218	127909640	7.9e-28	0.35726	0.91052	Teosinte/Maize
CG	5	128733514	128733682	5.1e-21	0.066155	0.61893	Teosinte/Maize
CG	5	129692216	129692497	4.7e-24	0.066531	0.49873	Teosinte/Maize
CG	5	130812544	130813056	1e-49	0.13737	0.90019	Teosinte/Maize
CG	5	131468936	131469151	5.4e-11	0.016669	0.55613	Teosinte/Maize
CG	5	140075043	140075232	1.6e-27	0.73884	0.0093801	Teosinte/Maize
CG	5	148750625	148751056	4.6e-14	0.49707	0.029109	Teosinte/Maize
CG	5	150350268	150350401	4.6e-08	0.015461	0.46816	Teosinte/Maize
CG	5	151196562	151197721	9.6e-29	0.47916	0.91749	Teosinte/Maize
CG	5	151775416	151775596	8.5e-10	0.86867	0.43566	Teosinte/Maize
CG	5	152440333	152441279	4.6e-33	0.91376	0.39087	Teosinte/Maize
CG	5	152442163	152442400	7.1e-05	0.92445	0.50989	Teosinte/Maize
CG	5	152447892	152448423	2.5e-13	0.77953	0.29347	Teosinte/Maize
CG	5	152846266	152846529	1.5e-37	0.88275	0.11624	Teosinte/Maize
CG	5	153027136	153027705	5e-19	0.12193	0.63569	Teosinte/Maize
CG	5	155420692	155420992	1.6e-11	0.28632	0.70336	Teosinte/Maize
CG	5	160391627	160392227	9.8e-49	0.59333	0.0045672	Teosinte/Maize
CG	5	161327522	161327760	1.7e-11	0.38765	0.84321	Teosinte/Maize
CG	5	162127751	162128673	1.2e-40	0.84976	0.34425	Teosinte/Maize
CG	5	165948951	165949594	3.4e-23	0.1145	0.5771	Teosinte/Maize
CG	5	166583109	166584604	6.9e-62	0.69609	0.10944	Teosinte/Maize
CG	5	169534779	169535056	1.3e-13	0.21775	0.68519	Teosinte/Maize
CG	5	172501735	172501956	6.2e-08	0.087679	0.5188	Teosinte/Maize
CG	5	175545502	175545768	1.1e-11	0.78182	0.28549	Teosinte/Maize
CG	5	180067463	180067869	1.4e-33	0.23511	0.85002	Teosinte/Maize
CG	5	185200600	185200821	2.7e-13	0.22187	0.6668	Teosinte/Maize
CG	5	186380593	186380795	6.9e-15	0.53364	0.047917	Teosinte/Maize
CG	5	187400873	187401587	6.8e-11	0.91958	0.4677	Teosinte/Maize
CG	5	188086073	188086279	1.1e-23	0.69298	0.16878	Teosinte/Maize
CG	5	188512449	188512723	2.4e-16	0.50812	0.030137	Teosinte/Maize
CG	5	189750310	189751616	6.3e-153	0.9	0.18446	Teosinte/Maize
CG	5	191468744	191469224	5.1e-68	0.54174	0.069369	Teosinte/Maize
CG	5	191474879	191475244	5.3e-27	0.87146	0.25801	Teosinte/Maize
CG	5	191541092	191541306	1.2e-21	0.46325	0.025268	Teosinte/Maize
CG	5	192067852	192068346	2.4e-34	0.80826	0.16739	Teosinte/Maize
CG	5	192512698	192512870	1.1e-52	0.87782	0.0089103	Teosinte/Maize
CG	5	193224800	193225442	1.3e-145	0.80495	0.0030087	Teosinte/Maize
CG	5	196451053	196451518	6.6e-10	0.73978	0.30134	Teosinte/Maize
CG	5	198245127	198245923	6.3e-33	0.086902	0.64094	Teosinte/Maize
CG	5	201220831	201221001	5.6e-19	0.22885	0.71588	Teosinte/Maize
CG	5	201554287	201554389	3.1e-35	0.94575	0.1018	Teosinte/Maize
CG	5	203602683	203603063	4e-53	0.90268	0.062043	Teosinte/Maize
CG	5	203834302	203834541	1.8e-35	0.93612	0.18159	Teosinte/Maize
CG	5	204196225	204197200	4.6e-104	0.83595	0.0714	Teosinte/Maize
CG	5	204706283	204706998	8e-67	0.8801	0.099625	Teosinte/Maize
CG	5	205089135	205089442	5.5e-22	0.044124	0.55193	Teosinte/Maize
CG	5	205090056	205091249	7.2e-85	0.03706	0.84715	Teosinte/Maize
CG	5	205526611	205526929	7.1e-09	0.86524	0.44893	Teosinte/Maize
CG	5	209721786	209722040	1.1e-16	0.2182	0.67028	Teosinte/Maize
CG	5	212643381	212643674	1.4e-52	0.64366	0.0084946	Teosinte/Maize
CG	5	214604675	214605003	2.3e-23	0.68261	0.10959	Teosinte/Maize
CG	5	214622805	214623125	1e-09	0.65838	0.25675	Teosinte/Maize
CG	5	215035611	215035927	3.1e-14	0.050074	0.49672	Teosinte/Maize
CG	5	215963621	215963692	2.8e-36	0.89712	0.010585	Teosinte/Maize
CG	5	217638058	217638268	1.1e-26	0.91115	0.2165	Teosinte/Maize
CG	5	217712175	217712656	1e-35	0.84606	0.046819	Teosinte/Maize
CG	5	220386178	220386415	6.9e-07	0.2032	0.61306	Teosinte/Maize
CG	5	221584254	221584499	3e-20	0.87578	0.22773	Teosinte/Maize
CG	5	221802333	221802602	5.2e-74	0.0082205	0.73421	Teosinte/Maize
CG	5	222111564	222112028	2.8e-39	0.85469	0.084805	Teosinte/Maize
CG	5	222686800	222687267	1.3e-52	0.9044	0.19371	Teosinte/Maize
CG	5	222712107	222712718	3.3e-15	0.61596	0.14864	Teosinte/Maize
CG	5	223001901	223002311	1.1e-26	0.24016	0.69071	Teosinte/Maize
CG	5	223543737	223544125	5.2e-49	0.87691	0.008425	Teosinte/Maize
CG	5	223651453	223652155	4.6e-11	0.88068	0.42071	Teosinte/Maize
CG	6	863271	864094	1.2e-27	0.88882	0.37927	Teosinte/Maize
CG	6	1847879	1848723	7.1e-32	0.90198	0.30024	Teosinte/Maize
CG	6	1850503	1850746	6.8e-14	0.7431	0.30055	Teosinte/Maize
CG	6	3098586	3099544	5.6e-22	0.35075	0.77839	Teosinte/Maize
CG	6	5776753	5777031	2e-11	0.15863	0.59303	Teosinte/Maize
CG	6	15662360	15663093	3.2e-19	0.15029	0.58247	Teosinte/Maize
CG	6	16238151	16238380	3.1e-15	0.079773	0.53429	Teosinte/Maize
CG	6	17374251	17374619	2.4e-19	0.90914	0.50804	Teosinte/Maize
CG	6	17741233	17741477	2.3e-19	0.7545	0.32166	Teosinte/Maize
CG	6	18823907	18824239	2.9e-22	0.13095	0.77512	Teosinte/Maize
CG	6	20164477	20164872	9.5e-12	0.87937	0.44547	Teosinte/Maize
CG	6	27642238	27642940	2.9e-22	0.86543	0.37329	Teosinte/Maize
CG	6	28272421	28272966	6.3e-28	0.057855	0.57318	Teosinte/Maize
CG	6	32466045	32466802	5.5e-90	0.47277	0.050448	Teosinte/Maize
CG	6	34748145	34748480	2.1e-05	0.81711	0.37701	Teosinte/Maize
CG	6	41491094	41491595	5.7e-29	0.11408	0.62383	Teosinte/Maize
CG	6	42203310	42203866	7.4e-53	0.6733	0.14246	Teosinte/Maize
CG	6	42923722	42923969	1.1e-24	0.11281	0.75553	Teosinte/Maize
CG	6	43768771	43768903	5.3e-26	0.7203	0.19049	Teosinte/Maize
CG	6	45864756	45865183	1e-22	0.052273	0.54745	Teosinte/Maize
CG	6	46329361	46329702	5.7e-27	0.39837	0.82935	Teosinte/Maize
CG	6	47827407	47827647	5.9e-36	0.80685	0.015011	Teosinte/Maize
CG	6	48145680	48146334	5.1e-16	0.8928	0.38166	Teosinte/Maize
CG	6	50116102	50116261	5.4e-37	0.79661	0.010428	Teosinte/Maize
CG	6	50123075	50123276	8.4e-47	0.87339	0.03149	Teosinte/Maize
CG	6	50335847	50336321	3.6e-36	0.50667	0.072296	Teosinte/Maize
CG	6	51594557	51594990	3.7e-21	0.43682	0.87823	Teosinte/Maize
CG	6	52292067	52292569	6e-36	0.75482	0.013648	Teosinte/Maize
CG	6	54833397	54833597	6.6e-31	0.29195	0.91702	Teosinte/Maize
CG	6	55563830	55564085	1.4e-44	0.86249	0.005174	Teosinte/Maize
CG	6	55586636	55586785	1.3e-37	0.89528	0.068152	Teosinte/Maize
CG	6	55607262	55607549	6.9e-38	0.83876	0.18078	Teosinte/Maize
CG	6	56516423	56516543	7.9e-24	0.68795	0.25108	Teosinte/Maize
CG	6	58307985	58308480	2.2e-22	0.34974	0.76419	Teosinte/Maize
CG	6	60019836	60020485	5.4e-49	0.15483	0.64036	Teosinte/Maize
CG	6	61207673	61208769	4.4e-76	0.73379	0.25253	Teosinte/Maize
CG	6	61832843	61833035	2.6e-12	0.036029	0.51031	Teosinte/Maize
CG	6	62202743	62203171	3.5e-28	0.71134	0.24362	Teosinte/Maize
CG	6	63873332	63873691	2.4e-07	0.91855	0.494	Teosinte/Maize
CG	6	64323956	64324237	1.1e-32	0.74434	0.23993	Teosinte/Maize
CG	6	64392116	64392488	1.3e-07	0.80993	0.3488	Teosinte/Maize
CG	6	67404811	67404979	9e-13	0.23367	0.68311	Teosinte/Maize
CG	6	72523654	72523953	1.5e-23	0.16497	0.68904	Teosinte/Maize
CG	6	75848951	75849829	1.3e-13	0.89559	0.46728	Teosinte/Maize
CG	6	84661799	84661914	2.6e-08	0.84447	0.42215	Teosinte/Maize
CG	6	85389407	85389828	6.6e-24	0.083135	0.70249	Teosinte/Maize
CG	6	86943646	86944085	2.3e-08	0.92292	0.50982	Teosinte/Maize
CG	6	87792955	87793246	3.3e-57	0.1057	0.7689	Teosinte/Maize
CG	6	90961517	90961976	4.6e-23	0.80369	0.16409	Teosinte/Maize
CG	6	90999927	91000564	2.3e-97	0.90166	0.35306	Teosinte/Maize
CG	6	91006345	91006985	8.1e-59	0.84429	0.36904	Teosinte/Maize
CG	6	91033728	91034772	4.1e-59	0.89168	0.3526	Teosinte/Maize
CG	6	91067521	91067813	8.3e-70	0.63442	0.19182	Teosinte/Maize
CG	6	91186033	91186531	1.5e-17	0.59895	0.15562	Teosinte/Maize
CG	6	91932607	91933087	4.8e-69	0.92959	0.032519	Teosinte/Maize
CG	6	92255536	92256131	2.4e-110	0.80209	0.11168	Teosinte/Maize
CG	6	93495829	93496119	2.3e-37	0.47111	0.048188	Teosinte/Maize
CG	6	95549345	95549672	4.6e-79	0.75741	0.0060947	Teosinte/Maize
CG	6	95556538	95556708	2.3e-41	0.79818	0.0048775	Teosinte/Maize
CG	6	96572057	96572343	8.5e-74	0.89956	0.10666	Teosinte/Maize
CG	6	97050264	97050398	1.1e-54	0.91398	0.15231	Teosinte/Maize
CG	6	100491317	100491622	5.2e-36	0.76637	0.29334	Teosinte/Maize
CG	6	102132908	102133082	1.2e-20	0.12759	0.75168	Teosinte/Maize
CG	6	106069355	106069459	8.6e-32	0.94343	0.14775	Teosinte/Maize
CG	6	106203950	106204557	1.2e-31	0.61985	0.092609	Teosinte/Maize
CG	6	106206107	106206667	1.3e-23	0.81114	0.28769	Teosinte/Maize
CG	6	107639190	107639501	7e-20	0.8409	0.17952	Teosinte/Maize
CG	6	108010907	108011112	5.4e-15	0.90271	0.24844	Teosinte/Maize
CG	6	112994594	112995215	3.5e-78	0.91963	0.22365	Teosinte/Maize
CG	6	113254595	113254976	4.7e-10	0.23364	0.72013	Teosinte/Maize
CG	6	113551364	113551512	5.6e-17	0.8832	0.2725	Teosinte/Maize
CG	6	114063538	114063906	2.2e-58	0.88277	0.088365	Teosinte/Maize
CG	6	117731696	117731968	3.2e-37	0.92421	0.46951	Teosinte/Maize
CG	6	118538302	118538452	2.3e-16	0.1806	0.77585	Teosinte/Maize
CG	6	118588743	118588992	3.3e-12	0.44901	0.90643	Teosinte/Maize
CG	6	120195982	120196343	1.9e-44	0.13069	0.73884	Teosinte/Maize
CG	6	120806472	120807454	3.1e-58	0.87723	0.1981	Teosinte/Maize
CG	6	122500937	122501180	8e-39	0.83183	0.1203	Teosinte/Maize
CG	6	123788650	123789121	5.3e-39	0.90762	0.26923	Teosinte/Maize
CG	6	126614416	126615035	2.2e-37	0.89353	0.086472	Teosinte/Maize
CG	6	127597743	127597983	1.5e-28	0.72666	0.21081	Teosinte/Maize
CG	6	128805735	128806574	3.6e-109	0.20483	0.81161	Teosinte/Maize
CG	6	130782513	130782666	2.7e-07	0.80152	0.33105	Teosinte/Maize
CG	6	132205527	132205765	3.4e-19	0.90575	0.3179	Teosinte/Maize
CG	6	132797423	132797950	4.8e-23	0.18483	0.61504	Teosinte/Maize
CG	6	133196019	133196365	2.5e-11	0.88635	0.4641	Teosinte/Maize
CG	6	138207645	138207729	1.5e-16	0.84107	0.20577	Teosinte/Maize
CG	6	143128718	143128822	2.6e-18	0.91317	0.21069	Teosinte/Maize
CG	6	143834831	143834948	2.4e-33	0.015518	0.86382	Teosinte/Maize
CG	6	149568544	149568708	1.4e-28	0.90187	0.092417	Teosinte/Maize
CG	6	149961442	149961628	1.8e-46	0.89723	0.011186	Teosinte/Maize
CG	6	151448408	151448610	1.2e-23	0.88539	0.27096	Teosinte/Maize
CG	6	153152041	153152801	8.8e-115	0.89158	0.023209	Teosinte/Maize
CG	6	156815422	156815793	5e-47	0.88351	0.30534	Teosinte/Maize
CG	6	156934637	156935136	9.6e-35	0.6775	0.096908	Teosinte/Maize
CG	6	158234767	158235077	1.4e-30	0.94227	0.47124	Teosinte/Maize
CG	6	158383927	158384116	6e-18	0.79983	0.32439	Teosinte/Maize
CG	6	160394073	160394198	1.7e-06	0.037523	0.48948	Teosinte/Maize
CG	6	161551004	161551419	6.4e-26	0.20194	0.64151	Teosinte/Maize
CG	6	162290072	162290501	1.8e-42	0.89283	0.062395	Teosinte/Maize
CG	6	163833436	163833543	1.7e-27	0.87294	0.36184	Teosinte/Maize
CG	6	167325784	167326148	9.8e-11	0.25815	0.70428	Teosinte/Maize
CG	6	170662359	170662580	1.4e-18	0.46709	0.023566	Teosinte/Maize
CG	6	171030262	171030564	1.4e-15	0.8457	0.24087	Teosinte/Maize
CG	6	171034025	171034184	1.8e-08	0.72567	0.32459	Teosinte/Maize
CG	6	171572024	171572254	1.7e-14	0.10977	0.67259	Teosinte/Maize
CG	6	172017162	172017313	1.3e-20	0.90774	0.22698	Teosinte/Maize
CG	6	172092344	172093114	8.9e-34	0.26341	0.69453	Teosinte/Maize
CG	7	1461520	1461622	2.5e-08	0.020139	0.48252	Teosinte/Maize
CG	7	3074549	3074774	5.4e-15	0.62862	0.19591	Teosinte/Maize
CG	7	5060290	5060526	2.4e-15	0.41371	0.0021165	Teosinte/Maize
CG	7	5366713	5367202	2.3e-38	0.30386	0.78412	Teosinte/Maize
CG	7	8970930	8971246	9.4e-16	0.42627	0.9031	Teosinte/Maize
CG	7	9875312	9875461	3.7e-09	0.18851	0.66312	Teosinte/Maize
CG	7	12244242	12244501	1.3e-09	0.88649	0.36509	Teosinte/Maize
CG	7	13733601	13733736	4.5e-11	0.90255	0.47304	Teosinte/Maize
CG	7	17217388	17217627	2.1e-32	0.096867	0.71566	Teosinte/Maize
CG	7	18719894	18720857	6.6e-237	0.76564	0.14189	Teosinte/Maize
CG	7	21679742	21680179	2.9e-08	0.89338	0.44522	Teosinte/Maize
CG	7	28786312	28786600	3.2e-26	0.1035	0.71185	Teosinte/Maize
CG	7	37786576	37787157	3e-15	0.91862	0.40843	Teosinte/Maize
CG	7	39159926	39160376	1.5e-11	0.41258	0.91189	Teosinte/Maize
CG	7	39338523	39338727	2e-56	0.70242	0.0045757	Teosinte/Maize
CG	7	39340715	39340894	1.8e-31	0.59287	0.006959	Teosinte/Maize
CG	7	39734254	39734508	2.7e-34	0.085242	0.59707	Teosinte/Maize
CG	7	44259790	44259928	6e-21	0.90823	0.21547	Teosinte/Maize
CG	7	45819096	45819750	1.4e-35	0.011694	0.71021	Teosinte/Maize
CG	7	46761863	46762353	1e-15	0.10415	0.67375	Teosinte/Maize
CG	7	47176446	47177300	2.2e-25	0.90898	0.48172	Teosinte/Maize
CG	7	47231795	47231960	4.6e-18	0.93329	0.2489	Teosinte/Maize
CG	7	48735493	48735655	5.6e-10	0.6093	0.17059	Teosinte/Maize
CG	7	49117973	49118133	1.6e-14	0.12948	0.69209	Teosinte/Maize
CG	7	49266434	49266613	2.2e-21	0.029499	0.75319	Teosinte/Maize
CG	7	49540927	49541322	4.8e-27	0.67745	0.16001	Teosinte/Maize
CG	7	49660931	49661604	4.4e-167	0.13029	0.90408	Teosinte/Maize
CG	7	49768024	49768435	6.5e-160	0.66601	0.010849	Teosinte/Maize
CG	7	50026786	50027060	3.8e-58	0.87745	0.086527	Teosinte/Maize
CG	7	50140784	50141289	2.7e-16	0.55818	0.12204	Teosinte/Maize
CG	7	50318908	50320143	6.3e-191	0.67839	0.072252	Teosinte/Maize
CG	7	50910130	50910643	2.2e-18	0.43312	0.92069	Teosinte/Maize
CG	7	51105553	51106638	2.8e-32	0.91391	0.43963	Teosinte/Maize
CG	7	51137487	51138004	6.8e-44	0.69451	0.26212	Teosinte/Maize
CG	7	54886719	54886966	2.5e-27	0.46696	0.011401	Teosinte/Maize
CG	7	55355583	55355851	9.1e-13	0.88637	0.27519	Teosinte/Maize
CG	7	56703518	56703675	4.1e-46	0.89383	0.0039191	Teosinte/Maize
CG	7	58458786	58459135	7.2e-26	0.73928	0.13101	Teosinte/Maize
CG	7	59493088	59493314	2e-08	0.8314	0.41878	Teosinte/Maize
CG	7	62534966	62535214	1.7e-20	0.92442	0.36085	Teosinte/Maize
CG	7	63016976	63018207	1.6e-47	0.84974	0.27321	Teosinte/Maize
CG	7	63208178	63208301	1.5e-18	0.6982	0.11205	Teosinte/Maize
CG	7	64303691	64304474	2.7e-129	0.36013	0.91169	Teosinte/Maize
CG	7	65559605	65560060	1e-46	0.50987	0.019318	Teosinte/Maize
CG	7	67411637	67411892	9.2e-12	0.94018	0.42306	Teosinte/Maize
CG	7	69494573	69494822	1.4e-17	0.85237	0.2187	Teosinte/Maize
CG	7	70602099	70602615	6e-31	0.13607	0.82652	Teosinte/Maize
CG	7	70977182	70977859	3.1e-130	0.74422	0.0095961	Teosinte/Maize
CG	7	72473870	72474077	7.4e-51	0.086509	0.91576	Teosinte/Maize
CG	7	73117395	73117982	2e-44	0.90415	0.31384	Teosinte/Maize
CG	7	73808396	73808696	1.6e-53	0.91901	0.0081428	Teosinte/Maize
CG	7	73815122	73815281	2.4e-11	0.27037	0.78191	Teosinte/Maize
CG	7	73961204	73961490	3.6e-44	0.84679	0.024807	Teosinte/Maize
CG	7	73977529	73977896	1.3e-51	0.84305	0.01615	Teosinte/Maize
CG	7	75744007	75744413	1e-20	0.87979	0.36897	Teosinte/Maize
CG	7	75979972	75980866	7.7e-82	0.35056	0.84611	Teosinte/Maize
CG	7	76621844	76622006	5.3e-11	0.90536	0.49055	Teosinte/Maize
CG	7	78545222	78546112	3.6e-92	0.90476	0.018355	Teosinte/Maize
CG	7	79300532	79301726	1.6e-37	0.78484	0.28124	Teosinte/Maize
CG	7	79911437	79911679	1.5e-06	0.11579	0.55299	Teosinte/Maize
CG	7	81246297	81246628	1.6e-17	0.81816	0.25131	Teosinte/Maize
CG	7	81364467	81364693	2e-16	0.8555	0.22665	Teosinte/Maize
CG	7	83123009	83123725	5.5e-37	0.28349	0.84354	Teosinte/Maize
CG	7	83239745	83240186	5.6e-62	0.26168	0.8409	Teosinte/Maize
CG	7	83557315	83557493	1.7e-24	0.3274	0.74759	Teosinte/Maize
CG	7	84825397	84825920	2.5e-23	0.053238	0.72944	Teosinte/Maize
CG	7	86386386	86386797	1.8e-10	0.79942	0.32625	Teosinte/Maize
CG	7	86388378	86388443	2e-12	0.63839	0.19145	Teosinte/Maize
CG	7	86597721	86599266	1.4e-25	0.90813	0.48855	Teosinte/Maize
CG	7	87583717	87584029	1e-38	0.88991	0.075621	Teosinte/Maize
CG	7	87913467	87913837	5.2e-13	0.040248	0.57762	Teosinte/Maize
CG	7	88809743	88810368	4.9e-35	0.87342	0.4112	Teosinte/Maize
CG	7	88827501	88827635	2.7e-49	0.9272	0.088229	Teosinte/Maize
CG	7	88855695	88856011	4.4e-41	0.91924	0.0047503	Teosinte/Maize
CG	7	91839694	91839898	1.9e-59	0.92579	0.011714	Teosinte/Maize
CG	7	96334654	96334912	2.4e-39	0.92895	0.30503	Teosinte/Maize
CG	7	96521091	96522006	1.6e-42	0.41148	0.85553	Teosinte/Maize
CG	7	98398653	98398815	6.7e-05	0.83862	0.41475	Teosinte/Maize
CG	7	98804341	98804846	1.6e-36	0.35108	0.83627	Teosinte/Maize
CG	7	99025733	99026066	0.00036	0.76657	0.36506	Teosinte/Maize
CG	7	99031135	99031627	2.6e-58	0.92604	0.051241	Teosinte/Maize
CG	7	99211158	99212434	2.6e-25	0.92543	0.49108	Teosinte/Maize
CG	7	101684426	101684698	1.6e-22	0.85735	0.19034	Teosinte/Maize
CG	7	103465842	103466071	1.1e-14	0.091476	0.71151	Teosinte/Maize
CG	7	106856634	106856944	4.9e-19	0.88024	0.40615	Teosinte/Maize
CG	7	107530728	107530850	3.3e-32	0.79921	0.0030612	Teosinte/Maize
CG	7	107645492	107645784	1.4e-52	0.82422	0.0056365	Teosinte/Maize
CG	7	113839132	113839393	4.5e-22	0.67061	0.20911	Teosinte/Maize
CG	7	115060300	115060529	4.8e-14	0.24723	0.76924	Teosinte/Maize
CG	7	116280739	116281807	3.2e-90	0.92438	0.41633	Teosinte/Maize
CG	7	121654097	121654745	4.5e-78	0.46706	0.023512	Teosinte/Maize
CG	7	123023227	123023314	1.9e-40	0.0055457	0.9247	Teosinte/Maize
CG	7	123062198	123062503	1.5e-47	0.0091723	0.8595	Teosinte/Maize
CG	7	126953219	126953799	2.9e-63	0.7175	0.0058849	Teosinte/Maize
CG	7	127260206	127260661	7.3e-76	0.75289	0.0015118	Teosinte/Maize
CG	7	127317093	127318085	2.4e-14	0.1823	0.6625	Teosinte/Maize
CG	7	129500639	129500851	1e-19	0.095439	0.61252	Teosinte/Maize
CG	7	130050809	130051403	9.5e-24	0.9313	0.17088	Teosinte/Maize
CG	7	130463478	130463858	2.1e-07	0.03886	0.48291	Teosinte/Maize
CG	7	130464175	130464342	1.8e-13	0.041641	0.64983	Teosinte/Maize
CG	7	131541881	131542097	2.6e-12	0.92858	0.44788	Teosinte/Maize
CG	7	133451593	133451756	4e-07	0.038972	0.47322	Teosinte/Maize
CG	7	143760160	143760342	1.1e-10	0.68902	0.26138	Teosinte/Maize
CG	7	144088875	144089184	8.6e-14	0.18551	0.59689	Teosinte/Maize
CG	7	147098163	147098430	4.3e-18	0.30496	0.78301	Teosinte/Maize
CG	7	147358396	147358678	1.7e-34	0.91461	0.011905	Teosinte/Maize
CG	7	147359442	147360048	1.5e-115	0.90456	0.0082866	Teosinte/Maize
CG	7	147360582	147360761	4e-31	0.70133	0.0040342	Teosinte/Maize
CG	7	148694475	148694650	5.2e-18	0.92223	0.30442	Teosinte/Maize
CG	7	154732339	154732596	1.4e-34	0.90754	0.12645	Teosinte/Maize
CG	7	155446976	155448001	1e-111	0.058845	0.72724	Teosinte/Maize
CG	7	155508725	155509148	2.5e-44	0.37035	0.8829	Teosinte/Maize
CG	7	155899732	155900006	3.6e-08	0.040166	0.47981	Teosinte/Maize
CG	7	158092923	158093089	8.4e-11	0.65111	0.19165	Teosinte/Maize
CG	7	161670252	161670502	3.7e-21	0.67598	0.13223	Teosinte/Maize
CG	7	161767585	161767769	1.3e-17	0.36645	0.84483	Teosinte/Maize
CG	7	166410401	166411350	1.5e-44	0.69064	0.10289	Teosinte/Maize
CG	7	166523350	166523568	3.6e-32	0.81477	0.00085017	Teosinte/Maize
CG	7	176573959	176574050	1.7e-14	0.78464	0.17015	Teosinte/Maize
CG	7	177355213	177355729	1.5e-18	0.90641	0.34826	Teosinte/Maize
CG	7	177356890	177357153	3.2e-06	0.90832	0.50063	Teosinte/Maize
CG	7	180294918	180295216	5.6e-38	0.86746	0.050032	Teosinte/Maize
CG	7	181813708	181813884	3.9e-67	0.8449	0.0026211	Teosinte/Maize
CG	7	181987717	181987978	6e-37	0.64899	0.07043	Teosinte/Maize
CG	8	6512835	6513381	1.6e-42	0.84763	0.26383	Teosinte/Maize
CG	8	8001206	8001556	0.00013	0.90714	0.4892	Teosinte/Maize
CG	8	8473935	8474235	1.7e-15	0.19668	0.7217	Teosinte/Maize
CG	8	13628293	13629221	1.2e-18	0.91703	0.43148	Teosinte/Maize
CG	8	15278073	15280580	5.6e-107	0.011274	0.47382	Teosinte/Maize
CG	8	15902687	15903954	6.2e-82	0.70671	0.10304	Teosinte/Maize
CG	8	16878181	16878522	3.1e-27	0.85778	0.082819	Teosinte/Maize
CG	8	23586133	23586344	3.7e-29	0.91733	0.27617	Teosinte/Maize
CG	8	29000397	29000910	1.9e-16	0.87792	0.22267	Teosinte/Maize
CG	8	31656844	31657496	5.4e-201	0.91353	0.058842	Teosinte/Maize
CG	8	32564391	32564768	4.5e-55	0.93176	0.19446	Teosinte/Maize
CG	8	36817892	36818242	1.4e-06	0.18058	0.58192	Teosinte/Maize
CG	8	37562215	37563244	5.7e-17	0.90688	0.46698	Teosinte/Maize
CG	8	37777034	37777208	7e-25	0.21612	0.89142	Teosinte/Maize
CG	8	39632873	39633304	6.7e-33	0.64968	0.16293	Teosinte/Maize
CG	8	40627987	40628275	3.5e-20	0.014086	0.75566	Teosinte/Maize
CG	8	44267789	44267962	4.8e-25	0.92989	0.14436	Teosinte/Maize
CG	8	46798575	46798838	1.6e-23	0.88691	0.25877	Teosinte/Maize
CG	8	47046374	47046516	2.6e-13	0.59978	0.16027	Teosinte/Maize
CG	8	47156099	47156401	3.1e-09	0.18876	0.6499	Teosinte/Maize
CG	8	47410971	47411908	3.6e-93	0.14016	0.62518	Teosinte/Maize
CG	8	47907433	47908726	4.9e-135	0.18096	0.89185	Teosinte/Maize
CG	8	47994866	47995445	1.3e-44	0.54591	0.098571	Teosinte/Maize
CG	8	48142761	48143300	5.1e-38	0.34117	0.839	Teosinte/Maize
CG	8	48670317	48670548	1.1e-11	0.34331	0.79288	Teosinte/Maize
CG	8	49764579	49764659	2.8e-13	0.17943	0.59749	Teosinte/Maize
CG	8	50618139	50618719	5e-51	0.24825	0.80058	Teosinte/Maize
CG	8	51430918	51431414	7.2e-13	0.14261	0.65004	Teosinte/Maize
CG	8	57885096	57885243	8e-65	0.63197	0.0028412	Teosinte/Maize
CG	8	60115652	60116054	2.6e-42	0.87933	0.036371	Teosinte/Maize
CG	8	61603681	61604514	1.5e-114	0.66188	0.13965	Teosinte/Maize
CG	8	61798742	61799036	1.2e-18	0.80159	0.31493	Teosinte/Maize
CG	8	70204893	70204974	5.5e-19	0.59946	0.11578	Teosinte/Maize
CG	8	71195800	71196175	1.1e-26	0.89992	0.37963	Teosinte/Maize
CG	8	71203529	71203811	1.9e-14	0.9337	0.30524	Teosinte/Maize
CG	8	72862720	72862984	1.6e-23	0.012145	0.73103	Teosinte/Maize
CG	8	73350469	73350694	1.2e-11	0.18048	0.64836	Teosinte/Maize
CG	8	73468304	73468839	7.5e-31	0.062794	0.59878	Teosinte/Maize
CG	8	74205319	74205469	4.3e-35	0.86723	0.026319	Teosinte/Maize
CG	8	75153334	75153558	2.6e-65	0.85292	0.0075917	Teosinte/Maize
CG	8	75591864	75592171	7.1e-15	0.58796	0.13831	Teosinte/Maize
CG	8	79026791	79027010	2.3e-07	0.49212	0.89341	Teosinte/Maize
CG	8	79050128	79050334	1.7e-14	0.89828	0.3778	Teosinte/Maize
CG	8	79836508	79836825	1.5e-22	0.65735	0.02811	Teosinte/Maize
CG	8	80749905	80750195	3.1e-32	0.8553	0.12914	Teosinte/Maize
CG	8	81398646	81399151	1.1e-32	0.0090454	0.83982	Teosinte/Maize
CG	8	91899233	91899374	1.9e-09	0.88748	0.38548	Teosinte/Maize
CG	8	91901671	91902117	4.2e-18	0.45854	0.90589	Teosinte/Maize
CG	8	94987997	94988405	4.5e-15	0.90905	0.43553	Teosinte/Maize
CG	8	97095823	97096411	5e-95	0.8108	0.0052786	Teosinte/Maize
CG	8	98058211	98058530	9.3e-116	0.93032	0.0090933	Teosinte/Maize
CG	8	98476563	98476667	2.2e-05	0.037511	0.46005	Teosinte/Maize
CG	8	98626742	98627020	5e-09	0.90802	0.49526	Teosinte/Maize
CG	8	98628362	98628575	1.5e-50	0.88338	0.012235	Teosinte/Maize
CG	8	98909068	98909486	2.9e-13	0.88989	0.44019	Teosinte/Maize
CG	8	98909825	98910004	4.1e-10	0.86198	0.45123	Teosinte/Maize
CG	8	98926917	98927611	3.3e-39	0.88677	0.20939	Teosinte/Maize
CG	8	99276392	99276949	9.2e-31	0.81188	0.18569	Teosinte/Maize
CG	8	99369624	99369921	8.4e-08	0.77482	0.29512	Teosinte/Maize
CG	8	99681322	99681802	8.9e-64	0.76698	0.041712	Teosinte/Maize
CG	8	99808111	99808270	1.2e-27	0.80746	0.18398	Teosinte/Maize
CG	8	100003231	100003382	3.2e-61	0.89652	0.018909	Teosinte/Maize
CG	8	100006962	100007237	1.4e-14	0.9161	0.423	Teosinte/Maize
CG	8	100398621	100399139	2.7e-30	0.18231	0.60882	Teosinte/Maize
CG	8	101390404	101390662	3.5e-21	0.73467	0.12308	Teosinte/Maize
CG	8	102409725	102409893	1.5e-16	0.51468	0.077769	Teosinte/Maize
CG	8	102629678	102629884	6.9e-25	0.28954	0.7153	Teosinte/Maize
CG	8	105194264	105194693	3.3e-21	0.074522	0.76662	Teosinte/Maize
CG	8	105269764	105270220	2.8e-05	0.74011	0.33678	Teosinte/Maize
CG	8	107234321	107234526	8.8e-06	0.90148	0.49682	Teosinte/Maize
CG	8	107984333	107984423	1.6e-13	0.88307	0.39111	Teosinte/Maize
CG	8	108027368	108027534	2.6e-46	0.82357	0.0085998	Teosinte/Maize
CG	8	108068030	108068520	2.9e-147	0.79429	0.033156	Teosinte/Maize
CG	8	109545058	109545304	2.7e-25	0.35337	0.82857	Teosinte/Maize
CG	8	112803035	112803253	4.8e-31	0.76249	0.089348	Teosinte/Maize
CG	8	113167229	113167466	2.8e-11	0.79077	0.30797	Teosinte/Maize
CG	8	117496271	117496591	8.6e-34	0.023515	0.44795	Teosinte/Maize
CG	8	120249954	120250325	2e-08	0.82701	0.40097	Teosinte/Maize
CG	8	128894230	128894463	3.7e-15	0.11652	0.59685	Teosinte/Maize
CG	8	129348116	129348742	4.5e-43	0.63003	0.13595	Teosinte/Maize
CG	8	130213179	130214353	3e-17	0.8627	0.40532	Teosinte/Maize
CG	8	134840623	134840807	2.6e-08	0.078977	0.50589	Teosinte/Maize
CG	8	135540695	135541128	4.4e-09	0.33257	0.76463	Teosinte/Maize
CG	8	135969172	135969381	1.3e-47	0.94356	0.023801	Teosinte/Maize
CG	8	137530662	137530797	5.8e-38	0.61807	0.13053	Teosinte/Maize
CG	8	138813096	138813536	7.4e-29	0.78444	0.20552	Teosinte/Maize
CG	8	143118314	143118474	1.7e-29	0.89287	0.069199	Teosinte/Maize
CG	8	148354023	148354253	6.7e-35	0.88972	0.002704	Teosinte/Maize
CG	8	148838316	148838460	1.3e-15	0.07652	0.60056	Teosinte/Maize
CG	8	152692067	152692171	1.1e-33	0.75451	0.005035	Teosinte/Maize
CG	8	153076461	153076605	1.6e-22	0.53119	0.050326	Teosinte/Maize
CG	8	155339673	155339843	1e-38	0.84841	0.012454	Teosinte/Maize
CG	8	155686764	155687389	6.2e-28	0.83696	0.32529	Teosinte/Maize
CG	8	156210532	156210710	5.7e-08	0.12926	0.53809	Teosinte/Maize
CG	8	156693476	156694138	4.4e-78	0.59569	0.001964	Teosinte/Maize
CG	8	158313132	158313435	1.2e-23	0.58346	0.072572	Teosinte/Maize
CG	8	158906435	158906580	4.6e-28	0.18387	0.74768	Teosinte/Maize
CG	8	159831171	159831334	2.9e-11	0.34077	0.75266	Teosinte/Maize
CG	8	161050691	161050884	2.2e-31	0.90577	0.18934	Teosinte/Maize
CG	8	161664251	161664473	1.7e-44	0.071793	0.84622	Teosinte/Maize
CG	8	162231356	162231530	3.5e-39	0.075202	0.9329	Teosinte/Maize
CG	8	168887103	168887415	3.5e-25	0.46314	0.9277	Teosinte/Maize
CG	8	172149143	172149269	4.7e-10	0.75955	0.35611	Teosinte/Maize
CG	8	172434924	172435138	4.8e-60	0.75764	0.10265	Teosinte/Maize
CG	8	176657567	176657736	8e-08	0.056264	0.51557	Teosinte/Maize
CG	8	179514754	179514917	1.7e-13	0.8835	0.27681	Teosinte/Maize
CG	9	154314	154728	1.4e-13	0.90317	0.40407	Teosinte/Maize
CG	9	454354	455156	1.4e-19	0.8912	0.35782	Teosinte/Maize
CG	9	1462045	1462758	2.6e-95	0.92328	0.056016	Teosinte/Maize
CG	9	1604402	1604831	1.4e-48	0.33438	0.9355	Teosinte/Maize
CG	9	1714322	1714560	1.4e-11	0.87236	0.41679	Teosinte/Maize
CG	9	1715130	1715350	6e-39	0.78198	0.0031437	Teosinte/Maize
CG	9	1779901	1780228	1.1e-60	0.7441	0.0064087	Teosinte/Maize
CG	9	1839453	1839600	2e-07	0.92394	0.48538	Teosinte/Maize
CG	9	1840234	1840577	3.4e-60	0.82008	0.0077562	Teosinte/Maize
CG	9	4328080	4328171	5.7e-38	0.82514	0.0094031	Teosinte/Maize
CG	9	7163735	7164203	3.8e-10	0.81129	0.40483	Teosinte/Maize
CG	9	7903400	7904053	1.9e-20	0.87078	0.45144	Teosinte/Maize
CG	9	11191629	11192274	1.1e-86	0.91084	0.013845	Teosinte/Maize
CG	9	13119465	13119747	1.3e-23	0.11188	0.65934	Teosinte/Maize
CG	9	14534878	14534972	1e-37	0.8447	0.17863	Teosinte/Maize
CG	9	16491505	16491993	1.6e-58	0.89819	0.013177	Teosinte/Maize
CG	9	16846835	16847206	5e-08	0.046718	0.49737	Teosinte/Maize
CG	9	17292559	17292759	1.2e-54	0.94256	0.0076988	Teosinte/Maize
CG	9	17522446	17522771	8.3e-44	0.72547	0.064473	Teosinte/Maize
CG	9	17763964	17764185	4.3e-32	0.56126	0.013266	Teosinte/Maize
CG	9	17829492	17830050	1.5e-150	0.9123	0.021027	Teosinte/Maize
CG	9	17847814	17848372	7.6e-166	0.9063	0.0086612	Teosinte/Maize
CG	9	20088525	20088608	2.4e-22	0.92197	0.36342	Teosinte/Maize
CG	9	20171360	20171515	3.1e-28	0.85576	0.069559	Teosinte/Maize
CG	9	21223510	21224076	1.1e-83	0.62669	0.05651	Teosinte/Maize
CG	9	21285176	21285707	4e-43	0.55797	0.037075	Teosinte/Maize
CG	9	21878232	21878932	3.3e-30	0.074885	0.55016	Teosinte/Maize
CG	9	22154560	22154829	2.1e-18	0.63808	0.18646	Teosinte/Maize
CG	9	24927647	24927922	2.7e-36	0.067051	0.72063	Teosinte/Maize
CG	9	36011438	36012356	2e-83	0.1703	0.81399	Teosinte/Maize
CG	9	36015260	36015471	1.3e-25	0.20359	0.88086	Teosinte/Maize
CG	9	36017714	36018447	3.9e-11	0.42795	0.84801	Teosinte/Maize
CG	9	36416058	36416342	6.4e-18	0.93038	0.28005	Teosinte/Maize
CG	9	36520484	36521559	1.5e-258	0.93191	0.081071	Teosinte/Maize
CG	9	36761889	36762330	3.5e-28	0.88746	0.29995	Teosinte/Maize
CG	9	36832330	36832661	1e-24	0.73355	0.28777	Teosinte/Maize
CG	9	40007811	40008366	3.4e-23	0.077661	0.55151	Teosinte/Maize
CG	9	40095083	40095797	3.2e-13	0.90585	0.47903	Teosinte/Maize
CG	9	40105660	40105966	3.2e-23	0.49419	0.015801	Teosinte/Maize
CG	9	48743793	48743979	4.8e-45	0.85441	0.011236	Teosinte/Maize
CG	9	50244105	50244251	2.7e-09	0.011832	0.52282	Teosinte/Maize
CG	9	50992038	50992483	6.3e-19	0.93351	0.46426	Teosinte/Maize
CG	9	52566238	52566843	3.5e-32	0.13373	0.58756	Teosinte/Maize
CG	9	54269943	54270534	3.5e-18	0.5749	0.099044	Teosinte/Maize
CG	9	54563162	54563694	7.1e-134	0.22105	0.90042	Teosinte/Maize
CG	9	55118990	55119475	3e-43	0.38346	0.88767	Teosinte/Maize
CG	9	55851413	55851651	3.1e-52	0.89962	0.087726	Teosinte/Maize
CG	9	55971601	55972659	2.7e-157	0.24684	0.8987	Teosinte/Maize
CG	9	56042408	56042703	5.7e-40	0.14683	0.74844	Teosinte/Maize
CG	9	56043013	56043253	6.4e-47	0.17885	0.77965	Teosinte/Maize
CG	9	58267357	58267594	3.2e-20	0.84492	0.15137	Teosinte/Maize
CG	9	58962857	58963747	1.5e-135	0.77503	0.014096	Teosinte/Maize
CG	9	59070326	59070422	1.7e-11	0.41609	0.0039982	Teosinte/Maize
CG	9	60527804	60528610	2.7e-192	0.17603	0.90937	Teosinte/Maize
CG	9	60535683	60535898	8.4e-25	0.14014	0.82042	Teosinte/Maize
CG	9	60807035	60807393	1.9e-12	0.48925	0.90406	Teosinte/Maize
CG	9	60936517	60936664	5.3e-21	0.75972	0.17148	Teosinte/Maize
CG	9	60991057	60991200	1.7e-07	0.42478	0.90118	Teosinte/Maize
CG	9	60991971	60992123	1.2e-20	0.046969	0.72529	Teosinte/Maize
CG	9	61923905	61924119	5.1e-48	0.21802	0.8979	Teosinte/Maize
CG	9	62033611	62033911	2.3e-29	0.64285	0.080039	Teosinte/Maize
CG	9	67112922	67113668	3.5e-69	0.49781	0.010428	Teosinte/Maize
CG	9	72645063	72645284	6.7e-25	0.83541	0.13956	Teosinte/Maize
CG	9	73619937	73620242	2.2e-45	0.57282	0.10982	Teosinte/Maize
CG	9	76889279	76889543	9.8e-11	0.82613	0.28767	Teosinte/Maize
CG	9	78334667	78334965	1.9e-17	0.026942	0.63761	Teosinte/Maize
CG	9	79547484	79547622	1.9e-33	0.94818	0.22031	Teosinte/Maize
CG	9	86097222	86097682	1.7e-09	0.92231	0.39509	Teosinte/Maize
CG	9	86460648	86460714	7.6e-08	0.76969	0.25976	Teosinte/Maize
CG	9	89465935	89466145	1.3e-60	0.88039	0.014855	Teosinte/Maize
CG	9	89529890	89530090	3.6e-41	0.69147	0.0020136	Teosinte/Maize
CG	9	95196721	95196900	2e-31	0.90269	0.024336	Teosinte/Maize
CG	9	99667605	99667949	9.6e-27	0.11676	0.57098	Teosinte/Maize
CG	9	104245509	104245786	2.5e-110	0.87393	0.0045828	Teosinte/Maize
CG	9	106470421	106470622	2.6e-21	0.82725	0.27849	Teosinte/Maize
CG	9	106734879	106735028	6.8e-30	0.95212	0.071305	Teosinte/Maize
CG	9	110202115	110202998	3e-61	0.05732	0.46868	Teosinte/Maize
CG	9	111694961	111695982	1.1e-152	0.90756	0.011113	Teosinte/Maize
CG	9	113503840	113504503	1e-41	0.28487	0.7952	Teosinte/Maize
CG	9	119248294	119248741	4.4e-34	0.80025	0.14624	Teosinte/Maize
CG	9	119362624	119363099	1.1e-23	0.35881	0.84994	Teosinte/Maize
CG	9	119871448	119871999	3.9e-106	0.8798	0.088754	Teosinte/Maize
CG	9	120191462	120192793	1.2e-62	0.90624	0.047703	Teosinte/Maize
CG	9	122464176	122464356	7.6e-21	0.52054	0.009389	Teosinte/Maize
CG	9	122465306	122465487	4.6e-20	0.79097	0.18328	Teosinte/Maize
CG	9	122920684	122921200	1.9e-35	0.10219	0.74923	Teosinte/Maize
CG	9	125665066	125665585	2.1e-68	0.025987	0.75772	Teosinte/Maize
CG	9	127690362	127691345	6.6e-29	0.23097	0.81796	Teosinte/Maize
CG	9	127876368	127876572	2e-24	0.89602	0.46498	Teosinte/Maize
CG	9	129744759	129744943	3.1e-11	0.69866	0.28944	Teosinte/Maize
CG	9	130699398	130699685	5.9e-20	0.071193	0.71595	Teosinte/Maize
CG	9	132661984	132662136	2.3e-18	0.54561	0.057986	Teosinte/Maize
CG	9	132748231	132748409	3.9e-21	0.57502	0.042346	Teosinte/Maize
CG	9	132770144	132770399	2.4e-21	0.18536	0.66503	Teosinte/Maize
CG	9	133463197	133463607	1.3e-23	0.29265	0.73017	Teosinte/Maize
CG	9	133669890	133669975	7.6e-36	0.76648	0.010944	Teosinte/Maize
CG	9	133829071	133829733	8.9e-40	0.92223	0.44106	Teosinte/Maize
CG	9	134026597	134027006	4.9e-18	0.27829	0.70308	Teosinte/Maize
CG	9	134121820	134121981	9.2e-31	0.057113	0.93875	Teosinte/Maize
CG	9	135201614	135201780	2.6e-22	0.039159	0.76333	Teosinte/Maize
CG	9	136877425	136877656	1.5e-43	0.93233	0.17996	Teosinte/Maize
CG	9	137785508	137785618	2.4e-44	0.90429	0.0025256	Teosinte/Maize
CG	9	137824738	137825245	3.1e-86	0.80202	0.22772	Teosinte/Maize
CG	9	140497986	140498114	2.9e-19	0.008879	0.6767	Teosinte/Maize
CG	9	143522644	143522781	1.7e-21	0.73149	0.079797	Teosinte/Maize
CG	9	144464936	144465235	2.1e-80	0.88887	0.1147	Teosinte/Maize
CG	9	146611202	146611480	5.9e-14	0.020471	0.59766	Teosinte/Maize
CG	9	148911187	148912005	3.2e-26	0.90435	0.3247	Teosinte/Maize
CG	9	149326398	149327294	1.3e-26	0.016016	0.55342	Teosinte/Maize
CG	9	150752072	150752649	3.4e-20	0.26085	0.6681	Teosinte/Maize
CG	9	153247852	153248348	6.1e-39	0.86418	0.34755	Teosinte/Maize
CG	9	153254072	153254343	4.6e-43	0.62429	0.056918	Teosinte/Maize
CG	9	153335053	153335394	3.1e-39	0.88955	0.12937	Teosinte/Maize
CG	9	155234157	155234747	8e-24	0.038025	0.6827	Teosinte/Maize
CG	9	157632789	157633350	5.6e-23	0.77335	0.26405	Teosinte/Maize
CG	9	158551237	158551408	1.2e-14	0.13172	0.68142	Teosinte/Maize
CG	10	121969	122335	1.4e-13	0.35303	0.8091	Teosinte/Maize
CG	10	133868	134187	9.7e-12	0.18157	0.69827	Teosinte/Maize
CG	10	136544	137022	2.2e-24	0.84403	0.24663	Teosinte/Maize
CG	10	1048331	1048538	9.4e-25	0.73276	0.14572	Teosinte/Maize
CG	10	3653308	3653444	0.00025	0.060895	0.46894	Teosinte/Maize
CG	10	3998832	3999150	1e-15	0.58446	0.16133	Teosinte/Maize
CG	10	4042027	4042207	1.3e-12	0.84196	0.39814	Teosinte/Maize
CG	10	4291858	4292030	3.6e-07	0.26118	0.67765	Teosinte/Maize
CG	10	8419521	8419619	1e-24	0.82215	0.17212	Teosinte/Maize
CG	10	8727287	8728127	2.3e-25	0.12374	0.54936	Teosinte/Maize
CG	10	15452317	15452498	2.3e-35	0.68785	0.077591	Teosinte/Maize
CG	10	16869695	16870584	1.4e-48	0.81555	0.36573	Teosinte/Maize
CG	10	16935231	16935920	4.9e-59	0.91484	0.15859	Teosinte/Maize
CG	10	17275789	17276319	3.6e-41	0.8879	0.46862	Teosinte/Maize
CG	10	18516192	18516767	5.1e-63	0.54335	0.018021	Teosinte/Maize
CG	10	21378065	21378812	8e-25	0.32757	0.74695	Teosinte/Maize
CG	10	21444270	21445093	3e-35	0.87651	0.26335	Teosinte/Maize
CG	10	22801485	22801801	1e-05	0.90513	0.47252	Teosinte/Maize
CG	10	25701358	25701587	8.3e-53	0.88391	1.1905e-08	Teosinte/Maize
CG	10	29148686	29148816	1.6e-36	0.62883	0.06793	Teosinte/Maize
CG	10	31259323	31259502	8.7e-22	0.8578	0.32594	Teosinte/Maize
CG	10	33047197	33047560	2.4e-55	0.69975	0.0024729	Teosinte/Maize
CG	10	33621749	33621901	7.1e-27	0.20845	0.91851	Teosinte/Maize
CG	10	33925447	33925834	3.5e-41	0.14058	0.79904	Teosinte/Maize
CG	10	34047107	34047905	1.6e-64	0.19132	0.79432	Teosinte/Maize
CG	10	34063416	34063874	8.1e-98	0.048896	0.91383	Teosinte/Maize
CG	10	34101147	34101402	1.1e-15	0.11906	0.7361	Teosinte/Maize
CG	10	34971835	34972577	1.9e-10	0.88815	0.41904	Teosinte/Maize
CG	10	35677201	35677544	2.6e-23	0.55483	0.086927	Teosinte/Maize
CG	10	35751961	35752218	1.8e-60	0.89253	0.011972	Teosinte/Maize
CG	10	35973443	35973920	1.6e-64	0.69731	0.028668	Teosinte/Maize
CG	10	36999091	36999475	3.2e-66	0.12938	0.82888	Teosinte/Maize
CG	10	38362023	38362181	4e-16	0.90629	0.40146	Teosinte/Maize
CG	10	39278245	39278728	9.6e-21	0.72305	0.2984	Teosinte/Maize
CG	10	40896117	40896336	1.4e-23	0.67881	0.10467	Teosinte/Maize
CG	10	40896854	40897136	2.6e-08	0.57786	0.14464	Teosinte/Maize
CG	10	42752123	42752354	2.6e-42	0.66186	0.14593	Teosinte/Maize
CG	10	42833949	42834267	2e-32	0.52493	0.047944	Teosinte/Maize
CG	10	44090026	44090272	1e-13	0.89241	0.37589	Teosinte/Maize
CG	10	44167753	44167904	4.3e-22	0.77985	0.17118	Teosinte/Maize
CG	10	45008192	45008346	1.2e-40	0.86393	0.12781	Teosinte/Maize
CG	10	45770983	45771531	2.9e-61	0.90014	0.0030638	Teosinte/Maize
CG	10	45783959	45784730	4.9e-67	0.84547	0.11151	Teosinte/Maize
CG	10	46809100	46809402	2.6e-40	0.93114	0.0088253	Teosinte/Maize
CG	10	47327955	47328300	2.2e-51	0.932	0.031883	Teosinte/Maize
CG	10	51318840	51319402	7.1e-48	0.017151	0.64011	Teosinte/Maize
CG	10	51688803	51689218	2.5e-41	0.021761	0.7819	Teosinte/Maize
CG	10	51901625	51901935	1.4e-23	0.0071972	0.628	Teosinte/Maize
CG	10	52236443	52236953	4.6e-10	0.84166	0.437	Teosinte/Maize
CG	10	52261497	52261914	4.3e-81	0.92788	0.0055228	Teosinte/Maize
CG	10	53435929	53436066	9.6e-27	0.68418	0.093671	Teosinte/Maize
CG	10	53531538	53531838	4.9e-29	0.092933	0.66964	Teosinte/Maize
CG	10	53645048	53645788	1.2e-24	0.20557	0.67376	Teosinte/Maize
CG	10	54995009	54995208	7.8e-14	0.74952	0.24959	Teosinte/Maize
CG	10	58319799	58320044	1.1e-25	0.63682	0.12713	Teosinte/Maize
CG	10	58557325	58557767	6.2e-63	0.0044648	0.81222	Teosinte/Maize
CG	10	62020570	62020877	6.4e-27	0.23152	0.73628	Teosinte/Maize
CG	10	67238695	67239009	1.5e-70	0.92962	0.13259	Teosinte/Maize
CG	10	67244893	67245615	1.7e-127	0.90976	0.13948	Teosinte/Maize
CG	10	68645214	68646001	1.3e-68	0.72874	0.28012	Teosinte/Maize
CG	10	69451889	69452243	1e-91	0.85338	0.023873	Teosinte/Maize
CG	10	72472849	72473244	2.2e-10	0.76364	0.35243	Teosinte/Maize
CG	10	78547698	78547756	2.9e-16	0.62759	0.20147	Teosinte/Maize
CG	10	81352108	81352372	1.1e-13	0.34579	0.79023	Teosinte/Maize
CG	10	82041911	82042304	1.2e-22	0.16956	0.61045	Teosinte/Maize
CG	10	82084405	82084829	1.3e-30	0.73206	0.29499	Teosinte/Maize
CG	10	82875576	82875904	1e-22	0.61497	0.034249	Teosinte/Maize
CG	10	84502453	84503108	4e-109	0.90737	0.15894	Teosinte/Maize
CG	10	84541027	84541272	3.4e-17	0.19681	0.80064	Teosinte/Maize
CG	10	87432924	87433426	3.2e-08	0.92317	0.48434	Teosinte/Maize
CG	10	88008559	88008947	3.8e-35	0.8275	0.29228	Teosinte/Maize
CG	10	88149613	88150263	5.4e-09	0.8536	0.32163	Teosinte/Maize
CG	10	88678327	88678868	3.4e-55	0.67106	0.019564	Teosinte/Maize
CG	10	89236640	89236969	8.7e-11	0.83808	0.34267	Teosinte/Maize
CG	10	89687952	89688216	3.6e-11	0.33343	0.74833	Teosinte/Maize
CG	10	91847259	91847665	1.1e-47	0.14537	0.70171	Teosinte/Maize
CG	10	96592476	96592612	8.4e-10	0.1833	0.63737	Teosinte/Maize
CG	10	96817152	96817821	1.9e-09	0.80929	0.39143	Teosinte/Maize
CG	10	96959217	96959784	7.5e-12	0.4841	0.88841	Teosinte/Maize
CG	10	100057649	100058289	3e-13	0.81146	0.39572	Teosinte/Maize
CG	10	100277255	100277493	5.6e-19	0.89245	0.23354	Teosinte/Maize
CG	10	100282839	100282936	1.1e-25	0.049696	0.81186	Teosinte/Maize
CG	10	100522495	100522677	5.6e-21	0.2299	0.80789	Teosinte/Maize
CG	10	100956781	100957252	9.8e-25	0.62903	0.14262	Teosinte/Maize
CG	10	101502093	101502336	3.6e-49	0.87772	0.058332	Teosinte/Maize
CG	10	104575021	104575558	1.1e-36	0.17974	0.69635	Teosinte/Maize
CG	10	104815439	104815999	9.6e-44	0.84347	0.11074	Teosinte/Maize
CG	10	105170152	105170583	1.5e-33	0.83156	0.0092662	Teosinte/Maize
CG	10	105266605	105267204	3.4e-112	0.89174	0.011089	Teosinte/Maize
CG	10	106109954	106110326	3.1e-14	0.62363	0.13456	Teosinte/Maize
CG	10	106763604	106763727	2.3e-15	0.34441	0.94323	Teosinte/Maize
CG	10	109136589	109136779	1.2e-09	0.12345	0.62907	Teosinte/Maize
CG	10	110658551	110658835	4e-29	0.43644	0.90921	Teosinte/Maize
CG	10	110857329	110857661	4.5e-57	0.88967	0.15379	Teosinte/Maize
CG	10	112344452	112344771	3.5e-33	0.16676	0.64967	Teosinte/Maize
CG	10	112358150	112358328	1.7e-06	0.88787	0.447	Teosinte/Maize
CG	10	112380734	112381007	2.9e-21	0.41808	0.93036	Teosinte/Maize
CG	10	117494727	117494915	1.9e-15	0.73885	0.2697	Teosinte/Maize
CG	10	117576054	117576505	7e-24	0.19414	0.68382	Teosinte/Maize
CG	10	117663308	117663722	5.7e-24	0.88854	0.30518	Teosinte/Maize
CG	10	122504797	122504875	1e-33	0.88982	0.048521	Teosinte/Maize
CG	10	123039535	123039892	2.2e-76	0.84689	0.014771	Teosinte/Maize
CG	10	123197606	123198141	3.1e-49	0.91471	0.15092	Teosinte/Maize
CG	10	125794233	125794630	1.4e-91	0.07041	0.92965	Teosinte/Maize
CG	10	126421825	126422141	3.8e-21	0.14555	0.66243	Teosinte/Maize
CG	10	126536220	126537004	9.5e-32	0.19998	0.63795	Teosinte/Maize
CG	10	126886619	126886764	2e-12	0.41756	0.9	Teosinte/Maize
CG	10	128124580	128125071	4.9e-85	0.90259	0.10903	Teosinte/Maize
CG	10	128605530	128605891	5.2e-11	0.092241	0.52681	Teosinte/Maize
CG	10	129106982	129107164	3.6e-13	0.69474	0.19082	Teosinte/Maize
CG	10	130536875	130537164	3.5e-122	0.41656	0.0088277	Teosinte/Maize
CG	10	131994158	131994518	4.2e-06	0.29362	0.7097	Teosinte/Maize
CG	10	133780035	133780236	4.2e-19	0.086345	0.66825	Teosinte/Maize
CG	10	133980043	133980423	4.9e-57	0.90808	0.0034903	Teosinte/Maize
CG	10	135130116	135130431	7.5e-11	0.27084	0.70628	Teosinte/Maize
CG	10	136676401	136676627	3.8e-19	0.23986	0.81279	Teosinte/Maize
CG	10	140995298	140995577	4.8e-05	0.84395	0.40909	Teosinte/Maize
CG	10	141903191	141903571	1.8e-20	0.85541	0.25141	Teosinte/Maize
CG	10	142621360	142621904	4.4e-161	0.42055	0.0068264	Teosinte/Maize
CG	10	143158152	143159025	3.6e-43	0.20539	0.72164	Teosinte/Maize
CG	10	143237637	143238098	2.4e-13	0.225	0.68648	Teosinte/Maize
CG	10	143264500	143265140	1.9e-94	0.86446	0.051836	Teosinte/Maize
CG	10	143652898	143653114	4.4e-23	0.69509	0.17345	Teosinte/Maize
CG	10	143981443	143982040	1.8e-25	0.30146	0.70682	Teosinte/Maize
CG	10	145717461	145718000	1.3e-15	0.78302	0.35545	Teosinte/Maize
CG	10	146101905	146102176	6.1e-34	0.36449	0.8635	Teosinte/Maize
CG	10	146695002	146695181	8.2e-09	0.0085653	0.54832	Teosinte/Maize
CG	10	147477463	147477838	1.7e-28	0.45892	0.050721	Teosinte/Maize
CG	10	147479166	147479492	3.4e-114	0.90921	0.0046308	Teosinte/Maize
CG	10	147482263	147482508	6.1e-16	0.94373	0.50565	Teosinte/Maize
CG	10	149049749	149050274	2.8e-67	0.56373	0.015492	Teosinte/Maize
CG	10	149388521	149388747	6.9e-22	0.5141	0.017141	Teosinte/Maize
CG	10	149487396	149488790	3.5e-186	0.88674	0.099972	Teosinte/Maize
CG	10	150317702	150317974	2e-20	0.20348	0.76205	Teosinte/Maize
CG	10	150665558	150665858	2e-12	0.87412	0.30547	Teosinte/Maize
CG	10	150830236	150830470	2e-48	0.93177	0.15426	Teosinte/Maize
CG	1	172315	172432	1.8e-06	0.82864	0.42531	Teosinte/Landrace
CG	1	210239	210456	4.6e-49	0.73282	0.091257	Teosinte/Landrace
CG	1	262694	263201	4.4e-170	0.89077	0.082274	Teosinte/Landrace
CG	1	279903	280004	1.2e-12	0.5486	0.084897	Teosinte/Landrace
CG	1	379034	379327	3.3e-14	0.33257	0.73676	Teosinte/Landrace
CG	1	5703072	5703214	6.3e-20	0.24957	0.73177	Teosinte/Landrace
CG	1	32366480	32366777	1.1e-34	0.2007	0.7985	Teosinte/Landrace
CG	1	32617175	32617332	1.2e-10	0.45175	0.042671	Teosinte/Landrace
CG	1	46643487	46644117	4.9e-203	0.83965	0.0096477	Teosinte/Landrace
CG	1	50011319	50011464	1.8e-13	0.25952	0.72141	Teosinte/Landrace
CG	1	50506066	50506262	3e-25	0.0082746	0.44555	Teosinte/Landrace
CG	1	60602543	60602648	2.4e-23	0.93116	0.42179	Teosinte/Landrace
CG	1	62874439	62874671	2.7e-27	0.80971	0.36871	Teosinte/Landrace
CG	1	62881041	62881633	1.6e-68	0.88377	0.3532	Teosinte/Landrace
CG	1	65446659	65446852	5.4e-37	0.89616	0.16618	Teosinte/Landrace
CG	1	70217454	70217804	1.8e-25	0.25721	0.86448	Teosinte/Landrace
CG	1	80851514	80851834	6.1e-67	0.8857	0.01403	Teosinte/Landrace
CG	1	81803786	81803871	5.1e-12	0.23166	0.69903	Teosinte/Landrace
CG	1	87469380	87469601	5.5e-35	0.90701	0.27949	Teosinte/Landrace
CG	1	98784222	98784511	1.1e-51	0.40517	0.91952	Teosinte/Landrace
CG	1	115413043	115413317	1e-15	0.81103	0.34121	Teosinte/Landrace
CG	1	119935900	119936657	3.8e-34	0.90345	0.10759	Teosinte/Landrace
CG	1	119937049	119937391	1.5e-67	0.83454	0.0031076	Teosinte/Landrace
CG	1	120206066	120206225	4e-06	0.89648	0.4891	Teosinte/Landrace
CG	1	126728282	126728441	1.1e-12	0.76807	0.23501	Teosinte/Landrace
CG	1	127254663	127254800	1.4e-15	0.40222	0.9166	Teosinte/Landrace
CG	1	128775359	128775637	1.4e-94	0.72609	0.044417	Teosinte/Landrace
CG	1	129828546	129829765	9.4e-208	0.64011	0.012442	Teosinte/Landrace
CG	1	130473811	130474317	2.7e-101	0.3284	0.93096	Teosinte/Landrace
CG	1	130926476	130926616	9.7e-33	0.71721	0.02611	Teosinte/Landrace
CG	1	140038632	140039059	1.2e-47	0.87787	0.091568	Teosinte/Landrace
CG	1	145680107	145680466	5.1e-37	0.85498	0.07831	Teosinte/Landrace
CG	1	146473238	146473563	1.2e-28	0.62015	0.13342	Teosinte/Landrace
CG	1	159291821	159292000	9.2e-33	0.64582	0.099445	Teosinte/Landrace
CG	1	166625171	166625937	9.5e-54	0.22625	0.73937	Teosinte/Landrace
CG	1	167546682	167546953	1.1e-28	0.73848	0.26819	Teosinte/Landrace
CG	1	170397869	170398457	6.1e-31	0.89397	0.48078	Teosinte/Landrace
CG	1	187734838	187735021	1e-29	0.83037	0.16979	Teosinte/Landrace
CG	1	190266974	190267338	4.8e-36	0.25751	0.74001	Teosinte/Landrace
CG	1	193699651	193699777	1.1e-20	0.17986	0.82012	Teosinte/Landrace
CG	1	203705970	203706319	1.3e-19	0.81416	0.34642	Teosinte/Landrace
CG	1	206171554	206171778	1.6e-30	0.91751	0.15127	Teosinte/Landrace
CG	1	210710860	210711227	7.6e-105	0.90512	0.21662	Teosinte/Landrace
CG	1	215322526	215322824	1.5e-28	0.15763	0.58168	Teosinte/Landrace
CG	1	223058854	223059423	5.6e-46	0.30699	0.82687	Teosinte/Landrace
CG	1	223973456	223973597	4.2e-24	0.78134	0.19627	Teosinte/Landrace
CG	1	233408436	233408570	3.2e-49	0.93863	0.14379	Teosinte/Landrace
CG	1	235508982	235509197	7.8e-55	0.89143	0.25875	Teosinte/Landrace
CG	1	238131262	238131571	6.2e-91	0.61121	0.0045118	Teosinte/Landrace
CG	1	240613201	240613434	9.5e-12	0.93046	0.493	Teosinte/Landrace
CG	1	246988631	246989004	5.1e-37	0.14933	0.55626	Teosinte/Landrace
CG	1	247461344	247462021	1.6e-30	0.87732	0.34254	Teosinte/Landrace
CG	1	255171226	255171404	7e-17	0.02849	0.48574	Teosinte/Landrace
CG	1	259922437	259922828	1.4e-85	0.040606	0.55137	Teosinte/Landrace
CG	1	262821951	262822312	9.6e-35	0.14542	0.62349	Teosinte/Landrace
CG	1	269309417	269309789	1.7e-87	0.029938	0.56708	Teosinte/Landrace
CG	1	299653740	299653996	6.7e-36	0.91776	0.18638	Teosinte/Landrace
CG	1	300736935	300737138	1.3e-25	0.26944	0.80217	Teosinte/Landrace
CG	1	302627520	302627893	5e-132	0.90763	0.20073	Teosinte/Landrace
CG	1	302931790	302932085	2.4e-54	0.47066	0.0059311	Teosinte/Landrace
CG	2	936498	936873	2.5e-43	0.16603	0.61814	Teosinte/Landrace
CG	2	1249783	1250371	1.3e-47	0.49362	0.055581	Teosinte/Landrace
CG	2	8230364	8230475	1.6e-08	0.67016	0.20682	Teosinte/Landrace
CG	2	8233416	8233932	2.3e-56	0.47192	0.87846	Teosinte/Landrace
CG	2	12563772	12563997	6.6e-18	0.1793	0.70481	Teosinte/Landrace
CG	2	19423440	19423631	3.3e-14	0.025933	0.46743	Teosinte/Landrace
CG	2	24290771	24290862	2.3e-19	0.034876	0.44386	Teosinte/Landrace
CG	2	25651012	25651390	6.4e-35	0.8614	0.39439	Teosinte/Landrace
CG	2	25731208	25731424	1.1e-40	0.80747	0.31753	Teosinte/Landrace
CG	2	26844497	26844865	9.8e-59	0.61317	0.082365	Teosinte/Landrace
CG	2	34775670	34775879	8.7e-23	0.23519	0.71958	Teosinte/Landrace
CG	2	36860029	36860110	5.2e-17	0.098368	0.59359	Teosinte/Landrace
CG	2	37117817	37118140	5.7e-32	0.90349	0.30939	Teosinte/Landrace
CG	2	37352651	37352951	6.9e-51	0.71669	0.020053	Teosinte/Landrace
CG	2	76079279	76079464	1.5e-27	0.29742	0.8344	Teosinte/Landrace
CG	2	92181200	92181343	3.8e-15	0.9081	0.3715	Teosinte/Landrace
CG	2	93283677	93283821	2.1e-29	0.79648	0.088757	Teosinte/Landrace
CG	2	95496369	95496801	4.7e-08	0.010204	0.4354	Teosinte/Landrace
CG	2	99680391	99680525	7.4e-08	0.56033	0.14495	Teosinte/Landrace
CG	2	105162195	105162530	1.7e-71	0.57358	0.0067563	Teosinte/Landrace
CG	2	105800260	105800679	7.7e-22	0.20785	0.83436	Teosinte/Landrace
CG	2	106082203	106082337	1.1e-11	0.10776	0.57271	Teosinte/Landrace
CG	2	114899891	114900338	4.8e-26	0.35963	0.87477	Teosinte/Landrace
CG	2	118781124	118781762	1.6e-170	0.77173	0.018902	Teosinte/Landrace
CG	2	121939051	121939552	2.1e-109	0.89284	0.12346	Teosinte/Landrace
CG	2	127607560	127607738	1e-08	0.84538	0.39549	Teosinte/Landrace
CG	2	129009041	129009340	3.2e-29	0.24121	0.73516	Teosinte/Landrace
CG	2	140990134	140990225	9.3e-37	0.23878	0.93554	Teosinte/Landrace
CG	2	158879903	158880112	3.1e-65	0.84394	0.0031269	Teosinte/Landrace
CG	2	166115507	166116420	7.8e-83	0.89264	0.1573	Teosinte/Landrace
CG	2	166267701	166267877	3e-13	0.75592	0.25005	Teosinte/Landrace
CG	2	177712823	177713376	3.4e-38	0.71489	0.29853	Teosinte/Landrace
CG	2	182856657	182856801	4.9e-24	0.92272	0.40922	Teosinte/Landrace
CG	2	195287940	195288130	6.4e-26	0.90906	0.37105	Teosinte/Landrace
CG	2	198336838	198337025	5.8e-37	0.8954	0.16223	Teosinte/Landrace
CG	2	201333769	201334160	6.9e-62	0.88521	0.0044105	Teosinte/Landrace
CG	2	202379633	202379730	1.7e-14	0.64112	0.20304	Teosinte/Landrace
CG	2	205078327	205078777	9.8e-66	0.68994	0.0054142	Teosinte/Landrace
CG	2	214268371	214268567	4.2e-65	0.48987	0.024257	Teosinte/Landrace
CG	2	216044947	216045185	2.6e-18	0.40952	0.92538	Teosinte/Landrace
CG	2	218944039	218944152	1.1e-13	0.031961	0.44074	Teosinte/Landrace
CG	2	220376303	220376576	8.6e-66	0.90397	0.15567	Teosinte/Landrace
CG	2	229393724	229393988	1.8e-38	0.75041	0.04842	Teosinte/Landrace
CG	2	237360669	237360768	1.2e-05	0.05341	0.45911	Teosinte/Landrace
CG	2	242914915	242915242	4.9e-46	0.32863	0.90388	Teosinte/Landrace
CG	3	35779034	35779250	7.5e-33	0.75337	0.16752	Teosinte/Landrace
CG	3	59471721	59471834	1.2e-20	0.51244	0.10274	Teosinte/Landrace
CG	3	68843639	68843782	3.5e-22	0.90661	0.45308	Teosinte/Landrace
CG	3	69442703	69442877	2e-23	0.90391	0.36312	Teosinte/Landrace
CG	3	73681253	73681399	8.3e-08	0.7188	0.31807	Teosinte/Landrace
CG	3	74617510	74617649	1.9e-13	0.87134	0.33803	Teosinte/Landrace
CG	3	74796329	74796529	1.7e-15	0.20478	0.64954	Teosinte/Landrace
CG	3	75328518	75328898	1.5e-27	0.34629	0.79982	Teosinte/Landrace
CG	3	75632355	75632552	1e-13	0.28865	0.80074	Teosinte/Landrace
CG	3	75669065	75669470	1.1e-24	0.82338	0.31694	Teosinte/Landrace
CG	3	76734774	76734941	8e-31	0.1237	0.68294	Teosinte/Landrace
CG	3	78211132	78212066	2e-91	0.79456	0.15713	Teosinte/Landrace
CG	3	78898364	78898798	5.6e-89	0.89855	0.053737	Teosinte/Landrace
CG	3	79160686	79160915	5.2e-26	0.92469	0.32159	Teosinte/Landrace
CG	3	80033465	80033661	5e-87	0.82345	0.0066382	Teosinte/Landrace
CG	3	81622804	81623255	9.1e-42	0.82948	0.29076	Teosinte/Landrace
CG	3	82044812	82045387	1.1e-69	0.53632	0.095348	Teosinte/Landrace
CG	3	83499044	83499186	4.3e-27	0.0071637	0.50024	Teosinte/Landrace
CG	3	83930640	83930898	2.1e-47	0.41762	0.015611	Teosinte/Landrace
CG	3	85284653	85285617	2.9e-94	0.73374	0.10972	Teosinte/Landrace
CG	3	87055312	87055882	2.8e-25	0.85905	0.29988	Teosinte/Landrace
CG	3	91860639	91860783	8.6e-09	0.81052	0.38569	Teosinte/Landrace
CG	3	92478280	92478715	1.6e-21	0.8795	0.30746	Teosinte/Landrace
CG	3	92490741	92491097	2.1e-10	0.3217	0.80972	Teosinte/Landrace
CG	3	92536355	92536690	2.8e-30	0.82034	0.29093	Teosinte/Landrace
CG	3	95275272	95275552	6.3e-37	0.54066	0.1263	Teosinte/Landrace
CG	3	97219268	97219506	1.7e-19	0.70199	0.2115	Teosinte/Landrace
CG	3	106796626	106797292	2.2e-79	0.90331	0.00075169	Teosinte/Landrace
CG	3	109023463	109023694	1.7e-84	0.85067	0.055391	Teosinte/Landrace
CG	3	115125995	115126239	4.4e-38	0.83161	0.35902	Teosinte/Landrace
CG	3	132586497	132586731	7.9e-65	0.93313	0.2064	Teosinte/Landrace
CG	3	145482641	145482786	1.9e-12	0.91122	0.35681	Teosinte/Landrace
CG	3	171187483	171187623	1.4e-15	0.90315	0.35964	Teosinte/Landrace
CG	3	173127570	173127782	1.1e-16	0.31927	0.7517	Teosinte/Landrace
CG	3	180467315	180467523	3.7e-14	0.87135	0.4142	Teosinte/Landrace
CG	3	183995354	183995449	1.1e-26	0.066684	0.59755	Teosinte/Landrace
CG	3	189776099	189776261	2.2e-27	0.82094	0.23375	Teosinte/Landrace
CG	3	196589838	196590168	6.5e-21	0.16493	0.58349	Teosinte/Landrace
CG	3	197490116	197490247	5.6e-40	0.8352	0.026587	Teosinte/Landrace
CG	3	212880056	212880426	2.3e-52	0.10134	0.60704	Teosinte/Landrace
CG	3	220062145	220062460	9.8e-97	0.73697	0.11133	Teosinte/Landrace
CG	3	226547603	226547880	1.6e-107	0.91916	0.4715	Teosinte/Landrace
CG	4	28236252	28236391	2.9e-22	0.85816	0.24997	Teosinte/Landrace
CG	4	31616862	31617088	5.4e-47	0.72555	0.086298	Teosinte/Landrace
CG	4	36832696	36832888	8.8e-13	0.30715	0.73032	Teosinte/Landrace
CG	4	39428416	39428872	5.4e-65	0.80958	0.093656	Teosinte/Landrace
CG	4	41802501	41803032	6.8e-138	0.89207	0.032686	Teosinte/Landrace
CG	4	43648430	43648894	4.3e-20	0.2791	0.70139	Teosinte/Landrace
CG	4	46596477	46597066	2.5e-74	0.17759	0.76885	Teosinte/Landrace
CG	4	52098945	52099395	2.8e-30	0.028185	0.46284	Teosinte/Landrace
CG	4	55140974	55141241	7.7e-58	0.52529	0.0072067	Teosinte/Landrace
CG	4	57030088	57030574	4.7e-83	0.26373	0.87458	Teosinte/Landrace
CG	4	60796378	60796542	1.9e-21	0.87915	0.30283	Teosinte/Landrace
CG	4	60824086	60824419	6.7e-82	0.86708	0.098595	Teosinte/Landrace
CG	4	61547733	61547981	2.1e-41	0.10339	0.58492	Teosinte/Landrace
CG	4	65387728	65388206	1.5e-115	0.64175	0.17761	Teosinte/Landrace
CG	4	66677310	66677884	1.3e-12	0.34874	0.85361	Teosinte/Landrace
CG	4	87970116	87970601	2.6e-62	0.90843	0.32119	Teosinte/Landrace
CG	4	89813953	89814180	1.1e-13	0.58982	0.09801	Teosinte/Landrace
CG	4	92493268	92493475	2.8e-07	0.92573	0.50059	Teosinte/Landrace
CG	4	93176337	93176705	7.5e-69	0.88519	0.12337	Teosinte/Landrace
CG	4	93322516	93322779	1.4e-66	0.6647	0.10417	Teosinte/Landrace
CG	4	94141947	94142281	1.2e-52	0.859	0.0070961	Teosinte/Landrace
CG	4	94224420	94225260	6.9e-116	0.72805	0.10944	Teosinte/Landrace
CG	4	94292391	94292461	1.2e-05	0.78382	0.3604	Teosinte/Landrace
CG	4	95465786	95465923	7.6e-17	0.54347	0.0085385	Teosinte/Landrace
CG	4	99232457	99232783	1.9e-36	0.90266	0.25885	Teosinte/Landrace
CG	4	101099590	101099743	5.1e-25	0.40731	1.7647e-07	Teosinte/Landrace
CG	4	101149170	101149942	1.2e-107	0.55216	0.10134	Teosinte/Landrace
CG	4	101157502	101157594	2e-36	0.76032	0.096946	Teosinte/Landrace
CG	4	102884408	102884676	1.1e-21	0.58823	0.061222	Teosinte/Landrace
CG	4	103197429	103198137	3e-48	0.83724	0.11546	Teosinte/Landrace
CG	4	107786744	107786880	2.5e-24	0.20067	0.89391	Teosinte/Landrace
CG	4	108158928	108159691	8.9e-107	0.18814	0.88773	Teosinte/Landrace
CG	4	108617260	108617612	1.3e-87	0.89557	0.0013689	Teosinte/Landrace
CG	4	112126620	112127178	4.8e-52	0.7862	0.0081868	Teosinte/Landrace
CG	4	113720084	113720642	1.3e-79	0.65827	0.1346	Teosinte/Landrace
CG	4	118650174	118650625	4.3e-97	0.9246	0.0087521	Teosinte/Landrace
CG	4	119448403	119448591	2.2e-48	0.92248	0.055422	Teosinte/Landrace
CG	4	119649349	119649611	2.6e-59	0.88879	0.09952	Teosinte/Landrace
CG	4	119846585	119846976	2.4e-26	0.93443	0.29446	Teosinte/Landrace
CG	4	127389094	127389358	1.5e-58	0.59346	0.081485	Teosinte/Landrace
CG	4	129007595	129007677	1.4e-13	0.0010417	0.43935	Teosinte/Landrace
CG	4	132083166	132083337	9e-08	0.32994	0.77364	Teosinte/Landrace
CG	4	132435490	132436231	5.6e-15	0.40942	0.86009	Teosinte/Landrace
CG	4	134884718	134885078	1.9e-40	0.9003	0.18407	Teosinte/Landrace
CG	4	135572498	135573057	1.6e-37	0.91447	0.50473	Teosinte/Landrace
CG	4	141226293	141226486	1e-15	0.71114	0.1811	Teosinte/Landrace
CG	4	148733274	148733463	3.3e-19	0.41251	0.92217	Teosinte/Landrace
CG	4	157571637	157572097	5.5e-41	0.80566	0.3205	Teosinte/Landrace
CG	4	161345315	161345825	2.2e-111	0.49818	0.029473	Teosinte/Landrace
CG	4	161346711	161347025	3.4e-73	0.5818	0.035347	Teosinte/Landrace
CG	4	172708719	172709016	2e-21	0.33571	0.75403	Teosinte/Landrace
CG	4	177772705	177773125	4e-25	0.091245	0.70877	Teosinte/Landrace
CG	4	194318334	194318583	7.9e-14	0.32923	0.75562	Teosinte/Landrace
CG	4	207030962	207031221	1.5e-55	0.17395	0.84899	Teosinte/Landrace
CG	4	214752405	214752612	1.4e-31	0.87869	0.13634	Teosinte/Landrace
CG	4	214775771	214775964	6.7e-46	0.90125	0.20535	Teosinte/Landrace
CG	4	215338225	215338768	8.5e-49	0.23576	0.73118	Teosinte/Landrace
CG	4	221540077	221540215	1.2e-39	0.91744	0.0015664	Teosinte/Landrace
CG	4	221546410	221546644	9.2e-44	0.88427	0.016949	Teosinte/Landrace
CG	4	221879135	221879306	1.2e-17	0.88613	0.47776	Teosinte/Landrace
CG	4	225047967	225048171	3.1e-33	0.93383	0.1766	Teosinte/Landrace
CG	4	240801080	240801298	1.3e-08	0.92108	0.51445	Teosinte/Landrace
CG	5	689057	689240	4e-19	0.15316	0.59716	Teosinte/Landrace
CG	5	1068347	1068534	5.4e-25	0.92405	0.51253	Teosinte/Landrace
CG	5	1957636	1958035	6.8e-50	0.48092	0.0038603	Teosinte/Landrace
CG	5	5151449	5152246	6.5e-77	0.83734	0.38102	Teosinte/Landrace
CG	5	7377241	7377432	4.7e-48	0.27183	0.82111	Teosinte/Landrace
CG	5	11682917	11683114	4.2e-11	0.2358	0.67264	Teosinte/Landrace
CG	5	14616712	14617082	8.6e-94	0.74432	0.069102	Teosinte/Landrace
CG	5	21323198	21323403	1.2e-32	0.53905	0.11288	Teosinte/Landrace
CG	5	23917046	23917205	4.1e-08	0.19628	0.61646	Teosinte/Landrace
CG	5	29993223	29993393	2.6e-08	0.094357	0.50277	Teosinte/Landrace
CG	5	37679850	37680024	3.6e-12	0.66591	0.22184	Teosinte/Landrace
CG	5	39266673	39266860	2.4e-18	0.88075	0.41568	Teosinte/Landrace
CG	5	39737083	39737820	5.2e-101	0.88311	0.44034	Teosinte/Landrace
CG	5	45324493	45324614	2.7e-13	0.28749	0.79929	Teosinte/Landrace
CG	5	47645052	47645446	1.3e-62	0.86352	0.11898	Teosinte/Landrace
CG	5	53776400	53776588	1.2e-14	0.4672	0.051242	Teosinte/Landrace
CG	5	66849245	66849597	9.1e-18	0.13918	0.58948	Teosinte/Landrace
CG	5	68208147	68208321	6.7e-41	0.89613	0.32188	Teosinte/Landrace
CG	5	68510092	68510236	9.7e-18	0.15775	0.77144	Teosinte/Landrace
CG	5	72056897	72057000	2.3e-37	0.58908	0.057356	Teosinte/Landrace
CG	5	80235513	80235753	2.1e-22	0.02543	0.50479	Teosinte/Landrace
CG	5	84915251	84915412	6.2e-12	0.15843	0.62828	Teosinte/Landrace
CG	5	99775651	99776052	5.2e-41	0.55926	0.043871	Teosinte/Landrace
CG	5	100858008	100858354	1.4e-37	0.090582	0.60589	Teosinte/Landrace
CG	5	101561716	101562143	2.6e-51	0.48317	0.0082312	Teosinte/Landrace
CG	5	101592328	101592487	2e-24	0.48642	0.059977	Teosinte/Landrace
CG	5	111323277	111323742	1e-53	0.56219	0.12778	Teosinte/Landrace
CG	5	112264470	112264839	6e-27	0.84692	0.11217	Teosinte/Landrace
CG	5	114207334	114208161	1.3e-137	0.91862	0.066581	Teosinte/Landrace
CG	5	114275573	114275833	1.1e-31	0.38305	0.86738	Teosinte/Landrace
CG	5	118698609	118698812	4.8e-44	0.5307	0.0072921	Teosinte/Landrace
CG	5	121433471	121433857	9.9e-41	0.30209	0.882	Teosinte/Landrace
CG	5	123320861	123321383	1e-98	0.90453	0.15578	Teosinte/Landrace
CG	5	124316400	124316564	2.7e-16	0.00098281	0.4097	Teosinte/Landrace
CG	5	127637963	127638144	1.2e-29	0.54495	0.053092	Teosinte/Landrace
CG	5	127909149	127909391	2.5e-16	0.2867	0.77305	Teosinte/Landrace
CG	5	140075043	140075174	3.9e-18	0.73855	0.21059	Teosinte/Landrace
CG	5	151196882	151197143	1.2e-11	0.47689	0.9083	Teosinte/Landrace
CG	5	152440772	152441208	3.9e-30	0.93324	0.34865	Teosinte/Landrace
CG	5	152448059	152448211	3.8e-35	0.76817	0.16376	Teosinte/Landrace
CG	5	154050285	154050762	9.5e-22	0.36504	0.77865	Teosinte/Landrace
CG	5	177881219	177881619	2.2e-26	0.2488	0.76236	Teosinte/Landrace
CG	5	189750889	189751317	3.2e-133	0.90246	0.022804	Teosinte/Landrace
CG	5	189792077	189792600	6.2e-58	0.87741	0.28812	Teosinte/Landrace
CG	5	201554297	201554389	1.3e-32	0.94745	0.16684	Teosinte/Landrace
CG	5	205090150	205091093	7.7e-43	0.040157	0.72294	Teosinte/Landrace
CG	5	212643526	212643721	1.3e-25	0.7964	0.18066	Teosinte/Landrace
CG	5	218085221	218085381	8.2e-26	0.81434	0.25281	Teosinte/Landrace
CG	5	221802337	221802602	1.4e-37	0.0088471	0.42698	Teosinte/Landrace
CG	5	222686973	222687219	9.6e-34	0.92338	0.24223	Teosinte/Landrace
CG	6	3098586	3098983	1.5e-15	0.38001	0.87915	Teosinte/Landrace
CG	6	5817010	5817195	5.1e-36	0.87887	0.086741	Teosinte/Landrace
CG	6	14817623	14817795	6.7e-41	0.33884	0.8779	Teosinte/Landrace
CG	6	18821703	18822030	7.7e-49	0.11523	0.89477	Teosinte/Landrace
CG	6	30060336	30060531	4.6e-35	0.87453	0.25025	Teosinte/Landrace
CG	6	38595414	38595510	3.8e-49	0.94545	0.089532	Teosinte/Landrace
CG	6	54015215	54015381	2.6e-27	0.23615	0.82152	Teosinte/Landrace
CG	6	55586563	55586663	3.5e-09	0.91339	0.40835	Teosinte/Landrace
CG	6	56516423	56516600	2.5e-50	0.64321	0.098436	Teosinte/Landrace
CG	6	56524826	56524995	2.7e-49	0.5461	0.048814	Teosinte/Landrace
CG	6	72523716	72523937	4.1e-33	0.17918	0.82559	Teosinte/Landrace
CG	6	85894323	85894499	1.1e-11	0.84622	0.38556	Teosinte/Landrace
CG	6	87792955	87793246	3.9e-60	0.10722	0.70013	Teosinte/Landrace
CG	6	90815024	90815092	1.1e-24	0.85684	0.32165	Teosinte/Landrace
CG	6	90999979	91000172	2.9e-37	0.90309	0.47067	Teosinte/Landrace
CG	6	91034482	91034576	1.5e-36	0.9238	0.20754	Teosinte/Landrace
CG	6	91067564	91067813	2.7e-71	0.66113	0.20354	Teosinte/Landrace
CG	6	93495790	93496066	1.7e-48	0.46322	0.043328	Teosinte/Landrace
CG	6	95549345	95549747	7.7e-92	0.7763	0.01256	Teosinte/Landrace
CG	6	95556488	95556750	2.3e-81	0.81196	0.0077056	Teosinte/Landrace
CG	6	120196039	120196167	4.7e-16	0.16132	0.67648	Teosinte/Landrace
CG	6	125644410	125644677	5.9e-56	0.89169	0.34487	Teosinte/Landrace
CG	6	132205527	132205669	8.6e-12	0.93761	0.51634	Teosinte/Landrace
CG	6	146683473	146683685	5.9e-21	0.21869	0.62275	Teosinte/Landrace
CG	6	153152220	153152473	4.3e-69	0.8917	0.0070129	Teosinte/Landrace
CG	6	161551390	161551580	6.4e-20	0.20942	0.66553	Teosinte/Landrace
CG	6	163833436	163834347	0	0.92889	0.052866	Teosinte/Landrace
CG	6	169165442	169165693	4.6e-13	0.42302	0.83177	Teosinte/Landrace
CG	7	2601229	2601505	1.5e-12	0.87349	0.41444	Teosinte/Landrace
CG	7	5366782	5367066	1e-22	0.33392	0.77372	Teosinte/Landrace
CG	7	23600573	23601087	1.9e-32	0.11458	0.62256	Teosinte/Landrace
CG	7	49660943	49661495	2.5e-35	0.1086	0.51107	Teosinte/Landrace
CG	7	49768268	49768416	1.9e-29	0.58221	0.15302	Teosinte/Landrace
CG	7	50319197	50319387	1e-07	0.71689	0.29993	Teosinte/Landrace
CG	7	53754949	53755103	7.9e-24	0.5575	0.10764	Teosinte/Landrace
CG	7	54886719	54886966	1.5e-36	0.46343	0.019434	Teosinte/Landrace
CG	7	59492433	59492779	1.8e-24	0.85525	0.31847	Teosinte/Landrace
CG	7	60782518	60782865	2.4e-28	0.77893	0.11023	Teosinte/Landrace
CG	7	64110435	64110571	1.6e-06	0.68725	0.20961	Teosinte/Landrace
CG	7	64304208	64304474	7.1e-24	0.37265	0.83527	Teosinte/Landrace
CG	7	64772248	64772634	2.5e-18	0.85648	0.37085	Teosinte/Landrace
CG	7	65559581	65560060	6.7e-82	0.50042	0.026561	Teosinte/Landrace
CG	7	70601781	70602583	1.9e-52	0.14069	0.65223	Teosinte/Landrace
CG	7	70977267	70977740	2.2e-60	0.72488	0.015991	Teosinte/Landrace
CG	7	73117403	73118023	7.4e-35	0.90078	0.47058	Teosinte/Landrace
CG	7	73977705	73977896	2.6e-43	0.79729	0.025211	Teosinte/Landrace
CG	7	75744226	75744413	7.5e-18	0.87783	0.33776	Teosinte/Landrace
CG	7	78227374	78227914	8.3e-15	0.19419	0.65724	Teosinte/Landrace
CG	7	78545311	78545727	5.2e-78	0.91426	0.098009	Teosinte/Landrace
CG	7	81364299	81364433	1.3e-13	0.82852	0.40132	Teosinte/Landrace
CG	7	83123288	83123725	1.3e-72	0.28347	0.88032	Teosinte/Landrace
CG	7	83361789	83361998	2.1e-15	0.32503	0.79862	Teosinte/Landrace
CG	7	83557315	83557430	7.1e-24	0.27966	0.83065	Teosinte/Landrace
CG	7	88809617	88810169	8e-62	0.87682	0.36966	Teosinte/Landrace
CG	7	96122779	96123132	6e-22	0.014674	0.64926	Teosinte/Landrace
CG	7	96521283	96521853	4.3e-31	0.39575	0.89193	Teosinte/Landrace
CG	7	96534764	96535141	6e-33	0.4953	0.93765	Teosinte/Landrace
CG	7	105731203	105731503	1.5e-48	0.90707	0.33831	Teosinte/Landrace
CG	7	107645492	107645784	3.4e-65	0.80307	0.0032647	Teosinte/Landrace
CG	7	114982540	114982914	4.5e-11	0.36138	0.79458	Teosinte/Landrace
CG	7	121654365	121654927	8.3e-78	0.42788	0.008095	Teosinte/Landrace
CG	7	127260382	127260661	2.1e-68	0.75893	0.012855	Teosinte/Landrace
CG	7	128931309	128931498	8.2e-18	0.12972	0.55408	Teosinte/Landrace
CG	7	147098166	147098430	8.2e-10	0.29525	0.74065	Teosinte/Landrace
CG	7	147359717	147360048	1.7e-50	0.90759	0.0057495	Teosinte/Landrace
CG	7	155447440	155447800	6.9e-24	0.003627	0.41577	Teosinte/Landrace
CG	7	158296602	158296785	5.6e-15	0.94273	0.49331	Teosinte/Landrace
CG	7	161670208	161670368	6.1e-30	0.66228	0.040193	Teosinte/Landrace
CG	7	171989383	171989728	1.4e-28	0.32702	0.8507	Teosinte/Landrace
CG	7	181813708	181813841	1.2e-56	0.8632	0.0022407	Teosinte/Landrace
CG	8	6513619	6513857	2.3e-59	0.47807	0.06671	Teosinte/Landrace
CG	8	14278942	14279230	8e-60	0.91004	0.058215	Teosinte/Landrace
CG	8	23570956	23571104	7.4e-13	0.88354	0.34593	Teosinte/Landrace
CG	8	29000343	29000868	2.3e-40	0.88796	0.040369	Teosinte/Landrace
CG	8	31656844	31657452	1.1e-193	0.91977	0.026494	Teosinte/Landrace
CG	8	45987518	45987683	1.1e-15	0.27825	0.72825	Teosinte/Landrace
CG	8	47994866	47995279	3.5e-61	0.54061	0.017052	Teosinte/Landrace
CG	8	48143033	48143141	1.2e-20	0.22854	0.7245	Teosinte/Landrace
CG	8	57885096	57885263	5e-56	0.61297	0.087843	Teosinte/Landrace
CG	8	61603681	61604220	3.4e-34	0.64031	0.20064	Teosinte/Landrace
CG	8	67462783	67463195	1.6e-41	0.7887	0.002377	Teosinte/Landrace
CG	8	67539523	67540084	1e-66	0.8428	0.035672	Teosinte/Landrace
CG	8	81175184	81175465	4.2e-40	0.75032	0.11754	Teosinte/Landrace
CG	8	89452049	89452256	8.3e-08	0.44094	0.85852	Teosinte/Landrace
CG	8	89452752	89453058	2.4e-17	0.35576	0.81369	Teosinte/Landrace
CG	8	91901686	91901913	3.4e-17	0.40734	0.85848	Teosinte/Landrace
CG	8	98058247	98058449	9.4e-93	0.93024	0.0029862	Teosinte/Landrace
CG	8	98928257	98928413	6e-20	0.15795	0.58979	Teosinte/Landrace
CG	8	100003231	100003382	2.6e-57	0.89042	0.10662	Teosinte/Landrace
CG	8	100149727	100150261	4.1e-10	0.69759	0.27412	Teosinte/Landrace
CG	8	101994945	101995104	4.8e-11	0.31409	0.77004	Teosinte/Landrace
CG	8	107889544	107890515	8.1e-65	0.81963	0.36123	Teosinte/Landrace
CG	8	108027368	108027520	8.3e-57	0.83215	0.0095621	Teosinte/Landrace
CG	8	108360885	108361069	2e-18	0.92331	0.50079	Teosinte/Landrace
CG	8	128894230	128894409	5.1e-18	0.05671	0.51771	Teosinte/Landrace
CG	8	140859869	140860043	1.7e-48	0.86562	0.14722	Teosinte/Landrace
CG	8	143118314	143118478	6.4e-07	0.88221	0.47679	Teosinte/Landrace
CG	8	147353522	147353882	7.4e-109	0.07297	0.8846	Teosinte/Landrace
CG	8	152692010	152692171	4.9e-46	0.73556	1.7647e-08	Teosinte/Landrace
CG	8	153704481	153704738	4.4e-29	0.67382	0.073322	Teosinte/Landrace
CG	8	156693522	156693850	3.4e-48	0.58295	0.011783	Teosinte/Landrace
CG	8	160892366	160892480	6.8e-51	0.89449	0.0051217	Teosinte/Landrace
CG	8	161664305	161664473	1.1e-15	0.071219	0.48392	Teosinte/Landrace
CG	8	168304641	168305113	2.2e-44	0.56632	0.12459	Teosinte/Landrace
CG	8	172434924	172435210	9.2e-35	0.7638	0.27548	Teosinte/Landrace
CG	9	1715193	1715397	1.1e-32	0.70592	0.008101	Teosinte/Landrace
CG	9	1780076	1780268	7.5e-48	0.59488	0.0089556	Teosinte/Landrace
CG	9	1840325	1840577	4.6e-49	0.79759	0.013758	Teosinte/Landrace
CG	9	14534809	14534961	4.9e-49	0.84301	0.1914	Teosinte/Landrace
CG	9	16491373	16492020	8e-117	0.79954	0.017092	Teosinte/Landrace
CG	9	17292559	17293231	6.4e-177	0.91257	0.014016	Teosinte/Landrace
CG	9	17829524	17830050	1.2e-53	0.91081	0.39166	Teosinte/Landrace
CG	9	17847851	17848348	2e-51	0.91567	0.41007	Teosinte/Landrace
CG	9	21143670	21143950	7.1e-30	0.46202	0.014969	Teosinte/Landrace
CG	9	24909651	24909838	1.9e-30	0.92508	0.14406	Teosinte/Landrace
CG	9	36520524	36521268	1.9e-217	0.93149	0.067225	Teosinte/Landrace
CG	9	59070235	59070476	2e-28	0.44183	0.010763	Teosinte/Landrace
CG	9	66931565	66931739	7.3e-19	0.62608	0.081408	Teosinte/Landrace
CG	9	72645063	72645284	3.5e-33	0.83445	0.14388	Teosinte/Landrace
CG	9	95196721	95196900	5.4e-41	0.90729	0.017596	Teosinte/Landrace
CG	9	103449071	103449167	4.4e-34	0.73733	0.2087	Teosinte/Landrace
CG	9	104245134	104245786	5.7e-84	0.87459	0.18117	Teosinte/Landrace
CG	9	108982381	108982504	1.2e-50	0.77161	0.020912	Teosinte/Landrace
CG	9	111695448	111695982	1.1e-82	0.89995	0.052416	Teosinte/Landrace
CG	9	119871479	119871887	2.3e-33	0.89072	0.41924	Teosinte/Landrace
CG	9	120515784	120515999	5.7e-11	0.87789	0.41535	Teosinte/Landrace
CG	9	127876270	127876794	2.3e-35	0.90705	0.46436	Teosinte/Landrace
CG	9	133662144	133662455	1.5e-152	0.62582	0.0069931	Teosinte/Landrace
CG	9	133669759	133670165	3.7e-177	0.78589	0.02071	Teosinte/Landrace
CG	9	138290986	138291575	8.8e-34	0.38502	0.80821	Teosinte/Landrace
CG	9	149326503	149326827	3.2e-37	0.0060856	0.81093	Teosinte/Landrace
CG	9	153247877	153248123	3.2e-14	0.86897	0.41763	Teosinte/Landrace
CG	9	155230873	155231237	5e-46	0.18113	0.91313	Teosinte/Landrace
CG	9	155234157	155234691	5.2e-60	0.054142	0.926	Teosinte/Landrace
CG	9	155293509	155293607	7e-17	0.11373	0.65498	Teosinte/Landrace
CG	10	2743424	2743732	3.6e-53	0.48998	0.076279	Teosinte/Landrace
CG	10	4042027	4042207	1.7e-38	0.84082	0.30389	Teosinte/Landrace
CG	10	4726497	4726757	1.1e-85	0.64235	0.042509	Teosinte/Landrace
CG	10	5013255	5013423	3e-16	0.28791	0.83544	Teosinte/Landrace
CG	10	5087896	5088165	3.4e-52	0.60736	0.090446	Teosinte/Landrace
CG	10	7287075	7287357	2.2e-53	0.065571	0.61969	Teosinte/Landrace
CG	10	7350798	7351438	1e-18	0.87619	0.36786	Teosinte/Landrace
CG	10	15452311	15452586	4.2e-33	0.69557	0.2681	Teosinte/Landrace
CG	10	18516343	18516718	4.6e-55	0.52929	0.010572	Teosinte/Landrace
CG	10	21378457	21378812	9.4e-27	0.30554	0.88628	Teosinte/Landrace
CG	10	32816296	32816637	2.4e-41	0.86837	0.20878	Teosinte/Landrace
CG	10	33047197	33047411	2e-21	0.66598	0.15576	Teosinte/Landrace
CG	10	34047207	34047805	4.1e-39	0.071187	0.48316	Teosinte/Landrace
CG	10	34063590	34063855	2.6e-75	0.014142	0.89916	Teosinte/Landrace
CG	10	35751954	35752046	1.7e-14	0.8883	0.36646	Teosinte/Landrace
CG	10	37362700	37363009	2.6e-31	0.50875	0.098895	Teosinte/Landrace
CG	10	45784451	45784642	1e-08	0.80657	0.39791	Teosinte/Landrace
CG	10	52261643	52261860	1e-47	0.91522	0.03947	Teosinte/Landrace
CG	10	60979168	60979397	6.2e-22	0.14726	0.66114	Teosinte/Landrace
CG	10	68648868	68648929	2.2e-21	0.88343	0.27965	Teosinte/Landrace
CG	10	78334332	78334597	1.6e-42	0.11317	0.72395	Teosinte/Landrace
CG	10	101502093	101502310	1.2e-48	0.86841	0.065289	Teosinte/Landrace
CG	10	105266605	105267131	3.3e-108	0.89605	0.025733	Teosinte/Landrace
CG	10	105636445	105636987	3.2e-31	0.40124	0.88382	Teosinte/Landrace
CG	10	106763604	106763688	6.3e-15	0.34644	0.95591	Teosinte/Landrace
CG	10	107140394	107140586	6.2e-27	0.47364	0.063395	Teosinte/Landrace
CG	10	107518501	107518651	3.8e-06	0.37403	0.79745	Teosinte/Landrace
CG	10	110658351	110658890	1.2e-32	0.40153	0.87163	Teosinte/Landrace
CG	10	110857401	110857640	1.5e-19	0.89459	0.37795	Teosinte/Landrace
CG	10	112799156	112799286	8.9e-31	0.46898	0.024738	Teosinte/Landrace
CG	10	123091241	123091584	2.3e-46	0.012596	0.52046	Teosinte/Landrace
CG	10	125791421	125791565	3.9e-27	0.23338	0.86595	Teosinte/Landrace
CG	10	128124570	128124964	7.7e-19	0.89186	0.48168	Teosinte/Landrace
CG	10	128605577	128605891	4.6e-11	0.085326	0.53397	Teosinte/Landrace
CG	10	143158358	143158579	7.4e-20	0.25123	0.75888	Teosinte/Landrace
CG	10	149049794	149050062	6.8e-50	0.59028	0.017223	Teosinte/Landrace
CG	10	150830278	150830388	2.7e-25	0.91234	0.15677	Teosinte/Landrace
CG	1	209390	209725	8e-57	0.7636	0.052097	Landrace/Maize
CG	1	403764	404173	2.2e-51	0.35459	0.81677	Landrace/Maize
CG	1	3036286	3036640	2.2e-19	0.72172	0.18806	Landrace/Maize
CG	1	23270724	23270855	5.2e-17	0.83121	0.26481	Landrace/Maize
CG	1	23699553	23699964	9e-10	0.083971	0.53887	Landrace/Maize
CG	1	33301953	33302236	6e-09	0.86888	0.46395	Landrace/Maize
CG	1	55798226	55798389	1.7e-13	0.32145	0.76679	Landrace/Maize
CG	1	55799156	55799246	5.4e-09	0.33958	0.74647	Landrace/Maize
CG	1	106083228	106083498	1.3e-32	0.033599	0.78692	Landrace/Maize
CG	1	117984701	117984877	1.2e-06	0.31476	0.73156	Landrace/Maize
CG	1	135668406	135669113	4.3e-77	0.59598	0.042942	Landrace/Maize
CG	1	170397818	170398457	1.4e-34	0.49874	0.091139	Landrace/Maize
CG	1	174115759	174115894	5.8e-10	0.4727	0.0075869	Landrace/Maize
CG	1	180687660	180688045	9.9e-18	0.81319	0.2355	Landrace/Maize
CG	1	183857613	183857742	1.4e-09	0.59316	0.14371	Landrace/Maize
CG	1	223071125	223071288	7.1e-13	0.89715	0.42856	Landrace/Maize
CG	1	243672038	243672247	4.1e-18	0.67128	0.15389	Landrace/Maize
CG	1	260487933	260488241	5.7e-27	0.27277	0.78522	Landrace/Maize
CG	1	265252518	265252797	6.6e-14	0.80895	0.22531	Landrace/Maize
CG	2	5442678	5444276	1.5e-72	0.88908	0.47411	Landrace/Maize
CG	2	37321751	37321963	6.6e-11	0.55928	0.13155	Landrace/Maize
CG	2	44201427	44201649	6.8e-12	0.9337	0.42475	Landrace/Maize
CG	2	48108294	48108578	4.1e-19	0.81799	0.40227	Landrace/Maize
CG	2	53861826	53861979	3.9e-18	0.8597	0.23618	Landrace/Maize
CG	2	68502280	68502351	2.2e-23	0.73743	0.1055	Landrace/Maize
[truncated: 3,281 more rows]
