# Supplementary material for: Evolutionary and functional genomics of DNA methylation in maize domestication and improvement
Source: Nat Commun. 2020 Nov 2;11:5539. doi: 10.1038/s41467-020-19333-4 (PMC7606521; doi:10.1038/s41467-020-19333-4)
Supplement: Supplementary file 6 — Supplementary Data 3 [file 41467_2020_19333_MOESM6_ESM.xlsx]

## Sheet: Supplementary Data 3
Supplementary Data 3. Selective sweeps detected between populations.
Chr	Start	End	XPCLR	Comparison
1	680001	730000	84.216	Teosinte/Maize
1	1300001	1460000	76.2737	Teosinte/Maize
1	2335001	2385000	74.5425	Teosinte/Maize
1	6040001	6170000	71.2738	Teosinte/Maize
1	10415001	10540000	68.962	Teosinte/Maize
1	14080001	14160000	72.1517	Teosinte/Maize
1	14395001	14590000	66.6203	Teosinte/Maize
1	16075001	16125000	74.6361	Teosinte/Maize
1	17355001	17805000	127.388	Teosinte/Maize
1	19800001	19860000	72.7485	Teosinte/Maize
1	25805001	25875000	65.1193	Teosinte/Maize
1	26350001	26770000	152.427	Teosinte/Maize
1	27505001	27600000	67.263	Teosinte/Maize
1	32670001	32795000	62.9827	Teosinte/Maize
1	34020001	34095000	78.1976	Teosinte/Maize
1	36265001	36320000	84.579	Teosinte/Maize
1	36960001	37080000	74.5894	Teosinte/Maize
1	42550001	42705000	135.607	Teosinte/Maize
1	45845001	45925000	66.4789	Teosinte/Maize
1	47335001	47395000	65.1495	Teosinte/Maize
1	48580001	48690000	88.5087	Teosinte/Maize
1	49370001	49495000	73.9439	Teosinte/Maize
1	50190001	50495000	73.4771	Teosinte/Maize
1	60685001	60810000	66.0688	Teosinte/Maize
1	61955001	62030000	61.2826	Teosinte/Maize
1	64070001	64160000	68.4991	Teosinte/Maize
1	65425001	65510000	62.7998	Teosinte/Maize
1	68620001	68675000	81.7841	Teosinte/Maize
1	71620001	71680000	70.5635	Teosinte/Maize
1	72140001	72435000	76.9598	Teosinte/Maize
1	73510001	73680000	73.0216	Teosinte/Maize
1	74025001	74115000	69.6733	Teosinte/Maize
1	76340001	76565000	71.7353	Teosinte/Maize
1	76800001	76855000	71.0766	Teosinte/Maize
1	77815001	77885000	68.0171	Teosinte/Maize
1	78805001	78870000	69.6372	Teosinte/Maize
1	79490001	79635000	63.2677	Teosinte/Maize
1	79830001	79960000	63.4577	Teosinte/Maize
1	80840001	80960000	99.8308	Teosinte/Maize
1	81670001	81735000	80.346	Teosinte/Maize
1	81960001	82105000	79.1054	Teosinte/Maize
1	82335001	82385000	68.3108	Teosinte/Maize
1	82740001	82795000	73.8215	Teosinte/Maize
1	83085001	83165000	61.5327	Teosinte/Maize
1	83445001	83600000	62.8114	Teosinte/Maize
1	85060001	85120000	77.1584	Teosinte/Maize
1	86080001	86290000	65.3834	Teosinte/Maize
1	86340001	86490000	78.4211	Teosinte/Maize
1	86600001	86775000	84.9518	Teosinte/Maize
1	88650001	88705000	95.05	Teosinte/Maize
1	89130001	89350000	89.3143	Teosinte/Maize
1	89455001	89680000	106.352	Teosinte/Maize
1	90105001	90200000	90.748	Teosinte/Maize
1	90410001	90485000	67.2535	Teosinte/Maize
1	90745001	91040000	97.2223	Teosinte/Maize
1	91095001	91555000	68.9658	Teosinte/Maize
1	91605001	91925000	85.6201	Teosinte/Maize
1	92230001	92345000	107.537	Teosinte/Maize
1	94460001	94510000	69.267	Teosinte/Maize
1	94875001	95130000	94.9417	Teosinte/Maize
1	95590001	95745000	76.9066	Teosinte/Maize
1	95935001	96005000	67.5351	Teosinte/Maize
1	96980001	97210000	67.491	Teosinte/Maize
1	97405001	97635000	64.3042	Teosinte/Maize
1	98875001	99380000	157.071	Teosinte/Maize
1	100060001	100265000	96.9408	Teosinte/Maize
1	100445001	100500000	64.3426	Teosinte/Maize
1	106905001	106965000	71.3057	Teosinte/Maize
1	107050001	107225000	126.915	Teosinte/Maize
1	107830001	108080000	82.1882	Teosinte/Maize
1	109490001	109555000	76.3456	Teosinte/Maize
1	109780001	110035000	87.9731	Teosinte/Maize
1	112805001	112920000	86.0519	Teosinte/Maize
1	116635001	116825000	127.078	Teosinte/Maize
1	118110001	118270000	97.7718	Teosinte/Maize
1	119155001	119245000	77.3134	Teosinte/Maize
1	119560001	120050000	109.71	Teosinte/Maize
1	121430001	121480000	65.0521	Teosinte/Maize
1	121530001	121745000	81.082	Teosinte/Maize
1	122025001	122100000	76.7113	Teosinte/Maize
1	122570001	122710000	101.829	Teosinte/Maize
1	123245001	124005000	80.2089	Teosinte/Maize
1	124125001	124185000	62.0523	Teosinte/Maize
1	126030001	126095000	73.6651	Teosinte/Maize
1	126720001	127370000	125.6	Teosinte/Maize
1	127525001	129020000	148.144	Teosinte/Maize
1	129150001	129270000	67.6858	Teosinte/Maize
1	129355001	129500000	72.7259	Teosinte/Maize
1	129610001	130695000	101.981	Teosinte/Maize
1	130745001	131505000	99.9831	Teosinte/Maize
1	131625001	132750000	179.078	Teosinte/Maize
1	132800001	132920000	122.151	Teosinte/Maize
1	132975001	134125000	155.987	Teosinte/Maize
1	134190001	134295000	96.8965	Teosinte/Maize
1	134350001	134655000	151.832	Teosinte/Maize
1	134730001	136270000	141.847	Teosinte/Maize
1	136340001	136420000	137.408	Teosinte/Maize
1	136540001	136700000	94.467	Teosinte/Maize
1	136770001	136880000	64.5414	Teosinte/Maize
1	137420001	137490000	70.4395	Teosinte/Maize
1	137540001	138255000	125.505	Teosinte/Maize
1	138400001	138590000	146.605	Teosinte/Maize
1	138680001	139210000	127.653	Teosinte/Maize
1	139275001	139775000	110.619	Teosinte/Maize
1	139900001	140925000	138.291	Teosinte/Maize
1	141275001	141785000	92.9016	Teosinte/Maize
1	143680001	143985000	61.68	Teosinte/Maize
1	144155001	144250000	138.602	Teosinte/Maize
1	145515001	145630000	73.0695	Teosinte/Maize
1	145770001	146590000	80.9345	Teosinte/Maize
1	146875001	147175000	77.4099	Teosinte/Maize
1	148060001	148145000	62.1513	Teosinte/Maize
1	148370001	148560000	60.9821	Teosinte/Maize
1	149000001	149510000	104.979	Teosinte/Maize
1	150045001	150100000	70.2213	Teosinte/Maize
1	153610001	153680000	63.1314	Teosinte/Maize
1	156490001	156700000	85.5763	Teosinte/Maize
1	157520001	157615000	162.881	Teosinte/Maize
1	159190001	159315000	70.6344	Teosinte/Maize
1	161735001	161950000	88.0372	Teosinte/Maize
1	162410001	162465000	67.5641	Teosinte/Maize
1	164330001	164630000	66.4923	Teosinte/Maize
1	165035001	165090000	63.7827	Teosinte/Maize
1	166285001	166485000	82.2114	Teosinte/Maize
1	166770001	167015000	108.913	Teosinte/Maize
1	169240001	169485000	81.5852	Teosinte/Maize
1	169615001	170215000	226.971	Teosinte/Maize
1	173170001	173325000	68.1043	Teosinte/Maize
1	173520001	173655000	72.6275	Teosinte/Maize
1	174395001	174530000	67.4837	Teosinte/Maize
1	175735001	175820000	61.8479	Teosinte/Maize
1	176740001	176870000	88.1227	Teosinte/Maize
1	177670001	177745000	65.9277	Teosinte/Maize
1	180005001	180105000	63.6357	Teosinte/Maize
1	181140001	181290000	77.6734	Teosinte/Maize
1	182970001	183195000	113.886	Teosinte/Maize
1	184715001	184780000	67.6747	Teosinte/Maize
1	185365001	185480000	67.7809	Teosinte/Maize
1	187590001	187680000	71.6312	Teosinte/Maize
1	192070001	192120000	73.2133	Teosinte/Maize
1	192170001	192255000	71.0028	Teosinte/Maize
1	192770001	192890000	65.6304	Teosinte/Maize
1	197210001	197310000	73.8008	Teosinte/Maize
1	199640001	199705000	101.487	Teosinte/Maize
1	204375001	204435000	71.3524	Teosinte/Maize
1	211050001	211125000	76.9357	Teosinte/Maize
1	212255001	212310000	72.2025	Teosinte/Maize
1	212375001	212455000	72.8268	Teosinte/Maize
1	214725001	215060000	98.6824	Teosinte/Maize
1	215590001	215705000	68.7203	Teosinte/Maize
1	216550001	216600000	69.608	Teosinte/Maize
1	219550001	219605000	64.7433	Teosinte/Maize
1	219875001	219955000	62.8291	Teosinte/Maize
1	220550001	220760000	72.6277	Teosinte/Maize
1	220850001	220980000	78.8262	Teosinte/Maize
1	221985001	222215000	108.737	Teosinte/Maize
1	227665001	227810000	76.7954	Teosinte/Maize
1	228125001	228235000	76.7766	Teosinte/Maize
1	228505001	228660000	61.6018	Teosinte/Maize
1	228795001	229000000	111.76	Teosinte/Maize
1	231020001	231270000	79.9545	Teosinte/Maize
1	232020001	232085000	62.6045	Teosinte/Maize
1	233890001	233985000	78.4545	Teosinte/Maize
1	237500001	237575000	76.6985	Teosinte/Maize
1	237755001	237875000	75.3241	Teosinte/Maize
1	239260001	239470000	172.775	Teosinte/Maize
1	239910001	239980000	92.5321	Teosinte/Maize
1	240085001	240160000	65.908	Teosinte/Maize
1	241145001	241335000	83.0366	Teosinte/Maize
1	242490001	242590000	83.3497	Teosinte/Maize
1	242795001	242955000	72.6535	Teosinte/Maize
1	243555001	243640000	72.22	Teosinte/Maize
1	244210001	244345000	61.0641	Teosinte/Maize
1	245455001	245560000	75.3023	Teosinte/Maize
1	246590001	246685000	99.1091	Teosinte/Maize
1	246870001	247050000	101.54	Teosinte/Maize
1	248625001	248790000	70.0225	Teosinte/Maize
1	250440001	250495000	64.1373	Teosinte/Maize
1	250895001	251000000	65.9979	Teosinte/Maize
1	252960001	253030000	69.3159	Teosinte/Maize
1	256605001	256710000	66.4546	Teosinte/Maize
1	257450001	257635000	93.3173	Teosinte/Maize
1	264000001	264065000	69.4584	Teosinte/Maize
1	265165001	265375000	64.8985	Teosinte/Maize
1	265885001	265995000	114.745	Teosinte/Maize
1	266520001	266805000	68.1171	Teosinte/Maize
1	269830001	269975000	96.5852	Teosinte/Maize
1	270480001	270595000	67.1536	Teosinte/Maize
1	270700001	270795000	66.6625	Teosinte/Maize
1	271115001	271220000	68.3665	Teosinte/Maize
1	276880001	276985000	82.094	Teosinte/Maize
1	278405001	278455000	71.7757	Teosinte/Maize
1	278850001	279015000	83.6334	Teosinte/Maize
1	282725001	282850000	76.6624	Teosinte/Maize
1	285070001	285185000	79.2036	Teosinte/Maize
1	289350001	289550000	83.8432	Teosinte/Maize
1	291170001	291270000	62.0419	Teosinte/Maize
1	295410001	295540000	63.0024	Teosinte/Maize
1	297465001	297585000	63.5774	Teosinte/Maize
1	298270001	298330000	83.028	Teosinte/Maize
1	300270001	300345000	73.6056	Teosinte/Maize
1	301310001	301380000	65.9673	Teosinte/Maize
1	304005001	304070000	70.8713	Teosinte/Maize
1	305105001	305165000	62.488	Teosinte/Maize
1	305300001	305575000	66.5029	Teosinte/Maize
1	306430001	306885000	97.0306	Teosinte/Maize
1	306950001	307060000	64.2206	Teosinte/Maize
2	17440001	17515000	61.4361	Teosinte/Maize
2	17565001	17625000	63.2959	Teosinte/Maize
2	17850001	17900000	65.8382	Teosinte/Maize
2	26190001	27135000	163.361	Teosinte/Maize
2	27210001	27295000	115.73	Teosinte/Maize
2	28430001	28935000	143.964	Teosinte/Maize
2	29035001	29090000	62.0579	Teosinte/Maize
2	32820001	32915000	66.6097	Teosinte/Maize
2	35855001	35920000	66.3284	Teosinte/Maize
2	36515001	36700000	86.1809	Teosinte/Maize
2	36845001	37145000	81.1465	Teosinte/Maize
2	37415001	37650000	63.4675	Teosinte/Maize
2	40605001	40715000	62.7108	Teosinte/Maize
2	42070001	42150000	61.5481	Teosinte/Maize
2	47135001	47245000	63.7846	Teosinte/Maize
2	48750001	48805000	64.363	Teosinte/Maize
2	49290001	49490000	62.6166	Teosinte/Maize
2	49730001	49875000	71.3051	Teosinte/Maize
2	51435001	51505000	62.868	Teosinte/Maize
2	53615001	53750000	62.1723	Teosinte/Maize
2	54100001	54330000	88.1886	Teosinte/Maize
2	56085001	56140000	83.6129	Teosinte/Maize
2	57000001	57060000	84.3581	Teosinte/Maize
2	58430001	58485000	117.822	Teosinte/Maize
2	62360001	62520000	99.4047	Teosinte/Maize
2	63130001	63240000	73.9333	Teosinte/Maize
2	63445001	63635000	91.0504	Teosinte/Maize
2	66705001	66820000	153.993	Teosinte/Maize
2	67320001	67545000	64.0568	Teosinte/Maize
2	67705001	67875000	87.8228	Teosinte/Maize
2	68790001	68845000	85.6479	Teosinte/Maize
2	69545001	69635000	67.0084	Teosinte/Maize
2	70650001	70735000	62.5368	Teosinte/Maize
2	71205001	71390000	78.4099	Teosinte/Maize
2	72215001	72360000	82.0703	Teosinte/Maize
2	75210001	75410000	77.5516	Teosinte/Maize
2	75490001	75745000	76.8113	Teosinte/Maize
2	75965001	76165000	88.5059	Teosinte/Maize
2	76970001	77055000	66.0282	Teosinte/Maize
2	77210001	77840000	136.883	Teosinte/Maize
2	77905001	78045000	71.1475	Teosinte/Maize
2	78240001	78475000	71.3712	Teosinte/Maize
2	78525001	78985000	109.342	Teosinte/Maize
2	79430001	79500000	75.7353	Teosinte/Maize
2	79700001	79790000	65.3567	Teosinte/Maize
2	80065001	80150000	63.6077	Teosinte/Maize
2	80385001	80805000	70.4678	Teosinte/Maize
2	80910001	81135000	82.9306	Teosinte/Maize
2	83905001	84505000	78.9449	Teosinte/Maize
2	89440001	89795000	93.2484	Teosinte/Maize
2	90260001	90465000	96.57	Teosinte/Maize
2	90705001	90855000	83.9651	Teosinte/Maize
2	90935001	91010000	63.8658	Teosinte/Maize
2	92280001	92930000	93.2631	Teosinte/Maize
2	93625001	94770000	144.435	Teosinte/Maize
2	95990001	96075000	116.559	Teosinte/Maize
2	96510001	96880000	138.208	Teosinte/Maize
2	97295001	97420000	83.4158	Teosinte/Maize
2	97565001	97615000	98.3797	Teosinte/Maize
2	97690001	98500000	120.682	Teosinte/Maize
2	98725001	99055000	104.283	Teosinte/Maize
2	99310001	100210000	107.825	Teosinte/Maize
2	100270001	100555000	103.958	Teosinte/Maize
2	100930001	102100000	142.761	Teosinte/Maize
2	103110001	104100000	121.285	Teosinte/Maize
2	104555001	105125000	112.575	Teosinte/Maize
2	105295001	105690000	162.237	Teosinte/Maize
2	106025001	106430000	77.6946	Teosinte/Maize
2	106505001	106775000	68.8041	Teosinte/Maize
2	107455001	107715000	85.7192	Teosinte/Maize
2	108935001	109165000	88.1098	Teosinte/Maize
2	109815001	110485000	166.644	Teosinte/Maize
2	112975001	113035000	65.3326	Teosinte/Maize
2	114345001	114525000	70.9105	Teosinte/Maize
2	114845001	114915000	68.6225	Teosinte/Maize
2	115450001	115695000	119.351	Teosinte/Maize
2	117510001	117735000	86.7923	Teosinte/Maize
2	118060001	118150000	90.9204	Teosinte/Maize
2	118200001	119625000	190.926	Teosinte/Maize
2	120695001	120785000	62.1172	Teosinte/Maize
2	120910001	121700000	123.802	Teosinte/Maize
2	121930001	122160000	79.0905	Teosinte/Maize
2	123660001	123755000	83.8069	Teosinte/Maize
2	124450001	124730000	65.3336	Teosinte/Maize
2	124975001	125135000	61.5596	Teosinte/Maize
2	131700001	131770000	62.2638	Teosinte/Maize
2	132140001	132375000	123.516	Teosinte/Maize
2	133685001	133775000	61.0254	Teosinte/Maize
2	135105001	135480000	89.457	Teosinte/Maize
2	137105001	137215000	64.9866	Teosinte/Maize
2	137840001	138110000	148.591	Teosinte/Maize
2	138865001	139010000	69.8682	Teosinte/Maize
2	139080001	139210000	103.11	Teosinte/Maize
2	139430001	139525000	60.849	Teosinte/Maize
2	142725001	142855000	61.8656	Teosinte/Maize
2	142925001	143070000	78.7924	Teosinte/Maize
2	147005001	147080000	61.3541	Teosinte/Maize
2	148600001	148860000	115.884	Teosinte/Maize
2	149805001	149995000	65.8092	Teosinte/Maize
2	150340001	150395000	62.2643	Teosinte/Maize
2	153100001	153160000	75.9188	Teosinte/Maize
2	154760001	154835000	88.0984	Teosinte/Maize
2	157125001	157185000	64.189	Teosinte/Maize
2	158340001	158550000	77.9277	Teosinte/Maize
2	161275001	161365000	70.1906	Teosinte/Maize
2	164480001	164535000	72.6014	Teosinte/Maize
2	165945001	166175000	117.548	Teosinte/Maize
2	166625001	167115000	87.7001	Teosinte/Maize
2	170495001	170655000	87.2029	Teosinte/Maize
2	171610001	171695000	72.5511	Teosinte/Maize
2	175660001	175725000	67.6279	Teosinte/Maize
2	176125001	176230000	80.2751	Teosinte/Maize
2	177775001	177930000	70.5918	Teosinte/Maize
2	181385001	181480000	76.7211	Teosinte/Maize
2	183250001	183400000	62.1807	Teosinte/Maize
2	185440001	185525000	79.104	Teosinte/Maize
2	187030001	187135000	81.1807	Teosinte/Maize
2	196155001	196490000	146.431	Teosinte/Maize
2	198630001	198995000	113.338	Teosinte/Maize
2	199945001	200005000	78.6338	Teosinte/Maize
2	203225001	203280000	75.0876	Teosinte/Maize
2	204105001	204160000	75.6789	Teosinte/Maize
2	206995001	207095000	67.1523	Teosinte/Maize
2	207585001	207710000	69.6771	Teosinte/Maize
2	210500001	210570000	104.32	Teosinte/Maize
2	217850001	217985000	107.946	Teosinte/Maize
2	218640001	218805000	63.1406	Teosinte/Maize
2	218955001	219035000	89.6279	Teosinte/Maize
2	219130001	219220000	72.2289	Teosinte/Maize
2	219345001	219395000	61.1811	Teosinte/Maize
2	231520001	231595000	64.8712	Teosinte/Maize
2	236205001	236270000	74.2342	Teosinte/Maize
2	236550001	236690000	66.8277	Teosinte/Maize
2	240715001	240790000	63.1062	Teosinte/Maize
2	242460001	242900000	110.365	Teosinte/Maize
2	243130001	243255000	85.2126	Teosinte/Maize
3	5001	255000	126.607	Teosinte/Maize
3	9275001	9365000	63.6475	Teosinte/Maize
3	10485001	10640000	82.5414	Teosinte/Maize
3	11925001	12030000	73.9236	Teosinte/Maize
3	16800001	16855000	74.575	Teosinte/Maize
3	26435001	26485000	82.9414	Teosinte/Maize
3	26560001	26720000	113.598	Teosinte/Maize
3	26850001	26940000	61.5168	Teosinte/Maize
3	30690001	30785000	68.4291	Teosinte/Maize
3	32160001	32330000	70.2239	Teosinte/Maize
3	34235001	34375000	62.3297	Teosinte/Maize
3	37805001	37865000	64.4116	Teosinte/Maize
3	38205001	38315000	65.8912	Teosinte/Maize
3	42605001	42710000	81.9196	Teosinte/Maize
3	44320001	44400000	62.7169	Teosinte/Maize
3	44455001	44505000	65.4051	Teosinte/Maize
3	45365001	45725000	67.7273	Teosinte/Maize
3	47985001	48050000	63.4852	Teosinte/Maize
3	49490001	49680000	61.1133	Teosinte/Maize
3	51130001	51180000	80.9971	Teosinte/Maize
3	55205001	55275000	62.3957	Teosinte/Maize
3	56675001	56785000	82.5252	Teosinte/Maize
3	57130001	57335000	68.0677	Teosinte/Maize
3	58090001	58145000	74.9649	Teosinte/Maize
3	59100001	59395000	98.8271	Teosinte/Maize
3	59535001	59650000	92.0241	Teosinte/Maize
3	61005001	61285000	121.351	Teosinte/Maize
3	61600001	61730000	61.282	Teosinte/Maize
3	62025001	62515000	73.7473	Teosinte/Maize
3	62705001	63375000	116.997	Teosinte/Maize
3	63435001	63550000	66.0779	Teosinte/Maize
3	63675001	63765000	86.1384	Teosinte/Maize
3	65115001	65725000	185.719	Teosinte/Maize
3	65780001	65865000	67.6263	Teosinte/Maize
3	68990001	69170000	71.504	Teosinte/Maize
3	70160001	73195000	184.013	Teosinte/Maize
3	73260001	79785000	173.16	Teosinte/Maize
3	79840001	80405000	120.663	Teosinte/Maize
3	80475001	80650000	68.2556	Teosinte/Maize
3	81385001	81590000	82.9202	Teosinte/Maize
3	82795001	82955000	112.708	Teosinte/Maize
3	84135001	84190000	65.9536	Teosinte/Maize
3	85700001	85765000	76.1639	Teosinte/Maize
3	87185001	87290000	74.6673	Teosinte/Maize
3	87905001	89280000	101.482	Teosinte/Maize
3	89360001	90745000	119.466	Teosinte/Maize
3	90800001	90925000	90.8325	Teosinte/Maize
3	91065001	91235000	77.2729	Teosinte/Maize
3	91510001	91680000	69.3475	Teosinte/Maize
3	91980001	92560000	98.0436	Teosinte/Maize
3	92855001	92995000	84.3025	Teosinte/Maize
3	93310001	93530000	107.902	Teosinte/Maize
3	93865001	93915000	60.9525	Teosinte/Maize
3	93965001	94055000	61.0998	Teosinte/Maize
3	94220001	94625000	70.5421	Teosinte/Maize
3	96040001	97565000	173.807	Teosinte/Maize
3	97630001	98145000	115.92	Teosinte/Maize
3	98290001	98350000	72.2552	Teosinte/Maize
3	98685001	98775000	71.3809	Teosinte/Maize
3	101835001	102065000	69.6705	Teosinte/Maize
3	102200001	102380000	73.9661	Teosinte/Maize
3	103660001	103850000	67.8951	Teosinte/Maize
3	104835001	105015000	94.7745	Teosinte/Maize
3	105075001	105290000	73.7177	Teosinte/Maize
3	105355001	105555000	79.1671	Teosinte/Maize
3	105805001	105965000	101.627	Teosinte/Maize
3	106285001	106395000	64.0714	Teosinte/Maize
3	108030001	108125000	64.5578	Teosinte/Maize
3	108725001	108835000	119.196	Teosinte/Maize
3	109100001	109300000	92.8621	Teosinte/Maize
3	109860001	110155000	81.6326	Teosinte/Maize
3	110460001	110635000	105.142	Teosinte/Maize
3	112320001	112395000	63.0866	Teosinte/Maize
3	114880001	114995000	66.2584	Teosinte/Maize
3	116170001	116350000	72.617	Teosinte/Maize
3	120170001	120555000	125.804	Teosinte/Maize
3	120620001	120685000	64.3512	Teosinte/Maize
3	120945001	121130000	90.3203	Teosinte/Maize
3	122735001	122805000	76.6704	Teosinte/Maize
3	123150001	123220000	76.4715	Teosinte/Maize
3	126370001	126485000	68.3712	Teosinte/Maize
3	127330001	127435000	79.086	Teosinte/Maize
3	128475001	128525000	61.7475	Teosinte/Maize
3	128920001	129095000	78.9428	Teosinte/Maize
3	130065001	130340000	116.788	Teosinte/Maize
3	131660001	131755000	78.3255	Teosinte/Maize
3	132115001	132170000	83.153	Teosinte/Maize
3	132735001	132890000	71.9975	Teosinte/Maize
3	133580001	133755000	60.949	Teosinte/Maize
3	135170001	135295000	61.2185	Teosinte/Maize
3	135790001	135875000	65.395	Teosinte/Maize
3	137720001	137910000	85.9931	Teosinte/Maize
3	139625001	139840000	83.143	Teosinte/Maize
3	144395001	144520000	121.434	Teosinte/Maize
3	144975001	145520000	112.682	Teosinte/Maize
3	145700001	145860000	82.2881	Teosinte/Maize
3	146360001	146480000	103.915	Teosinte/Maize
3	147735001	147820000	61.3395	Teosinte/Maize
3	150990001	151225000	81.3173	Teosinte/Maize
3	151755001	151850000	69.4343	Teosinte/Maize
3	153280001	153370000	60.8665	Teosinte/Maize
3	153775001	153920000	66.7464	Teosinte/Maize
3	154565001	154645000	83.9534	Teosinte/Maize
3	157590001	157705000	66.7718	Teosinte/Maize
3	157775001	157855000	64.4038	Teosinte/Maize
3	159915001	159975000	80.7909	Teosinte/Maize
3	160635001	160755000	80.7959	Teosinte/Maize
3	161015001	161115000	82.9376	Teosinte/Maize
3	162860001	162950000	77.2677	Teosinte/Maize
3	172990001	173055000	61.8454	Teosinte/Maize
3	173795001	173860000	61.2614	Teosinte/Maize
3	191080001	191135000	69.6845	Teosinte/Maize
3	194185001	194645000	264.081	Teosinte/Maize
3	195000001	195155000	91.5381	Teosinte/Maize
3	195525001	195680000	66.162	Teosinte/Maize
3	195780001	195990000	91.402	Teosinte/Maize
3	198110001	198180000	82.0427	Teosinte/Maize
3	200045001	200160000	66.0863	Teosinte/Maize
3	200895001	200960000	88.1995	Teosinte/Maize
3	201490001	201620000	62.0298	Teosinte/Maize
3	201670001	201735000	71.3712	Teosinte/Maize
3	207000001	207100000	104.273	Teosinte/Maize
3	208020001	208075000	65.7078	Teosinte/Maize
3	213890001	213945000	71.6726	Teosinte/Maize
3	215845001	215920000	77.5944	Teosinte/Maize
3	226680001	226820000	99.6379	Teosinte/Maize
3	227180001	227290000	67.7342	Teosinte/Maize
3	228725001	228780000	79.2477	Teosinte/Maize
3	229420001	229505000	87.3896	Teosinte/Maize
4	395001	480000	65.165	Teosinte/Maize
4	6140001	6260000	89.0254	Teosinte/Maize
4	7520001	7580000	69.6663	Teosinte/Maize
4	8100001	8165000	64.504	Teosinte/Maize
4	8505001	8665000	75.3997	Teosinte/Maize
4	8730001	8845000	67.6493	Teosinte/Maize
4	9460001	10240000	90.732	Teosinte/Maize
4	11220001	11320000	61.5621	Teosinte/Maize
4	11690001	11740000	62.2939	Teosinte/Maize
4	12080001	12130000	71.5876	Teosinte/Maize
4	13190001	13320000	78.9837	Teosinte/Maize
4	13430001	13710000	104.972	Teosinte/Maize
4	14570001	14640000	63.7567	Teosinte/Maize
4	14870001	15010000	147.659	Teosinte/Maize
4	15155001	15220000	67.7444	Teosinte/Maize
4	16835001	16915000	70.0185	Teosinte/Maize
4	19405001	19495000	73.5793	Teosinte/Maize
4	20635001	20770000	88.525	Teosinte/Maize
4	21775001	21840000	67.2533	Teosinte/Maize
4	23085001	23150000	74.7519	Teosinte/Maize
4	24315001	24390000	65.057	Teosinte/Maize
4	26875001	27095000	86.3829	Teosinte/Maize
4	27865001	27915000	61.5664	Teosinte/Maize
4	29555001	29845000	80.8068	Teosinte/Maize
4	31300001	31420000	103.631	Teosinte/Maize
4	31675001	32215000	197.437	Teosinte/Maize
4	32305001	32375000	62.3236	Teosinte/Maize
4	34250001	34695000	83.4233	Teosinte/Maize
4	34980001	35225000	63.2443	Teosinte/Maize
4	36280001	36365000	70.5146	Teosinte/Maize
4	37665001	37820000	83.1917	Teosinte/Maize
4	38590001	38700000	60.8782	Teosinte/Maize
4	39260001	39480000	79.1038	Teosinte/Maize
4	40550001	40645000	60.8373	Teosinte/Maize
4	41535001	41965000	83.3075	Teosinte/Maize
4	42255001	42440000	75.6922	Teosinte/Maize
4	42575001	42910000	67.6869	Teosinte/Maize
4	44260001	44380000	78.9728	Teosinte/Maize
4	46035001	46145000	72.0131	Teosinte/Maize
4	47130001	47625000	89.7507	Teosinte/Maize
4	48770001	48960000	68.4745	Teosinte/Maize
4	49545001	49645000	67.7011	Teosinte/Maize
4	49840001	50580000	99.4795	Teosinte/Maize
4	51165001	51235000	69.9878	Teosinte/Maize
4	51550001	51620000	62.0947	Teosinte/Maize
4	52690001	52765000	106.433	Teosinte/Maize
4	53540001	54365000	140.552	Teosinte/Maize
4	54590001	55020000	81.5728	Teosinte/Maize
4	56765001	57070000	72.4512	Teosinte/Maize
4	57175001	57415000	68.6904	Teosinte/Maize
4	57800001	57935000	65.1245	Teosinte/Maize
4	58840001	58975000	68.5705	Teosinte/Maize
4	59025001	59190000	64.3362	Teosinte/Maize
4	59875001	60200000	133.112	Teosinte/Maize
4	60695001	60850000	116.814	Teosinte/Maize
4	61060001	62430000	186.843	Teosinte/Maize
4	63755001	63965000	172.082	Teosinte/Maize
4	64095001	64185000	82.678	Teosinte/Maize
4	65500001	65705000	105.694	Teosinte/Maize
4	65980001	66065000	83.3552	Teosinte/Maize
4	66650001	66960000	100.958	Teosinte/Maize
4	67160001	67605000	107.881	Teosinte/Maize
4	68060001	68125000	62.2924	Teosinte/Maize
4	69400001	69470000	91.7733	Teosinte/Maize
4	72060001	72545000	115.57	Teosinte/Maize
4	72835001	72945000	78.8285	Teosinte/Maize
4	74275001	74335000	101.328	Teosinte/Maize
4	74880001	75580000	130.447	Teosinte/Maize
4	75965001	76320000	80.8791	Teosinte/Maize
4	77040001	77355000	65.543	Teosinte/Maize
4	77745001	77935000	60.9954	Teosinte/Maize
4	80615001	80745000	62.7055	Teosinte/Maize
4	82640001	82815000	82.4549	Teosinte/Maize
4	83220001	83955000	101.342	Teosinte/Maize
4	85385001	85580000	86.771	Teosinte/Maize
4	85780001	86270000	175.626	Teosinte/Maize
4	86560001	86685000	62.409	Teosinte/Maize
4	87290001	87660000	105.093	Teosinte/Maize
4	87810001	87985000	67.5024	Teosinte/Maize
4	88610001	91075000	117.839	Teosinte/Maize
4	91500001	91665000	71.976	Teosinte/Maize
4	91715001	92845000	130.98	Teosinte/Maize
4	92895001	93105000	79.7553	Teosinte/Maize
4	93165001	93260000	63.6564	Teosinte/Maize
4	93405001	93625000	61.9283	Teosinte/Maize
4	93685001	93850000	82.5601	Teosinte/Maize
4	94135001	94190000	72.1316	Teosinte/Maize
4	96475001	96670000	131.749	Teosinte/Maize
4	96865001	97070000	77.6151	Teosinte/Maize
4	97435001	97575000	65.8499	Teosinte/Maize
4	97645001	100290000	157.053	Teosinte/Maize
4	100410001	101180000	143.812	Teosinte/Maize
4	101320001	101645000	89.5483	Teosinte/Maize
4	102115001	103130000	157.756	Teosinte/Maize
4	103195001	104635000	167.398	Teosinte/Maize
4	104720001	105280000	119.81	Teosinte/Maize
4	105420001	105620000	133.129	Teosinte/Maize
4	105780001	106095000	134.034	Teosinte/Maize
4	106185001	106280000	127.34	Teosinte/Maize
4	106395001	106540000	144.835	Teosinte/Maize
4	106605001	106830000	144.114	Teosinte/Maize
4	106915001	107460000	203.315	Teosinte/Maize
4	107735001	107965000	168.051	Teosinte/Maize
4	108085001	108440000	193.356	Teosinte/Maize
4	108640001	109090000	179.865	Teosinte/Maize
4	110600001	112610000	174.039	Teosinte/Maize
4	112660001	113445000	120.605	Teosinte/Maize
4	113595001	114310000	107.473	Teosinte/Maize
4	115205001	115265000	135.652	Teosinte/Maize
4	115360001	116065000	77.0293	Teosinte/Maize
4	116460001	116605000	81.8346	Teosinte/Maize
4	116945001	117410000	81.9614	Teosinte/Maize
4	117600001	118360000	150.426	Teosinte/Maize
4	118510001	118680000	62.236	Teosinte/Maize
4	118910001	119440000	113.425	Teosinte/Maize
4	119790001	120435000	94.4494	Teosinte/Maize
4	120545001	121900000	108.061	Teosinte/Maize
4	122815001	122970000	101.344	Teosinte/Maize
4	123220001	123300000	61.2332	Teosinte/Maize
4	123600001	123970000	118.432	Teosinte/Maize
4	127330001	127420000	81.6533	Teosinte/Maize
4	128055001	128165000	65.543	Teosinte/Maize
4	128420001	128770000	81.9244	Teosinte/Maize
4	130905001	131040000	63.3136	Teosinte/Maize
4	131330001	131605000	74.4886	Teosinte/Maize
4	131745001	132105000	76.338	Teosinte/Maize
4	138660001	139130000	107.518	Teosinte/Maize
4	143960001	144010000	62.803	Teosinte/Maize
4	144205001	144365000	108.874	Teosinte/Maize
4	144475001	144545000	61.1011	Teosinte/Maize
4	145350001	145555000	65.848	Teosinte/Maize
4	146010001	146105000	75.5007	Teosinte/Maize
4	147730001	147855000	64.8794	Teosinte/Maize
4	148210001	148615000	117.869	Teosinte/Maize
4	148915001	148965000	63.6248	Teosinte/Maize
4	151750001	151845000	64.0932	Teosinte/Maize
4	151905001	152015000	86.5842	Teosinte/Maize
4	152110001	152190000	64.7383	Teosinte/Maize
4	152440001	153025000	73.5557	Teosinte/Maize
4	153230001	153330000	68.6524	Teosinte/Maize
4	154845001	155060000	81.4342	Teosinte/Maize
4	159940001	160025000	62.7546	Teosinte/Maize
4	162085001	162145000	61.6303	Teosinte/Maize
4	165135001	165225000	62.1712	Teosinte/Maize
4	165910001	166135000	101.157	Teosinte/Maize
4	166735001	166790000	100.226	Teosinte/Maize
4	169135001	169185000	62.1789	Teosinte/Maize
4	170335001	170405000	73.5035	Teosinte/Maize
4	170490001	170610000	88.163	Teosinte/Maize
4	171785001	172050000	79.0613	Teosinte/Maize
4	173055001	173145000	62.4672	Teosinte/Maize
4	173210001	173360000	68.0441	Teosinte/Maize
4	174320001	174400000	64.8678	Teosinte/Maize
4	176885001	176965000	68.5051	Teosinte/Maize
4	177255001	177380000	102.148	Teosinte/Maize
4	177555001	177965000	90.2894	Teosinte/Maize
4	179235001	179455000	110.711	Teosinte/Maize
4	179765001	180015000	61.8552	Teosinte/Maize
4	183035001	183155000	83.8807	Teosinte/Maize
4	183480001	183585000	68.4668	Teosinte/Maize
4	183990001	184085000	109.86	Teosinte/Maize
4	184270001	184350000	72.8359	Teosinte/Maize
4	186760001	186935000	120.964	Teosinte/Maize
4	187215001	187320000	62.0703	Teosinte/Maize
4	189345001	189480000	64.9543	Teosinte/Maize
4	190125001	190305000	64.213	Teosinte/Maize
4	192225001	192300000	67.0113	Teosinte/Maize
4	196685001	196865000	72.5962	Teosinte/Maize
4	197515001	197650000	79.8135	Teosinte/Maize
4	197980001	198300000	129.62	Teosinte/Maize
4	198675001	198935000	61.5465	Teosinte/Maize
4	199665001	199870000	88.1339	Teosinte/Maize
4	200800001	200910000	61.0727	Teosinte/Maize
4	205710001	205790000	60.9955	Teosinte/Maize
4	205860001	206015000	70.6401	Teosinte/Maize
4	208780001	208845000	63.5963	Teosinte/Maize
4	209485001	209545000	68.7384	Teosinte/Maize
4	210090001	210170000	64.7406	Teosinte/Maize
4	211570001	211765000	98.2678	Teosinte/Maize
4	212210001	212405000	68.9773	Teosinte/Maize
4	217725001	217805000	62.3366	Teosinte/Maize
4	221590001	221665000	96.1747	Teosinte/Maize
4	222630001	222750000	123.907	Teosinte/Maize
4	224360001	224555000	109.182	Teosinte/Maize
4	224925001	225130000	68.2276	Teosinte/Maize
4	225340001	225400000	61.806	Teosinte/Maize
4	226495001	226685000	66.3603	Teosinte/Maize
4	228830001	228920000	93.1632	Teosinte/Maize
4	232150001	232260000	129.686	Teosinte/Maize
4	233205001	233325000	64.2746	Teosinte/Maize
4	239080001	239200000	99.3002	Teosinte/Maize
4	246365001	247025000	117.524	Teosinte/Maize
5	11465001	11555000	73.3556	Teosinte/Maize
5	13035001	13330000	114.895	Teosinte/Maize
5	17370001	17480000	73.3195	Teosinte/Maize
5	19950001	20020000	65.6172	Teosinte/Maize
5	22145001	22335000	86.708	Teosinte/Maize
5	23185001	23250000	63.8847	Teosinte/Maize
5	26770001	26985000	63.2009	Teosinte/Maize
5	27490001	27705000	115.991	Teosinte/Maize
5	29570001	30150000	89.9599	Teosinte/Maize
5	30510001	30560000	79.9947	Teosinte/Maize
5	31315001	31430000	64.1409	Teosinte/Maize
5	35140001	35730000	175.89	Teosinte/Maize
5	36770001	36850000	92.8991	Teosinte/Maize
5	39660001	39750000	68.6195	Teosinte/Maize
5	40520001	40585000	64.6748	Teosinte/Maize
5	41545001	41705000	62.9589	Teosinte/Maize
5	42595001	42685000	80.8624	Teosinte/Maize
5	43035001	43210000	81.5294	Teosinte/Maize
5	43920001	43995000	81.3126	Teosinte/Maize
5	44760001	44900000	99.8502	Teosinte/Maize
5	44995001	46515000	122.325	Teosinte/Maize
5	46825001	46965000	76.5952	Teosinte/Maize
5	47140001	47265000	103.298	Teosinte/Maize
5	47580001	48290000	110.575	Teosinte/Maize
5	50260001	50345000	65.518	Teosinte/Maize
5	50865001	50950000	81.9208	Teosinte/Maize
5	52125001	52240000	80.2278	Teosinte/Maize
5	53180001	53370000	114.568	Teosinte/Maize
5	54080001	54405000	71.3522	Teosinte/Maize
5	57815001	57995000	63.0005	Teosinte/Maize
5	60750001	60930000	64.1983	Teosinte/Maize
5	61555001	61835000	161.47	Teosinte/Maize
5	62025001	62270000	84.5334	Teosinte/Maize
5	62705001	62830000	64.8471	Teosinte/Maize
5	63810001	63890000	93.8716	Teosinte/Maize
5	64005001	64215000	103.564	Teosinte/Maize
5	65325001	65425000	62.7284	Teosinte/Maize
5	65805001	65920000	78.9612	Teosinte/Maize
5	66550001	66605000	61.051	Teosinte/Maize
5	67510001	67570000	66.2784	Teosinte/Maize
5	69815001	70350000	110.09	Teosinte/Maize
5	70695001	70980000	71.6944	Teosinte/Maize
5	71605001	71815000	82.9677	Teosinte/Maize
5	71925001	72000000	175.862	Teosinte/Maize
5	73305001	73390000	61.9148	Teosinte/Maize
5	73700001	73755000	70.0444	Teosinte/Maize
5	74935001	75055000	67.3888	Teosinte/Maize
5	75190001	75270000	68.7021	Teosinte/Maize
5	75390001	75470000	83.6272	Teosinte/Maize
5	75750001	76325000	84.4673	Teosinte/Maize
5	76865001	77175000	151.566	Teosinte/Maize
5	78250001	78455000	75.2186	Teosinte/Maize
5	79815001	79880000	69.8059	Teosinte/Maize
5	80955001	81425000	93.4282	Teosinte/Maize
5	81495001	81560000	67.0559	Teosinte/Maize
5	81615001	81720000	70.3088	Teosinte/Maize
5	82895001	82985000	67.4035	Teosinte/Maize
5	88635001	88750000	92.9773	Teosinte/Maize
5	90625001	90920000	90.476	Teosinte/Maize
5	91200001	91260000	75.7814	Teosinte/Maize
5	91540001	91605000	85.6499	Teosinte/Maize
5	93795001	94155000	93.8365	Teosinte/Maize
5	94250001	94580000	70.6552	Teosinte/Maize
5	95405001	95515000	67.7449	Teosinte/Maize
5	96490001	96555000	63.86	Teosinte/Maize
5	96810001	96880000	75.9446	Teosinte/Maize
5	98585001	98650000	72.0772	Teosinte/Maize
5	98945001	99925000	108.408	Teosinte/Maize
5	100170001	100295000	107.421	Teosinte/Maize
5	101380001	101560000	71.3286	Teosinte/Maize
5	101935001	102170000	71.2962	Teosinte/Maize
5	102570001	102960000	128.33	Teosinte/Maize
5	103195001	103380000	89.5018	Teosinte/Maize
5	103575001	103630000	64.827	Teosinte/Maize
5	104190001	105055000	81.0385	Teosinte/Maize
5	105570001	105625000	64.1705	Teosinte/Maize
5	105765001	105930000	76.2322	Teosinte/Maize
5	106400001	106615000	78.8967	Teosinte/Maize
5	107115001	108365000	101.95	Teosinte/Maize
5	108600001	113150000	150.625	Teosinte/Maize
5	113660001	113790000	74.3272	Teosinte/Maize
5	114155001	114810000	167.138	Teosinte/Maize
5	117070001	117265000	83.1122	Teosinte/Maize
5	118075001	118240000	79.4976	Teosinte/Maize
5	118605001	119175000	117.668	Teosinte/Maize
5	119240001	119375000	76.8323	Teosinte/Maize
5	119595001	120215000	129.713	Teosinte/Maize
5	120310001	120555000	79.1902	Teosinte/Maize
5	120720001	121060000	85.4244	Teosinte/Maize
5	121135001	121335000	113.018	Teosinte/Maize
5	121550001	121920000	128.921	Teosinte/Maize
5	122020001	122245000	124.123	Teosinte/Maize
5	122455001	122545000	61.1584	Teosinte/Maize
5	122640001	123565000	121.912	Teosinte/Maize
5	123720001	123960000	119.232	Teosinte/Maize
5	124220001	124625000	113.267	Teosinte/Maize
5	124885001	125240000	148.749	Teosinte/Maize
5	125335001	125600000	119.365	Teosinte/Maize
5	125665001	126385000	110.847	Teosinte/Maize
5	126500001	127305000	103.321	Teosinte/Maize
5	127445001	127565000	60.9851	Teosinte/Maize
5	127645001	127920000	108.106	Teosinte/Maize
5	128360001	129495000	97.1539	Teosinte/Maize
5	130160001	130265000	81.52	Teosinte/Maize
5	130360001	130425000	79.5117	Teosinte/Maize
5	130770001	130900000	88.8038	Teosinte/Maize
5	131155001	131455000	133.247	Teosinte/Maize
5	132090001	132265000	102.386	Teosinte/Maize
5	132360001	132430000	67.3963	Teosinte/Maize
5	132665001	132985000	99.0641	Teosinte/Maize
5	134455001	134595000	199.423	Teosinte/Maize
5	134710001	134845000	62.2333	Teosinte/Maize
5	135540001	135680000	62.0268	Teosinte/Maize
5	137290001	137385000	99.062	Teosinte/Maize
5	137600001	137725000	63.903	Teosinte/Maize
5	138770001	138820000	79.9186	Teosinte/Maize
5	139815001	139985000	71.2315	Teosinte/Maize
5	140570001	140655000	70.8236	Teosinte/Maize
5	141275001	141720000	112.268	Teosinte/Maize
5	141875001	141960000	95.3524	Teosinte/Maize
5	142325001	142495000	73.9695	Teosinte/Maize
5	144665001	144745000	71.9609	Teosinte/Maize
5	144845001	144965000	68.9226	Teosinte/Maize
5	147050001	147200000	68.4591	Teosinte/Maize
5	150565001	150695000	70.0113	Teosinte/Maize
5	150820001	150900000	70.3637	Teosinte/Maize
5	151320001	151415000	65.2519	Teosinte/Maize
5	151755001	152495000	128.271	Teosinte/Maize
5	152730001	153455000	105.329	Teosinte/Maize
5	155940001	156095000	88.503	Teosinte/Maize
5	156295001	156435000	65.56	Teosinte/Maize
5	156595001	156655000	72.82	Teosinte/Maize
5	157450001	157525000	66.8466	Teosinte/Maize
5	160390001	160725000	90.1229	Teosinte/Maize
5	162285001	162615000	82.1009	Teosinte/Maize
5	163955001	164255000	106.437	Teosinte/Maize
5	165635001	165755000	70.8104	Teosinte/Maize
5	165985001	166175000	110.261	Teosinte/Maize
5	166285001	166475000	66.1433	Teosinte/Maize
5	168900001	168970000	62.2155	Teosinte/Maize
5	170260001	170325000	60.9361	Teosinte/Maize
5	185570001	185655000	68.432	Teosinte/Maize
5	189395001	189480000	86.5058	Teosinte/Maize
5	189535001	190015000	97.4463	Teosinte/Maize
5	190865001	190980000	97.3657	Teosinte/Maize
5	192280001	192345000	67.4248	Teosinte/Maize
5	192530001	192630000	86.2973	Teosinte/Maize
5	194230001	194295000	76.0445	Teosinte/Maize
5	194685001	194735000	64.3869	Teosinte/Maize
5	197805001	197950000	103.991	Teosinte/Maize
5	199075001	199150000	65.6925	Teosinte/Maize
5	200185001	200610000	97.2401	Teosinte/Maize
5	203310001	203440000	84.6774	Teosinte/Maize
5	205120001	205215000	62.4527	Teosinte/Maize
5	212135001	212195000	65.3117	Teosinte/Maize
5	212705001	212770000	62.9368	Teosinte/Maize
5	215980001	216095000	66.4084	Teosinte/Maize
5	218660001	218710000	70.3152	Teosinte/Maize
5	220940001	221095000	84.8785	Teosinte/Maize
6	255001	355000	65.114	Teosinte/Maize
6	850001	1005000	72.9237	Teosinte/Maize
6	16610001	16840000	87.456	Teosinte/Maize
6	17660001	17795000	76.6675	Teosinte/Maize
6	21125001	21210000	73.1858	Teosinte/Maize
6	27300001	27360000	64.4294	Teosinte/Maize
6	27515001	27615000	83.2911	Teosinte/Maize
6	27670001	27955000	95.5079	Teosinte/Maize
6	28125001	28285000	82.2588	Teosinte/Maize
6	29730001	30240000	72.207	Teosinte/Maize
6	31305001	31580000	75.224	Teosinte/Maize
6	33220001	33470000	68.414	Teosinte/Maize
6	33555001	33615000	66.8757	Teosinte/Maize
6	37305001	37465000	68.6753	Teosinte/Maize
6	40030001	40145000	75.4882	Teosinte/Maize
6	40340001	40410000	74.4897	Teosinte/Maize
6	40810001	40995000	91.2723	Teosinte/Maize
6	42140001	42395000	74.45	Teosinte/Maize
6	42595001	42755000	69.6928	Teosinte/Maize
6	44360001	44515000	92.9634	Teosinte/Maize
6	44750001	45435000	111.436	Teosinte/Maize
6	45535001	45695000	66.3131	Teosinte/Maize
6	45790001	46285000	100.343	Teosinte/Maize
6	46575001	46800000	90.0791	Teosinte/Maize
6	46870001	47030000	69.1118	Teosinte/Maize
6	48405001	50760000	173.873	Teosinte/Maize
6	50830001	51120000	122.292	Teosinte/Maize
6	51290001	52415000	150.779	Teosinte/Maize
6	52560001	52685000	94.2869	Teosinte/Maize
6	52790001	52895000	112.914	Teosinte/Maize
6	53065001	53120000	62.1872	Teosinte/Maize
6	53185001	53910000	127.628	Teosinte/Maize
6	53960001	54120000	141.722	Teosinte/Maize
6	54275001	55310000	164.508	Teosinte/Maize
6	55595001	55700000	81.751	Teosinte/Maize
6	55765001	55850000	90.8254	Teosinte/Maize
6	55930001	56310000	106.106	Teosinte/Maize
6	57120001	57240000	99.8578	Teosinte/Maize
6	58320001	58465000	110.33	Teosinte/Maize
6	59470001	59735000	95.6515	Teosinte/Maize
6	59980001	60120000	75.033	Teosinte/Maize
6	61535001	61650000	63.0201	Teosinte/Maize
6	62300001	62925000	72.4826	Teosinte/Maize
6	63920001	64035000	68.9601	Teosinte/Maize
6	64145001	64340000	83.6556	Teosinte/Maize
6	64890001	65045000	85.7078	Teosinte/Maize
6	65190001	65320000	63.4906	Teosinte/Maize
6	70410001	70570000	63.2398	Teosinte/Maize
6	71140001	71210000	63.9343	Teosinte/Maize
6	79025001	79175000	75.8479	Teosinte/Maize
6	81185001	81245000	70.6019	Teosinte/Maize
6	81340001	81450000	107.803	Teosinte/Maize
6	81830001	81985000	62.5041	Teosinte/Maize
6	83680001	83735000	64.3182	Teosinte/Maize
6	84575001	84645000	80.0773	Teosinte/Maize
6	84760001	85020000	96.8407	Teosinte/Maize
6	87650001	87860000	102.165	Teosinte/Maize
6	90650001	90700000	67.8129	Teosinte/Maize
6	92390001	92520000	75.5342	Teosinte/Maize
6	92705001	92810000	98.554	Teosinte/Maize
6	93930001	94045000	72.627	Teosinte/Maize
6	97595001	97725000	61.2952	Teosinte/Maize
6	101770001	101930000	97.0321	Teosinte/Maize
6	102110001	102270000	72.4653	Teosinte/Maize
6	102775001	102930000	113.097	Teosinte/Maize
6	103105001	103175000	95.9375	Teosinte/Maize
6	103755001	103925000	86.5108	Teosinte/Maize
6	106270001	106335000	64.8472	Teosinte/Maize
6	108220001	108285000	64.9996	Teosinte/Maize
6	113075001	113570000	110.109	Teosinte/Maize
6	116005001	116060000	61.2542	Teosinte/Maize
6	116980001	117130000	61.3102	Teosinte/Maize
6	118745001	118810000	67.4276	Teosinte/Maize
6	119410001	119475000	72.3924	Teosinte/Maize
6	120495001	120590000	65.2366	Teosinte/Maize
6	127385001	127475000	74.1254	Teosinte/Maize
6	127745001	127800000	61.701	Teosinte/Maize
6	129385001	129495000	65.3737	Teosinte/Maize
6	129780001	129870000	63.4256	Teosinte/Maize
6	130605001	131350000	100.09	Teosinte/Maize
6	131475001	131560000	108.981	Teosinte/Maize
6	132650001	132715000	90.4279	Teosinte/Maize
6	134860001	134910000	78.0707	Teosinte/Maize
6	135230001	135430000	110.157	Teosinte/Maize
6	138195001	138320000	78.1534	Teosinte/Maize
6	138440001	138585000	97.6688	Teosinte/Maize
6	139285001	139375000	61.3524	Teosinte/Maize
6	140715001	141005000	80.4961	Teosinte/Maize
6	142335001	142400000	72.5498	Teosinte/Maize
6	143230001	143375000	64.0345	Teosinte/Maize
6	144125001	144255000	67.537	Teosinte/Maize
6	147115001	147235000	79.0306	Teosinte/Maize
6	147395001	147770000	110.123	Teosinte/Maize
6	148160001	148240000	93.4242	Teosinte/Maize
6	155080001	155430000	119.106	Teosinte/Maize
6	156740001	156820000	80.1814	Teosinte/Maize
6	159935001	160130000	66.6408	Teosinte/Maize
6	162985001	163085000	68.258	Teosinte/Maize
6	165825001	165885000	66.5294	Teosinte/Maize
6	170300001	170355000	61.3852	Teosinte/Maize
6	170545001	170805000	83.8311	Teosinte/Maize
6	171255001	171470000	79.4448	Teosinte/Maize
6	172630001	172800000	81.3332	Teosinte/Maize
6	173295001	173770000	102.406	Teosinte/Maize
6	173870001	174060000	141.778	Teosinte/Maize
7	65001	245000	72.9905	Teosinte/Maize
7	4300001	4395000	64.965	Teosinte/Maize
7	4585001	4690000	64.2956	Teosinte/Maize
7	11855001	11935000	61.7452	Teosinte/Maize
7	15950001	16095000	90.1013	Teosinte/Maize
7	18430001	18520000	62.7614	Teosinte/Maize
7	22235001	22310000	109.391	Teosinte/Maize
7	29535001	29700000	66.8597	Teosinte/Maize
7	29945001	30130000	73.8365	Teosinte/Maize
7	30350001	30465000	95.4922	Teosinte/Maize
7	38230001	38405000	78.8465	Teosinte/Maize
7	38975001	39410000	79.5974	Teosinte/Maize
7	39495001	40300000	115.268	Teosinte/Maize
7	41000001	41065000	72.5761	Teosinte/Maize
7	44550001	44645000	63.0007	Teosinte/Maize
7	47890001	47960000	77.5674	Teosinte/Maize
7	49550001	51335000	140.961	Teosinte/Maize
7	51400001	51660000	70.6096	Teosinte/Maize
7	52240001	52375000	116.11	Teosinte/Maize
7	52630001	52725000	77.2111	Teosinte/Maize
7	53325001	53375000	64.3813	Teosinte/Maize
7	54265001	58560000	189.852	Teosinte/Maize
7	58790001	68335000	178.936	Teosinte/Maize
7	68400001	68485000	61.0925	Teosinte/Maize
7	68710001	70140000	132.526	Teosinte/Maize
7	70385001	70640000	114.549	Teosinte/Maize
7	70755001	70905000	61.5318	Teosinte/Maize
7	71025001	71700000	114.101	Teosinte/Maize
7	71775001	73660000	141.194	Teosinte/Maize
7	73815001	74435000	78.6171	Teosinte/Maize
7	74635001	76000000	90.2314	Teosinte/Maize
7	76095001	76660000	90.9739	Teosinte/Maize
7	77765001	77900000	76.6268	Teosinte/Maize
7	78985001	79275000	70.2753	Teosinte/Maize
7	79375001	80155000	90.5102	Teosinte/Maize
7	80930001	81515000	84.2832	Teosinte/Maize
7	81605001	81730000	76.2176	Teosinte/Maize
7	82545001	82740000	63.0456	Teosinte/Maize
7	83025001	83165000	73.4207	Teosinte/Maize
7	83420001	83700000	75.1909	Teosinte/Maize
7	86600001	86730000	75.579	Teosinte/Maize
7	86930001	87030000	101.019	Teosinte/Maize
7	88875001	89005000	64.5879	Teosinte/Maize
7	89795001	89905000	80.7388	Teosinte/Maize
7	91750001	91890000	80.058	Teosinte/Maize
7	92000001	92070000	78.6832	Teosinte/Maize
7	95805001	96615000	175.593	Teosinte/Maize
7	97435001	97605000	89.5373	Teosinte/Maize
7	98080001	98280000	83.274	Teosinte/Maize
7	99720001	99800000	76.5535	Teosinte/Maize
7	101320001	101425000	66.6012	Teosinte/Maize
7	104310001	104475000	104.524	Teosinte/Maize
7	104955001	105025000	78.487	Teosinte/Maize
7	105715001	105770000	62.4148	Teosinte/Maize
7	107680001	107880000	62.792	Teosinte/Maize
7	110760001	110870000	82.3842	Teosinte/Maize
7	112065001	112145000	61.9496	Teosinte/Maize
7	113535001	113610000	67.9776	Teosinte/Maize
7	113890001	114005000	64.9905	Teosinte/Maize
7	114815001	114915000	61.2095	Teosinte/Maize
7	119765001	119840000	100.867	Teosinte/Maize
7	122635001	122730000	80.4608	Teosinte/Maize
7	123370001	123650000	105.51	Teosinte/Maize
7	123720001	123780000	71.8257	Teosinte/Maize
7	126665001	126720000	81.0806	Teosinte/Maize
7	127185001	127305000	65.6419	Teosinte/Maize
7	127995001	128060000	74.4647	Teosinte/Maize
7	128425001	128495000	75.0137	Teosinte/Maize
7	131580001	131665000	84.9079	Teosinte/Maize
7	131715001	131765000	82.2226	Teosinte/Maize
7	136915001	137000000	63.3503	Teosinte/Maize
7	138445001	138665000	65.6947	Teosinte/Maize
7	141425001	141585000	77.5146	Teosinte/Maize
7	141860001	141970000	67.1723	Teosinte/Maize
7	144645001	144710000	62.6531	Teosinte/Maize
7	147045001	147335000	67.3642	Teosinte/Maize
7	147970001	148110000	84.4619	Teosinte/Maize
7	151695001	151785000	68.9997	Teosinte/Maize
7	151855001	152135000	208.136	Teosinte/Maize
7	154130001	154430000	112.644	Teosinte/Maize
7	154485001	154550000	75.1125	Teosinte/Maize
7	155345001	155520000	88.2689	Teosinte/Maize
7	156900001	156965000	69.5182	Teosinte/Maize
7	163790001	163850000	77.2269	Teosinte/Maize
7	166955001	167095000	80.1011	Teosinte/Maize
7	170445001	170515000	64.1772	Teosinte/Maize
7	171520001	171730000	83.6728	Teosinte/Maize
7	180490001	180540000	143.142	Teosinte/Maize
7	181315001	181635000	81.2091	Teosinte/Maize
7	181775001	182035000	61.6956	Teosinte/Maize
7	182200001	182370000	76.3118	Teosinte/Maize
8	100001	185000	79.1096	Teosinte/Maize
8	375001	430000	61.1406	Teosinte/Maize
8	1665001	1940000	78.1764	Teosinte/Maize
8	11350001	11455000	181.269	Teosinte/Maize
8	14160001	14245000	72.7457	Teosinte/Maize
8	18295001	18365000	77.6942	Teosinte/Maize
8	22985001	23065000	92.1359	Teosinte/Maize
8	23445001	23505000	63.1244	Teosinte/Maize
8	28465001	28535000	76.9761	Teosinte/Maize
8	29675001	29885000	96.9488	Teosinte/Maize
8	30150001	30325000	176.266	Teosinte/Maize
8	30970001	31725000	110.449	Teosinte/Maize
8	32140001	32215000	75.3207	Teosinte/Maize
8	32625001	33570000	133.74	Teosinte/Maize
8	35870001	35950000	79.0228	Teosinte/Maize
8	36645001	36815000	63.3177	Teosinte/Maize
8	38435001	38535000	80.1752	Teosinte/Maize
8	38895001	39195000	110.357	Teosinte/Maize
8	39625001	39710000	71.8521	Teosinte/Maize
8	39955001	40245000	86.962	Teosinte/Maize
8	42270001	42425000	113.85	Teosinte/Maize
8	42490001	44435000	153.516	Teosinte/Maize
8	44560001	44655000	73.8185	Teosinte/Maize
8	45700001	46055000	70.2968	Teosinte/Maize
8	46440001	46580000	67.8	Teosinte/Maize
8	46885001	46990000	62.8481	Teosinte/Maize
8	47190001	47270000	62.7965	Teosinte/Maize
8	47695001	47900000	62.9775	Teosinte/Maize
8	48470001	48535000	71.537	Teosinte/Maize
8	48725001	48935000	64.653	Teosinte/Maize
8	49195001	49290000	61.4039	Teosinte/Maize
8	49345001	49655000	80.958	Teosinte/Maize
8	49870001	50035000	61.5181	Teosinte/Maize
8	50160001	50315000	71.3697	Teosinte/Maize
8	50530001	50660000	61.6566	Teosinte/Maize
8	50920001	51130000	99.7769	Teosinte/Maize
8	51395001	51500000	66.7238	Teosinte/Maize
8	57795001	57900000	67.9017	Teosinte/Maize
8	58355001	58885000	78.6242	Teosinte/Maize
8	59125001	59280000	72.5425	Teosinte/Maize
8	59945001	60055000	66.3634	Teosinte/Maize
8	60115001	60295000	86.153	Teosinte/Maize
8	60775001	61025000	77.8654	Teosinte/Maize
8	61465001	61640000	78.981	Teosinte/Maize
8	62630001	62825000	94.3341	Teosinte/Maize
8	65905001	66185000	86.3379	Teosinte/Maize
8	66245001	66480000	63.984	Teosinte/Maize
8	67000001	67080000	71.2671	Teosinte/Maize
8	70845001	71640000	142.557	Teosinte/Maize
8	72310001	72360000	68.518	Teosinte/Maize
8	72815001	72915000	61.109	Teosinte/Maize
8	73330001	73385000	85.7613	Teosinte/Maize
8	74415001	74855000	113.416	Teosinte/Maize
8	75440001	75875000	106.496	Teosinte/Maize
8	75980001	76040000	61.9398	Teosinte/Maize
8	76905001	77365000	79.1715	Teosinte/Maize
8	78685001	78870000	63.5699	Teosinte/Maize
8	79060001	79195000	114.336	Teosinte/Maize
8	79500001	79750000	101.371	Teosinte/Maize
8	80150001	80215000	67.2262	Teosinte/Maize
8	82095001	82210000	79.8732	Teosinte/Maize
8	82305001	82525000	94.6614	Teosinte/Maize
8	82755001	82945000	66.6997	Teosinte/Maize
8	84260001	84385000	71.4896	Teosinte/Maize
8	84565001	84720000	62.4309	Teosinte/Maize
8	84780001	85005000	160.209	Teosinte/Maize
8	85710001	85780000	69.9618	Teosinte/Maize
8	87150001	87465000	71.9206	Teosinte/Maize
8	91710001	91870000	66.6006	Teosinte/Maize
8	92010001	92075000	113.84	Teosinte/Maize
8	92135001	92235000	72.5047	Teosinte/Maize
8	97360001	97520000	126.363	Teosinte/Maize
8	97705001	97890000	152.011	Teosinte/Maize
8	98015001	99060000	195.33	Teosinte/Maize
8	99290001	100315000	151.151	Teosinte/Maize
8	100385001	101120000	199.126	Teosinte/Maize
8	101175001	102790000	174.476	Teosinte/Maize
8	103025001	103150000	65.7268	Teosinte/Maize
8	103460001	103670000	77.5633	Teosinte/Maize
8	107180001	107255000	69.1039	Teosinte/Maize
8	107655001	107770000	84.5551	Teosinte/Maize
8	109740001	109855000	76.9345	Teosinte/Maize
8	110730001	110945000	86.0027	Teosinte/Maize
8	111505001	111750000	93.6784	Teosinte/Maize
8	112635001	112750000	63.9562	Teosinte/Maize
8	115605001	115730000	88.213	Teosinte/Maize
8	117055001	117110000	72.9187	Teosinte/Maize
8	120915001	121000000	61.5395	Teosinte/Maize
8	122555001	122645000	62.2261	Teosinte/Maize
8	123835001	123960000	83.0093	Teosinte/Maize
8	124040001	124155000	61.7955	Teosinte/Maize
8	125215001	125290000	62.0517	Teosinte/Maize
8	125340001	125485000	67.6715	Teosinte/Maize
8	126395001	126825000	86.253	Teosinte/Maize
8	127055001	127105000	61.7516	Teosinte/Maize
8	130080001	130145000	63.6515	Teosinte/Maize
8	130420001	131140000	80.1271	Teosinte/Maize
8	131875001	131940000	92.4407	Teosinte/Maize
8	132230001	132375000	69.6673	Teosinte/Maize
8	133080001	133150000	65.9735	Teosinte/Maize
8	137295001	137430000	112.115	Teosinte/Maize
8	142395001	142460000	61.8634	Teosinte/Maize
8	142910001	142995000	81.0451	Teosinte/Maize
8	144515001	144600000	67.8171	Teosinte/Maize
8	145600001	145690000	62.6808	Teosinte/Maize
8	146590001	146650000	63.2614	Teosinte/Maize
8	147225001	147280000	65.4941	Teosinte/Maize
8	148140001	148420000	80.0461	Teosinte/Maize
8	150745001	150820000	111.926	Teosinte/Maize
8	152015001	152125000	64.0072	Teosinte/Maize
8	152710001	152865000	85.4084	Teosinte/Maize
8	156025001	156095000	76.4249	Teosinte/Maize
8	156325001	156420000	65.7778	Teosinte/Maize
8	159620001	159700000	80.6489	Teosinte/Maize
8	160825001	160980000	106.325	Teosinte/Maize
8	161080001	161260000	69.4683	Teosinte/Maize
8	165540001	165940000	278.196	Teosinte/Maize
8	166050001	166370000	115.14	Teosinte/Maize
8	167225001	167505000	124.792	Teosinte/Maize
8	170475001	170555000	65.2179	Teosinte/Maize
9	1	70000	172.705	Teosinte/Maize
9	3430001	3520000	73.4576	Teosinte/Maize
9	6780001	6845000	83.2713	Teosinte/Maize
9	9525001	9670000	70.6866	Teosinte/Maize
9	10230001	10330000	63.4099	Teosinte/Maize
9	15430001	15645000	74.8908	Teosinte/Maize
9	17780001	17960000	147.186	Teosinte/Maize
9	21240001	21560000	117.875	Teosinte/Maize
9	24960001	25035000	83.7765	Teosinte/Maize
9	31235001	31305000	83.0977	Teosinte/Maize
9	34990001	35095000	63.0152	Teosinte/Maize
9	36305001	36620000	76.2999	Teosinte/Maize
9	36915001	37075000	75.6073	Teosinte/Maize
9	38355001	38425000	108.72	Teosinte/Maize
9	44290001	44370000	76.4705	Teosinte/Maize
9	46375001	46460000	73.8942	Teosinte/Maize
9	48970001	49405000	80.9845	Teosinte/Maize
9	49850001	50355000	200.029	Teosinte/Maize
9	51080001	51280000	155.692	Teosinte/Maize
9	52225001	52895000	116.896	Teosinte/Maize
9	53655001	54110000	87.5906	Teosinte/Maize
9	54270001	54830000	85.911	Teosinte/Maize
9	54980001	55145000	87.285	Teosinte/Maize
9	55295001	56625000	96.5812	Teosinte/Maize
9	56710001	57475000	125.128	Teosinte/Maize
9	57675001	58040000	114.644	Teosinte/Maize
9	58095001	58405000	98.1752	Teosinte/Maize
9	58580001	61495000	127.806	Teosinte/Maize
9	62125001	62205000	67.3604	Teosinte/Maize
9	64345001	64940000	101.732	Teosinte/Maize
9	65935001	66115000	120.257	Teosinte/Maize
9	66250001	66695000	79.0017	Teosinte/Maize
9	66985001	67635000	109.56	Teosinte/Maize
9	68110001	68215000	65.9402	Teosinte/Maize
9	69325001	69435000	66.1632	Teosinte/Maize
9	69860001	69955000	69.406	Teosinte/Maize
9	70340001	70590000	65.476	Teosinte/Maize
9	73075001	73130000	72.4929	Teosinte/Maize
9	73920001	74055000	74.2284	Teosinte/Maize
9	74510001	74595000	65.6492	Teosinte/Maize
9	74740001	75000000	77.4834	Teosinte/Maize
9	77155001	77255000	82.6432	Teosinte/Maize
9	78010001	78075000	69.3008	Teosinte/Maize
9	78220001	78345000	88.4959	Teosinte/Maize
9	78730001	78825000	66.9213	Teosinte/Maize
9	79115001	79565000	108.871	Teosinte/Maize
9	80390001	80525000	75.6434	Teosinte/Maize
9	81505001	81665000	108.855	Teosinte/Maize
9	84265001	84515000	61.2905	Teosinte/Maize
9	84585001	84835000	65.1648	Teosinte/Maize
9	87475001	87560000	68.8666	Teosinte/Maize
9	88975001	89135000	70.462	Teosinte/Maize
9	89265001	89460000	91.3407	Teosinte/Maize
9	98320001	98410000	65.3422	Teosinte/Maize
9	102910001	102965000	72.6939	Teosinte/Maize
9	104085001	104275000	87.091	Teosinte/Maize
9	105490001	105565000	69.3633	Teosinte/Maize
9	112440001	112510000	71.6083	Teosinte/Maize
9	112985001	113240000	121.284	Teosinte/Maize
9	113710001	113785000	63.4436	Teosinte/Maize
9	114660001	114740000	95.0671	Teosinte/Maize
9	115705001	115815000	76.9608	Teosinte/Maize
9	116440001	116510000	85.3309	Teosinte/Maize
9	117680001	117795000	72.8767	Teosinte/Maize
9	118805001	118875000	80.8438	Teosinte/Maize
9	122000001	122115000	66.0838	Teosinte/Maize
9	122925001	123140000	134.299	Teosinte/Maize
9	123250001	123440000	80.4079	Teosinte/Maize
9	123565001	123655000	65.9309	Teosinte/Maize
9	125685001	125740000	65.7866	Teosinte/Maize
9	126080001	126275000	90.9838	Teosinte/Maize
9	127470001	127555000	68.4148	Teosinte/Maize
9	127735001	127855000	74.717	Teosinte/Maize
9	128545001	128610000	61.4464	Teosinte/Maize
9	131075001	131165000	78.0577	Teosinte/Maize
9	132795001	132860000	65.7773	Teosinte/Maize
9	137480001	137805000	387.262	Teosinte/Maize
9	139775001	139870000	81.2169	Teosinte/Maize
9	140105001	140165000	63.8498	Teosinte/Maize
9	140900001	141010000	70.8936	Teosinte/Maize
9	141125001	141265000	100.548	Teosinte/Maize
9	142630001	142770000	73.9492	Teosinte/Maize
9	144795001	144845000	61.5778	Teosinte/Maize
9	145995001	146175000	74.131	Teosinte/Maize
9	148780001	148850000	61.6709	Teosinte/Maize
9	158820001	158940000	89.609	Teosinte/Maize
10	100001	660000	176.2	Teosinte/Maize
10	8295001	8400000	69.125	Teosinte/Maize
10	9830001	9910000	63.4283	Teosinte/Maize
10	12560001	12635000	63.6884	Teosinte/Maize
10	12925001	13030000	63.9288	Teosinte/Maize
10	15215001	15270000	62.5909	Teosinte/Maize
10	15900001	16005000	66.8529	Teosinte/Maize
10	16860001	17155000	96.6579	Teosinte/Maize
10	17305001	17720000	94.0992	Teosinte/Maize
10	17880001	17975000	66.2333	Teosinte/Maize
10	18315001	18685000	109.577	Teosinte/Maize
10	19080001	19265000	66.5368	Teosinte/Maize
10	20085001	20360000	110.262	Teosinte/Maize
10	21050001	21155000	65.499	Teosinte/Maize
10	23200001	23280000	101.922	Teosinte/Maize
10	27180001	27315000	61.2678	Teosinte/Maize
10	28135001	28265000	78.0167	Teosinte/Maize
10	28725001	28810000	61.145	Teosinte/Maize
10	30385001	30595000	101.247	Teosinte/Maize
10	32355001	32690000	68.9683	Teosinte/Maize
10	32965001	33650000	90.2475	Teosinte/Maize
10	33735001	34160000	80.5242	Teosinte/Maize
10	35090001	35185000	107.768	Teosinte/Maize
10	35525001	35630000	65.6558	Teosinte/Maize
10	35860001	35930000	75.488	Teosinte/Maize
10	38155001	38540000	72.2181	Teosinte/Maize
10	39660001	39910000	72.3282	Teosinte/Maize
10	40050001	40475000	78.1881	Teosinte/Maize
10	40790001	41145000	79.2836	Teosinte/Maize
10	41255001	41640000	96.166	Teosinte/Maize
10	42010001	43740000	117.579	Teosinte/Maize
10	43870001	44040000	63.2603	Teosinte/Maize
10	44090001	45255000	131.775	Teosinte/Maize
10	45320001	46415000	107.473	Teosinte/Maize
10	46470001	46875000	71.5645	Teosinte/Maize
10	46925001	49345000	178.535	Teosinte/Maize
10	49455001	50035000	137.261	Teosinte/Maize
10	50200001	50830000	126.071	Teosinte/Maize
10	51055001	52485000	89.2122	Teosinte/Maize
10	52905001	53075000	73.1602	Teosinte/Maize
10	53425001	53795000	77.0347	Teosinte/Maize
10	53885001	54275000	63.2894	Teosinte/Maize
10	55890001	55970000	106.512	Teosinte/Maize
10	56055001	56160000	67.7958	Teosinte/Maize
10	56595001	56645000	63.7285	Teosinte/Maize
10	56985001	57050000	75.7288	Teosinte/Maize
10	58500001	58610000	71.4378	Teosinte/Maize
10	58700001	58755000	83.2136	Teosinte/Maize
10	65395001	65515000	94.4863	Teosinte/Maize
10	67215001	67620000	95.1243	Teosinte/Maize
10	67885001	67965000	69.8506	Teosinte/Maize
10	69140001	69595000	176.85	Teosinte/Maize
10	74365001	74710000	114.08	Teosinte/Maize
10	74955001	75125000	79.124	Teosinte/Maize
10	76240001	76365000	81.1885	Teosinte/Maize
10	76670001	76810000	64.2402	Teosinte/Maize
10	79490001	79645000	68.7546	Teosinte/Maize
10	79915001	80000000	74.4228	Teosinte/Maize
10	80560001	80660000	83.7363	Teosinte/Maize
10	81600001	81725000	61.3491	Teosinte/Maize
10	81915001	82020000	80.0684	Teosinte/Maize
10	82420001	82520000	66.8733	Teosinte/Maize
10	83545001	83650000	73.8746	Teosinte/Maize
10	84385001	84780000	120.713	Teosinte/Maize
10	85050001	85130000	71.7787	Teosinte/Maize
10	87975001	88115000	83.6002	Teosinte/Maize
10	89370001	89465000	75.0132	Teosinte/Maize
10	89900001	90045000	108.182	Teosinte/Maize
10	90215001	90440000	137.881	Teosinte/Maize
10	91635001	91765000	110.749	Teosinte/Maize
10	92195001	92310000	79.2317	Teosinte/Maize
10	92410001	92550000	95.4164	Teosinte/Maize
10	92655001	92735000	63.049	Teosinte/Maize
10	94315001	94590000	88.6819	Teosinte/Maize
10	96050001	96455000	100.533	Teosinte/Maize
10	98225001	98400000	73.6815	Teosinte/Maize
10	98545001	98645000	87.5064	Teosinte/Maize
10	99255001	99630000	98.104	Teosinte/Maize
10	100285001	100395000	62.6025	Teosinte/Maize
10	100880001	100960000	66.0977	Teosinte/Maize
10	101435001	101525000	73.9011	Teosinte/Maize
10	102055001	102125000	71.1936	Teosinte/Maize
10	102295001	102785000	163.175	Teosinte/Maize
10	103305001	103535000	129.827	Teosinte/Maize
10	104215001	104280000	64.7427	Teosinte/Maize
10	104400001	105170000	100.49	Teosinte/Maize
10	105315001	105405000	79.9846	Teosinte/Maize
10	106195001	106250000	80.5646	Teosinte/Maize
10	106665001	106715000	61.4444	Teosinte/Maize
10	106820001	106915000	86.9736	Teosinte/Maize
10	109730001	110045000	91.8015	Teosinte/Maize
10	110790001	110965000	64.1453	Teosinte/Maize
10	111285001	111380000	62.0128	Teosinte/Maize
10	123790001	124115000	84.1679	Teosinte/Maize
10	125825001	125895000	94.9517	Teosinte/Maize
10	127005001	127135000	61.1235	Teosinte/Maize
10	131135001	131245000	62.0694	Teosinte/Maize
10	132325001	132420000	70.8094	Teosinte/Maize
10	135130001	135315000	81.5908	Teosinte/Maize
10	135365001	135430000	65.7744	Teosinte/Maize
10	136550001	136645000	97.8328	Teosinte/Maize
10	136990001	137085000	132.175	Teosinte/Maize
10	141090001	141175000	62.2406	Teosinte/Maize
10	142440001	142510000	80.8094	Teosinte/Maize
10	150350001	150580000	82.0246	Teosinte/Maize
1	280001	340000	57.7844	Teosinte/Landrace
1	485001	550000	60.9036	Teosinte/Landrace
1	1290001	1450000	49.7079	Teosinte/Landrace
1	6040001	6245000	53.4105	Teosinte/Landrace
1	8820001	8895000	56.2548	Teosinte/Landrace
1	16030001	16085000	54.352	Teosinte/Landrace
1	16605001	16685000	58.8804	Teosinte/Landrace
1	17635001	17755000	176.551	Teosinte/Landrace
1	18885001	18965000	58.533	Teosinte/Landrace
1	19780001	19875000	109.076	Teosinte/Landrace
1	22280001	22365000	61.6506	Teosinte/Landrace
1	22420001	22620000	84.423	Teosinte/Landrace
1	23655001	23710000	70.1257	Teosinte/Landrace
1	25270001	25370000	72.1012	Teosinte/Landrace
1	25815001	25885000	81.2425	Teosinte/Landrace
1	26350001	26765000	261.125	Teosinte/Landrace
1	30480001	30540000	78.0993	Teosinte/Landrace
1	37195001	37350000	69.1129	Teosinte/Landrace
1	41765001	41850000	58.2013	Teosinte/Landrace
1	42530001	42775000	66.8771	Teosinte/Landrace
1	44080001	44130000	57.717	Teosinte/Landrace
1	47865001	47975000	50.8838	Teosinte/Landrace
1	48405001	48460000	67.5851	Teosinte/Landrace
1	48555001	48930000	87.76	Teosinte/Landrace
1	50260001	50335000	78.386	Teosinte/Landrace
1	51930001	51985000	84.2996	Teosinte/Landrace
1	55170001	55245000	61.0094	Teosinte/Landrace
1	57350001	57460000	51.9652	Teosinte/Landrace
1	57660001	57900000	85.1251	Teosinte/Landrace
1	61970001	62130000	54.6217	Teosinte/Landrace
1	62370001	62505000	60.4507	Teosinte/Landrace
1	62560001	62670000	84.5182	Teosinte/Landrace
1	62740001	62870000	50.7478	Teosinte/Landrace
1	63480001	63555000	65.7662	Teosinte/Landrace
1	63865001	63925000	88.0791	Teosinte/Landrace
1	65565001	65720000	51.0588	Teosinte/Landrace
1	65900001	66120000	87.8605	Teosinte/Landrace
1	66240001	66440000	59.9635	Teosinte/Landrace
1	66495001	66700000	77.4812	Teosinte/Landrace
1	66770001	67415000	157.14	Teosinte/Landrace
1	67535001	67655000	51.2427	Teosinte/Landrace
1	67845001	67915000	52.0114	Teosinte/Landrace
1	68215001	68290000	88.0576	Teosinte/Landrace
1	68445001	68695000	57.2523	Teosinte/Landrace
1	68745001	68905000	78.1831	Teosinte/Landrace
1	69390001	69480000	54.6657	Teosinte/Landrace
1	69735001	69850000	70.1839	Teosinte/Landrace
1	70925001	71695000	63.6475	Teosinte/Landrace
1	71745001	72080000	90.0613	Teosinte/Landrace
1	72180001	72940000	96.3878	Teosinte/Landrace
1	73625001	73755000	81.9329	Teosinte/Landrace
1	75765001	75925000	57.6809	Teosinte/Landrace
1	76725001	76920000	64.6224	Teosinte/Landrace
1	77025001	77370000	81.5656	Teosinte/Landrace
1	78080001	78305000	80.9477	Teosinte/Landrace
1	79470001	79635000	77.0239	Teosinte/Landrace
1	79790001	79885000	54.5263	Teosinte/Landrace
1	80020001	80270000	103.893	Teosinte/Landrace
1	80325001	80375000	64.0824	Teosinte/Landrace
1	80505001	80615000	76.3066	Teosinte/Landrace
1	80900001	80965000	136.024	Teosinte/Landrace
1	81265001	81345000	82.5005	Teosinte/Landrace
1	81670001	81740000	62.3237	Teosinte/Landrace
1	81985001	82565000	172.131	Teosinte/Landrace
1	82685001	82740000	73.4826	Teosinte/Landrace
1	82800001	83310000	86.9698	Teosinte/Landrace
1	83365001	83675000	68.1854	Teosinte/Landrace
1	84000001	84270000	97.6767	Teosinte/Landrace
1	84335001	84465000	82.8273	Teosinte/Landrace
1	84565001	85590000	144.049	Teosinte/Landrace
1	85915001	86550000	97.7283	Teosinte/Landrace
1	87995001	88605000	81.439	Teosinte/Landrace
1	89025001	89635000	92.4651	Teosinte/Landrace
1	90115001	90200000	152.766	Teosinte/Landrace
1	90280001	90845000	82.622	Teosinte/Landrace
1	91065001	91175000	56.2486	Teosinte/Landrace
1	91795001	92150000	68.6826	Teosinte/Landrace
1	92285001	92365000	83.1099	Teosinte/Landrace
1	92485001	92860000	101.014	Teosinte/Landrace
1	93090001	93150000	51.3619	Teosinte/Landrace
1	93270001	93325000	52.4728	Teosinte/Landrace
1	93440001	93560000	78.0309	Teosinte/Landrace
1	93785001	93935000	58.8032	Teosinte/Landrace
1	94265001	94670000	61.0815	Teosinte/Landrace
1	94825001	95285000	111.062	Teosinte/Landrace
1	95940001	96240000	144.339	Teosinte/Landrace
1	97410001	97515000	86.5775	Teosinte/Landrace
1	97755001	97995000	61.5112	Teosinte/Landrace
1	98855001	99480000	174.768	Teosinte/Landrace
1	99755001	100125000	134.906	Teosinte/Landrace
1	100965001	101520000	74.2124	Teosinte/Landrace
1	101815001	102095000	71.9261	Teosinte/Landrace
1	102475001	102785000	111.698	Teosinte/Landrace
1	102860001	102960000	55.7538	Teosinte/Landrace
1	103160001	103295000	60.8725	Teosinte/Landrace
1	104380001	104865000	95.7846	Teosinte/Landrace
1	105220001	105470000	98.5444	Teosinte/Landrace
1	105835001	106000000	92.1638	Teosinte/Landrace
1	106135001	107725000	480.748	Teosinte/Landrace
1	109645001	109750000	71.8442	Teosinte/Landrace
1	109825001	110125000	66.9794	Teosinte/Landrace
1	110230001	110285000	50.7837	Teosinte/Landrace
1	110435001	111065000	102.74	Teosinte/Landrace
1	112320001	112390000	73.9709	Teosinte/Landrace
1	112535001	112620000	74.812	Teosinte/Landrace
1	113395001	113460000	70.638	Teosinte/Landrace
1	115105001	115235000	51.5209	Teosinte/Landrace
1	118180001	118260000	53.3934	Teosinte/Landrace
1	121135001	121360000	67.2697	Teosinte/Landrace
1	122025001	122090000	95.5702	Teosinte/Landrace
1	122600001	122670000	62.4061	Teosinte/Landrace
1	122775001	123055000	88.2828	Teosinte/Landrace
1	123115001	123295000	87.7593	Teosinte/Landrace
1	123690001	124210000	76.4922	Teosinte/Landrace
1	124355001	124520000	54.0646	Teosinte/Landrace
1	124860001	125070000	56.7746	Teosinte/Landrace
1	126035001	126095000	54.7852	Teosinte/Landrace
1	126175001	126280000	51.8447	Teosinte/Landrace
1	126655001	127170000	153.637	Teosinte/Landrace
1	127280001	129350000	89.6641	Teosinte/Landrace
1	129605001	130675000	127.294	Teosinte/Landrace
1	130760001	131490000	137.705	Teosinte/Landrace
1	131765001	132740000	119.549	Teosinte/Landrace
1	132800001	132920000	127.612	Teosinte/Landrace
1	132985001	134115000	136.061	Teosinte/Landrace
1	134185001	134295000	76.7747	Teosinte/Landrace
1	134345001	134730000	134.661	Teosinte/Landrace
1	134980001	135265000	85.3107	Teosinte/Landrace
1	135600001	135665000	61.4458	Teosinte/Landrace
1	135955001	136270000	126.491	Teosinte/Landrace
1	136345001	136415000	86.7168	Teosinte/Landrace
1	136540001	136690000	66.2522	Teosinte/Landrace
1	136780001	136870000	58.2429	Teosinte/Landrace
1	137685001	138310000	94.3075	Teosinte/Landrace
1	138630001	139210000	89.0759	Teosinte/Landrace
1	139270001	139500000	92.2449	Teosinte/Landrace
1	139930001	140165000	53.7493	Teosinte/Landrace
1	140220001	140450000	61.6794	Teosinte/Landrace
1	140510001	141755000	181.534	Teosinte/Landrace
1	145515001	146560000	123.456	Teosinte/Landrace
1	148975001	149435000	105.258	Teosinte/Landrace
1	149810001	149865000	50.8582	Teosinte/Landrace
1	149945001	150300000	88.2508	Teosinte/Landrace
1	150635001	150695000	69.248	Teosinte/Landrace
1	152250001	152475000	60.9639	Teosinte/Landrace
1	154230001	154365000	67.7766	Teosinte/Landrace
1	157490001	157600000	83.9398	Teosinte/Landrace
1	158310001	158555000	84.7361	Teosinte/Landrace
1	158945001	159065000	144.913	Teosinte/Landrace
1	162960001	163055000	87.9868	Teosinte/Landrace
1	164330001	164530000	62.0357	Teosinte/Landrace
1	165095001	165415000	66.7815	Teosinte/Landrace
1	166645001	167370000	203.517	Teosinte/Landrace
1	168365001	168520000	61.6482	Teosinte/Landrace
1	169250001	170220000	124.506	Teosinte/Landrace
1	170370001	170480000	57.4606	Teosinte/Landrace
1	172190001	172415000	64.6884	Teosinte/Landrace
1	174285001	174485000	51.3488	Teosinte/Landrace
1	174850001	174905000	101.824	Teosinte/Landrace
1	176575001	176955000	120.154	Teosinte/Landrace
1	177470001	177575000	53.4081	Teosinte/Landrace
1	180500001	180560000	58.8535	Teosinte/Landrace
1	180980001	181205000	80.6989	Teosinte/Landrace
1	184080001	184170000	73.5723	Teosinte/Landrace
1	184690001	184825000	75.7713	Teosinte/Landrace
1	184970001	185020000	52.9048	Teosinte/Landrace
1	185550001	185730000	64.6706	Teosinte/Landrace
1	189375001	189530000	67.3068	Teosinte/Landrace
1	196920001	196995000	55.4958	Teosinte/Landrace
1	197220001	197350000	52.4906	Teosinte/Landrace
1	199600001	199730000	139.591	Teosinte/Landrace
1	200275001	200650000	62.8249	Teosinte/Landrace
1	202775001	202830000	51.1634	Teosinte/Landrace
1	203450001	203580000	93.0985	Teosinte/Landrace
1	203775001	203985000	183.169	Teosinte/Landrace
1	205250001	205355000	115.223	Teosinte/Landrace
1	208825001	208875000	59.684	Teosinte/Landrace
1	212610001	212680000	78.2483	Teosinte/Landrace
1	214975001	215065000	54.8483	Teosinte/Landrace
1	216315001	216370000	98.2701	Teosinte/Landrace
1	216550001	216610000	114.911	Teosinte/Landrace
1	217515001	217590000	61.7509	Teosinte/Landrace
1	217785001	217975000	53.3946	Teosinte/Landrace
1	219760001	219950000	75.0418	Teosinte/Landrace
1	220800001	220935000	62.8174	Teosinte/Landrace
1	221590001	222025000	175.643	Teosinte/Landrace
1	222845001	223150000	64.9738	Teosinte/Landrace
1	223340001	223455000	60.9565	Teosinte/Landrace
1	225590001	225900000	52.9482	Teosinte/Landrace
1	226000001	226070000	51.1149	Teosinte/Landrace
1	226860001	227015000	71.7029	Teosinte/Landrace
1	227120001	227175000	65.5906	Teosinte/Landrace
1	227665001	227765000	76.8759	Teosinte/Landrace
1	228060001	228215000	100.436	Teosinte/Landrace
1	228785001	229155000	70.9033	Teosinte/Landrace
1	231135001	231250000	52.6618	Teosinte/Landrace
1	231450001	231655000	58.2445	Teosinte/Landrace
1	232010001	232180000	60.432	Teosinte/Landrace
1	232985001	233035000	75.0479	Teosinte/Landrace
1	234160001	234335000	97.5767	Teosinte/Landrace
1	234665001	234735000	88.0313	Teosinte/Landrace
1	235980001	236045000	54.684	Teosinte/Landrace
1	236820001	236960000	66.4739	Teosinte/Landrace
1	237895001	237975000	77.6033	Teosinte/Landrace
1	238040001	238180000	61.8556	Teosinte/Landrace
1	238965001	239155000	60.7375	Teosinte/Landrace
1	239235001	239465000	225.548	Teosinte/Landrace
1	239565001	239635000	58.2771	Teosinte/Landrace
1	239885001	240240000	90.0116	Teosinte/Landrace
1	241270001	241390000	111.557	Teosinte/Landrace
1	242360001	242580000	65.071	Teosinte/Landrace
1	242760001	242950000	82.4498	Teosinte/Landrace
1	243530001	243690000	117.559	Teosinte/Landrace
1	244210001	244360000	61.9334	Teosinte/Landrace
1	247330001	247470000	73.7764	Teosinte/Landrace
1	250910001	250995000	51.2908	Teosinte/Landrace
1	256605001	256740000	126.969	Teosinte/Landrace
1	258230001	258290000	50.2449	Teosinte/Landrace
1	258410001	258515000	60.9631	Teosinte/Landrace
1	260780001	260840000	53.2681	Teosinte/Landrace
1	260910001	261015000	78.1176	Teosinte/Landrace
1	261965001	262145000	63.0715	Teosinte/Landrace
1	263175001	263265000	71.6517	Teosinte/Landrace
1	266455001	266645000	81.6347	Teosinte/Landrace
1	266730001	266975000	85.6636	Teosinte/Landrace
1	267210001	267260000	66.8644	Teosinte/Landrace
1	267395001	267495000	75.963	Teosinte/Landrace
1	268565001	268660000	59.3492	Teosinte/Landrace
1	269475001	269540000	57.5249	Teosinte/Landrace
1	269840001	269980000	82.5028	Teosinte/Landrace
1	270225001	270385000	83.0828	Teosinte/Landrace
1	270700001	270890000	84.5097	Teosinte/Landrace
1	272135001	272275000	156.308	Teosinte/Landrace
1	276985001	277050000	49.8672	Teosinte/Landrace
1	279760001	279845000	53.5527	Teosinte/Landrace
1	281940001	282060000	58.4738	Teosinte/Landrace
1	282905001	282985000	87.1329	Teosinte/Landrace
1	287035001	287125000	50.3528	Teosinte/Landrace
1	289990001	290050000	73.9646	Teosinte/Landrace
1	291205001	291275000	56.7403	Teosinte/Landrace
2	2205001	2330000	58.5283	Teosinte/Landrace
2	12315001	12400000	57.3683	Teosinte/Landrace
2	12985001	13065000	67.1754	Teosinte/Landrace
2	19920001	19985000	88.4341	Teosinte/Landrace
2	21695001	21820000	52.0349	Teosinte/Landrace
2	23885001	24025000	117.747	Teosinte/Landrace
2	26205001	27150000	136.294	Teosinte/Landrace
2	27240001	27295000	73.3311	Teosinte/Landrace
2	28245001	28935000	165.626	Teosinte/Landrace
2	29290001	29360000	56.5236	Teosinte/Landrace
2	29475001	29595000	50.9131	Teosinte/Landrace
2	33325001	33425000	55.6064	Teosinte/Landrace
2	33920001	33990000	57.6571	Teosinte/Landrace
2	35315001	35425000	92.3286	Teosinte/Landrace
2	36515001	37025000	82.4393	Teosinte/Landrace
2	37190001	37330000	60.6254	Teosinte/Landrace
2	39395001	39630000	121.588	Teosinte/Landrace
2	46515001	46610000	57.9004	Teosinte/Landrace
2	47400001	47660000	65.6201	Teosinte/Landrace
2	48100001	48240000	156.642	Teosinte/Landrace
2	51435001	51515000	70.7799	Teosinte/Landrace
2	58430001	58500000	55.7543	Teosinte/Landrace
2	58585001	58640000	49.9167	Teosinte/Landrace
2	62500001	62805000	64.6358	Teosinte/Landrace
2	63040001	63790000	65.0697	Teosinte/Landrace
2	65280001	65400000	64.4396	Teosinte/Landrace
2	69225001	69665000	69.6558	Teosinte/Landrace
2	70765001	71050000	64.3676	Teosinte/Landrace
2	71270001	71485000	70.0901	Teosinte/Landrace
2	74445001	74740000	101.75	Teosinte/Landrace
2	74900001	74960000	64.8314	Teosinte/Landrace
2	75175001	75450000	72.8043	Teosinte/Landrace
2	75620001	75750000	52.3191	Teosinte/Landrace
2	76195001	76375000	66.4958	Teosinte/Landrace
2	76570001	76765000	63.5706	Teosinte/Landrace
2	76850001	77170000	69.2066	Teosinte/Landrace
2	77655001	78095000	81.0494	Teosinte/Landrace
2	78210001	78455000	73.3903	Teosinte/Landrace
2	79450001	79780000	52.2754	Teosinte/Landrace
2	80890001	81150000	66.8859	Teosinte/Landrace
2	81395001	81545000	81.629	Teosinte/Landrace
2	81695001	81835000	53.7366	Teosinte/Landrace
2	82505001	82665000	74.1569	Teosinte/Landrace
2	83045001	83180000	52.1467	Teosinte/Landrace
2	83905001	84075000	74.8562	Teosinte/Landrace
2	84640001	84720000	56.9144	Teosinte/Landrace
2	87770001	88065000	98.2443	Teosinte/Landrace
2	89450001	89795000	106.104	Teosinte/Landrace
2	90095001	90435000	72.1226	Teosinte/Landrace
2	90590001	90695000	51.1806	Teosinte/Landrace
2	93760001	93885000	63.3637	Teosinte/Landrace
2	94290001	94730000	158.493	Teosinte/Landrace
2	95080001	95190000	61.5183	Teosinte/Landrace
2	96000001	96075000	51.6594	Teosinte/Landrace
2	96440001	96790000	58.2164	Teosinte/Landrace
2	97455001	97515000	61.4987	Teosinte/Landrace
2	97700001	97795000	57.9996	Teosinte/Landrace
2	97890001	98150000	53.5036	Teosinte/Landrace
2	98200001	98300000	50.7755	Teosinte/Landrace
2	98910001	99005000	92.8887	Teosinte/Landrace
2	99180001	99290000	51.179	Teosinte/Landrace
2	99565001	99910000	112.235	Teosinte/Landrace
2	100375001	100535000	63.7208	Teosinte/Landrace
2	101050001	101450000	140.601	Teosinte/Landrace
2	101520001	101745000	54.0726	Teosinte/Landrace
2	102360001	102660000	108.282	Teosinte/Landrace
2	104160001	104900000	187.846	Teosinte/Landrace
2	105250001	105340000	51.5309	Teosinte/Landrace
2	107040001	107260000	97.0241	Teosinte/Landrace
2	107990001	108105000	76.9271	Teosinte/Landrace
2	108910001	109130000	68.8352	Teosinte/Landrace
2	113095001	113300000	69.9103	Teosinte/Landrace
2	115400001	115790000	52.1828	Teosinte/Landrace
2	118470001	118625000	71.3776	Teosinte/Landrace
2	118715001	118915000	90.8234	Teosinte/Landrace
2	119450001	119500000	71.3606	Teosinte/Landrace
2	119620001	119825000	59.8993	Teosinte/Landrace
2	120775001	121320000	69.9563	Teosinte/Landrace
2	121530001	121710000	50.6918	Teosinte/Landrace
2	124080001	125015000	270.911	Teosinte/Landrace
2	125355001	125515000	175.074	Teosinte/Landrace
2	125740001	126965000	290.329	Teosinte/Landrace
2	131460001	131520000	53.1399	Teosinte/Landrace
2	132555001	132715000	69.596	Teosinte/Landrace
2	137195001	137255000	61.7695	Teosinte/Landrace
2	137310001	137400000	171.585	Teosinte/Landrace
2	137925001	138235000	79.2693	Teosinte/Landrace
2	139095001	139200000	74.5788	Teosinte/Landrace
2	139465001	139610000	57.7813	Teosinte/Landrace
2	142715001	143280000	70.1012	Teosinte/Landrace
2	143370001	143715000	72.9349	Teosinte/Landrace
2	144740001	144950000	51.0366	Teosinte/Landrace
2	148600001	148870000	77.8777	Teosinte/Landrace
2	149265001	149375000	140.092	Teosinte/Landrace
2	149795001	150035000	68.6153	Teosinte/Landrace
2	150130001	150335000	63.3271	Teosinte/Landrace
2	150585001	150990000	67.8294	Teosinte/Landrace
2	152700001	152755000	60.0843	Teosinte/Landrace
2	153375001	153430000	73.214	Teosinte/Landrace
2	153490001	153605000	58.5584	Teosinte/Landrace
2	153695001	153835000	69.9267	Teosinte/Landrace
2	154105001	154455000	84.2797	Teosinte/Landrace
2	154745001	154860000	167.64	Teosinte/Landrace
2	155895001	156090000	63.6825	Teosinte/Landrace
2	158130001	158465000	64.0138	Teosinte/Landrace
2	158520001	158750000	65.9	Teosinte/Landrace
2	160400001	160450000	52.3868	Teosinte/Landrace
2	161430001	161480000	54.4215	Teosinte/Landrace
2	163325001	163425000	53.4882	Teosinte/Landrace
2	164430001	164535000	69.4063	Teosinte/Landrace
2	169020001	169115000	51.8564	Teosinte/Landrace
2	170440001	170635000	67.1695	Teosinte/Landrace
2	170685001	170955000	96.1312	Teosinte/Landrace
2	172980001	173100000	53.1945	Teosinte/Landrace
2	173435001	173595000	53.2598	Teosinte/Landrace
2	173890001	173940000	57.6997	Teosinte/Landrace
2	174355001	174510000	63.2554	Teosinte/Landrace
2	176130001	176230000	60.1126	Teosinte/Landrace
2	182535001	182620000	95.8635	Teosinte/Landrace
2	183325001	183380000	51.0286	Teosinte/Landrace
2	187025001	187110000	109.387	Teosinte/Landrace
2	188880001	188945000	51.0611	Teosinte/Landrace
2	193725001	193870000	101.7	Teosinte/Landrace
2	196155001	196515000	75.0034	Teosinte/Landrace
2	197980001	198080000	76.0287	Teosinte/Landrace
2	199020001	199110000	66.3922	Teosinte/Landrace
2	204070001	204245000	111.971	Teosinte/Landrace
2	205620001	205675000	89.8857	Teosinte/Landrace
2	207740001	207880000	66.1944	Teosinte/Landrace
2	211155001	211250000	58.9444	Teosinte/Landrace
2	214960001	215020000	50.4313	Teosinte/Landrace
2	219135001	219190000	56.6645	Teosinte/Landrace
2	220425001	220505000	50.4101	Teosinte/Landrace
2	221175001	221235000	53.6371	Teosinte/Landrace
2	234110001	234180000	50.3537	Teosinte/Landrace
2	236360001	236785000	128.733	Teosinte/Landrace
2	240880001	240930000	59.4442	Teosinte/Landrace
2	242460001	242750000	83.8393	Teosinte/Landrace
2	242920001	243045000	91.5111	Teosinte/Landrace
2	243120001	243255000	63.3183	Teosinte/Landrace
2	243760001	243995000	65.0641	Teosinte/Landrace
3	145001	395000	75.7595	Teosinte/Landrace
3	10075001	10160000	101.229	Teosinte/Landrace
3	10305001	10360000	51.6519	Teosinte/Landrace
3	11030001	11080000	53.3046	Teosinte/Landrace
3	12105001	12205000	129.888	Teosinte/Landrace
3	13310001	13450000	58.571	Teosinte/Landrace
3	22290001	22385000	77.321	Teosinte/Landrace
3	23935001	24005000	55.1112	Teosinte/Landrace
3	26245001	26720000	87.7827	Teosinte/Landrace
3	27025001	27205000	58.223	Teosinte/Landrace
3	28710001	28835000	102.288	Teosinte/Landrace
3	29275001	29505000	54.5082	Teosinte/Landrace
3	30260001	30385000	53.6258	Teosinte/Landrace
3	34640001	34910000	130.263	Teosinte/Landrace
3	38430001	38505000	81.8908	Teosinte/Landrace
3	42620001	42880000	69.596	Teosinte/Landrace
3	43640001	43735000	66.1538	Teosinte/Landrace
3	44895001	44945000	53.1996	Teosinte/Landrace
3	47405001	47530000	65.8546	Teosinte/Landrace
3	48005001	48065000	50.1255	Teosinte/Landrace
3	55395001	55490000	56.5919	Teosinte/Landrace
3	56395001	56460000	79.0068	Teosinte/Landrace
3	56655001	56735000	63.5035	Teosinte/Landrace
3	57340001	57475000	54.863	Teosinte/Landrace
3	62100001	63625000	140.327	Teosinte/Landrace
3	65090001	65895000	342.93	Teosinte/Landrace
3	68550001	68790000	89.9019	Teosinte/Landrace
3	68855001	68985000	81.8067	Teosinte/Landrace
3	70300001	70435000	63.9555	Teosinte/Landrace
3	70625001	74190000	125.269	Teosinte/Landrace
3	74265001	74740000	82.6672	Teosinte/Landrace
3	74800001	76905000	121.878	Teosinte/Landrace
3	77080001	77835000	74.7743	Teosinte/Landrace
3	78035001	78565000	95.0459	Teosinte/Landrace
3	78625001	79785000	97.8454	Teosinte/Landrace
3	79845001	80405000	81.7132	Teosinte/Landrace
3	81415001	81700000	49.9454	Teosinte/Landrace
3	82785001	83005000	70.8349	Teosinte/Landrace
3	84140001	84205000	56.4705	Teosinte/Landrace
3	86190001	86245000	52.546	Teosinte/Landrace
3	87290001	87410000	84.2834	Teosinte/Landrace
3	87580001	87645000	59.2311	Teosinte/Landrace
3	87920001	88120000	55.4972	Teosinte/Landrace
3	89055001	90175000	237.217	Teosinte/Landrace
3	90350001	90485000	66.4397	Teosinte/Landrace
3	91950001	92205000	59.1087	Teosinte/Landrace
3	92415001	92615000	50.3347	Teosinte/Landrace
3	92680001	93215000	90.4594	Teosinte/Landrace
3	93740001	94070000	62.3691	Teosinte/Landrace
3	94320001	94620000	74.2842	Teosinte/Landrace
3	96235001	96465000	62.8621	Teosinte/Landrace
3	96550001	97330000	55.3132	Teosinte/Landrace
3	97745001	98155000	74.6373	Teosinte/Landrace
3	98260001	98380000	90.5935	Teosinte/Landrace
3	98545001	98860000	53.3429	Teosinte/Landrace
3	99425001	99510000	52.9691	Teosinte/Landrace
3	100770001	100865000	55.958	Teosinte/Landrace
3	101000001	101065000	68.7473	Teosinte/Landrace
3	103635001	103800000	54.6074	Teosinte/Landrace
3	104830001	104940000	80.1722	Teosinte/Landrace
3	106065001	106245000	49.8907	Teosinte/Landrace
3	106665001	106730000	53.912	Teosinte/Landrace
3	107280001	107345000	110.664	Teosinte/Landrace
3	108585001	109455000	159.498	Teosinte/Landrace
3	109825001	110090000	172.524	Teosinte/Landrace
3	111585001	111805000	78.3881	Teosinte/Landrace
3	114795001	115000000	74.0948	Teosinte/Landrace
3	120190001	120555000	72.6366	Teosinte/Landrace
3	121010001	121215000	69.0742	Teosinte/Landrace
3	121920001	122070000	84.2938	Teosinte/Landrace
3	123255001	123370000	62.7933	Teosinte/Landrace
3	126610001	126835000	133.49	Teosinte/Landrace
3	127515001	127730000	68.6175	Teosinte/Landrace
3	128385001	128450000	59.3669	Teosinte/Landrace
3	128925001	129060000	54.9248	Teosinte/Landrace
3	129965001	130375000	69.9532	Teosinte/Landrace
3	131860001	132180000	64.713	Teosinte/Landrace
3	132325001	133030000	109.209	Teosinte/Landrace
3	133080001	133255000	66.9014	Teosinte/Landrace
3	133480001	133730000	84.0864	Teosinte/Landrace
3	134500001	134565000	81.4081	Teosinte/Landrace
3	134985001	135265000	109.846	Teosinte/Landrace
3	135750001	135910000	110.12	Teosinte/Landrace
3	136445001	136775000	135.461	Teosinte/Landrace
3	137735001	137925000	458.896	Teosinte/Landrace
3	144830001	144900000	51.8837	Teosinte/Landrace
3	145005001	145100000	88.9362	Teosinte/Landrace
3	145680001	145770000	73.5032	Teosinte/Landrace
3	146675001	146795000	60.1165	Teosinte/Landrace
3	148370001	148440000	66.7191	Teosinte/Landrace
3	148640001	148715000	58.76	Teosinte/Landrace
3	151020001	151280000	68.9413	Teosinte/Landrace
3	152505001	152575000	56.3452	Teosinte/Landrace
3	157570001	157655000	60.4855	Teosinte/Landrace
3	165400001	165530000	56.6379	Teosinte/Landrace
3	166640001	166715000	59.146	Teosinte/Landrace
3	167805001	167970000	90.1618	Teosinte/Landrace
3	172425001	172490000	75.0312	Teosinte/Landrace
3	173790001	173850000	64.7157	Teosinte/Landrace
3	176285001	176605000	110.1	Teosinte/Landrace
3	182860001	182960000	62.393	Teosinte/Landrace
3	185150001	185525000	80.1631	Teosinte/Landrace
3	187050001	187210000	84.5441	Teosinte/Landrace
3	187670001	187745000	64.1958	Teosinte/Landrace
3	189585001	189675000	54.0647	Teosinte/Landrace
3	194275001	194635000	212.112	Teosinte/Landrace
3	195165001	195310000	59.6668	Teosinte/Landrace
3	196515001	196875000	154.102	Teosinte/Landrace
3	198155001	198235000	72.1044	Teosinte/Landrace
3	200795001	200845000	86.0924	Teosinte/Landrace
3	200950001	201100000	81.1818	Teosinte/Landrace
3	208430001	208540000	49.7245	Teosinte/Landrace
3	211445001	211560000	56.9986	Teosinte/Landrace
3	213460001	213515000	62.8551	Teosinte/Landrace
3	213570001	213670000	74.3107	Teosinte/Landrace
3	214215001	214300000	55.4718	Teosinte/Landrace
3	214590001	214695000	80.6247	Teosinte/Landrace
3	229380001	229565000	112.419	Teosinte/Landrace
3	230040001	230090000	66.248	Teosinte/Landrace
4	2710001	2760000	172.32	Teosinte/Landrace
4	6145001	6475000	162.209	Teosinte/Landrace
4	7655001	7785000	52.7101	Teosinte/Landrace
4	8295001	8605000	88.6343	Teosinte/Landrace
4	8730001	8790000	65.5471	Teosinte/Landrace
4	9910001	10125000	80.5476	Teosinte/Landrace
4	11005001	11095000	90.179	Teosinte/Landrace
4	11175001	11360000	71.6118	Teosinte/Landrace
4	13460001	13710000	88.8574	Teosinte/Landrace
4	14895001	15010000	145.987	Teosinte/Landrace
4	15210001	15330000	68.3933	Teosinte/Landrace
4	16825001	16945000	49.6805	Teosinte/Landrace
4	17390001	17480000	52.4918	Teosinte/Landrace
4	19410001	19500000	50.8637	Teosinte/Landrace
4	25045001	25515000	89.0216	Teosinte/Landrace
4	26630001	26735000	61.5433	Teosinte/Landrace
4	26870001	27010000	84.6674	Teosinte/Landrace
4	27800001	27865000	51.0586	Teosinte/Landrace
4	27930001	28140000	63.9516	Teosinte/Landrace
4	28495001	28545000	49.8622	Teosinte/Landrace
4	29640001	29855000	50.7884	Teosinte/Landrace
4	30520001	30865000	70.8048	Teosinte/Landrace
4	31240001	31420000	58.8949	Teosinte/Landrace
4	31675001	32370000	186.362	Teosinte/Landrace
4	32780001	32840000	52.361	Teosinte/Landrace
4	33455001	33585000	68.2716	Teosinte/Landrace
4	34270001	34605000	101.227	Teosinte/Landrace
4	35085001	35230000	59.247	Teosinte/Landrace
4	36880001	36980000	51.8896	Teosinte/Landrace
4	39110001	39285000	51.0776	Teosinte/Landrace
4	40755001	40985000	56.7795	Teosinte/Landrace
4	41135001	41210000	54.8532	Teosinte/Landrace
4	41350001	41430000	63.5532	Teosinte/Landrace
4	41745001	41940000	76.6674	Teosinte/Landrace
4	44055001	44120000	71.2356	Teosinte/Landrace
4	44215001	44405000	69.5937	Teosinte/Landrace
4	44555001	44960000	124.917	Teosinte/Landrace
4	45080001	45150000	57.9257	Teosinte/Landrace
4	45440001	45550000	54.5855	Teosinte/Landrace
4	45605001	45745000	53.4979	Teosinte/Landrace
4	46460001	46530000	49.5212	Teosinte/Landrace
4	47105001	47540000	79.1417	Teosinte/Landrace
4	47680001	47825000	54.7146	Teosinte/Landrace
4	49155001	49740000	115.615	Teosinte/Landrace
4	49825001	50160000	108.702	Teosinte/Landrace
4	50345001	50625000	51.5659	Teosinte/Landrace
4	50735001	51375000	93.8115	Teosinte/Landrace
4	51450001	51620000	285.762	Teosinte/Landrace
4	52055001	52405000	141.861	Teosinte/Landrace
4	52675001	52920000	62.8456	Teosinte/Landrace
4	53035001	53150000	70.1946	Teosinte/Landrace
4	53215001	54440000	174.92	Teosinte/Landrace
4	54765001	55130000	119.189	Teosinte/Landrace
4	55700001	55750000	51.5445	Teosinte/Landrace
4	56790001	56895000	61.7637	Teosinte/Landrace
4	57140001	57405000	56.7556	Teosinte/Landrace
4	57835001	57910000	55.8462	Teosinte/Landrace
4	58095001	58215000	58.4942	Teosinte/Landrace
4	59805001	59980000	62.6009	Teosinte/Landrace
4	60050001	60150000	71.1927	Teosinte/Landrace
4	60410001	60880000	116.468	Teosinte/Landrace
4	61030001	61805000	113.37	Teosinte/Landrace
4	61980001	62250000	124.564	Teosinte/Landrace
4	63755001	63960000	55.8524	Teosinte/Landrace
4	64120001	64200000	49.5508	Teosinte/Landrace
4	65265001	65380000	57.2932	Teosinte/Landrace
4	65565001	65730000	49.8842	Teosinte/Landrace
4	66370001	66600000	164.965	Teosinte/Landrace
4	66815001	66930000	72.6835	Teosinte/Landrace
4	67015001	67235000	56.4975	Teosinte/Landrace
4	67370001	67565000	77.8301	Teosinte/Landrace
4	68100001	68250000	97.0698	Teosinte/Landrace
4	68665001	68825000	94.999	Teosinte/Landrace
4	69065001	69195000	74.425	Teosinte/Landrace
4	71150001	71200000	55.0299	Teosinte/Landrace
4	71545001	71835000	106	Teosinte/Landrace
4	72180001	72565000	69.9068	Teosinte/Landrace
4	73230001	73330000	53.5151	Teosinte/Landrace
4	74120001	74345000	68.1296	Teosinte/Landrace
4	74885001	75355000	109.627	Teosinte/Landrace
4	75660001	75810000	85.2143	Teosinte/Landrace
4	76170001	76335000	83.9664	Teosinte/Landrace
4	76675001	76780000	67.5494	Teosinte/Landrace
4	77235001	77535000	84.4215	Teosinte/Landrace
4	77695001	77795000	55.5934	Teosinte/Landrace
4	77875001	77960000	50.6319	Teosinte/Landrace
4	81790001	82140000	62.6227	Teosinte/Landrace
4	83280001	83390000	101.629	Teosinte/Landrace
4	83755001	83960000	56.0812	Teosinte/Landrace
4	84620001	84710000	57.7592	Teosinte/Landrace
4	85145001	85345000	49.5758	Teosinte/Landrace
4	85770001	86265000	139.156	Teosinte/Landrace
4	86525001	86695000	80.3823	Teosinte/Landrace
4	86980001	87905000	94.0811	Teosinte/Landrace
4	88090001	88175000	73.2431	Teosinte/Landrace
4	88415001	90270000	91.0376	Teosinte/Landrace
4	90340001	90655000	76.5979	Teosinte/Landrace
4	90935001	91040000	56.6166	Teosinte/Landrace
4	91190001	91375000	61.2441	Teosinte/Landrace
4	93865001	94105000	73.443	Teosinte/Landrace
4	95110001	95190000	64.1682	Teosinte/Landrace
4	96250001	96310000	53.9315	Teosinte/Landrace
4	96480001	96670000	59.8239	Teosinte/Landrace
4	97340001	97480000	51.3224	Teosinte/Landrace
4	97540001	99275000	174.947	Teosinte/Landrace
4	99375001	99785000	128.036	Teosinte/Landrace
4	99850001	100350000	69.481	Teosinte/Landrace
4	100590001	100925000	79.7272	Teosinte/Landrace
4	101035001	101200000	51.2519	Teosinte/Landrace
4	101285001	101445000	84.7113	Teosinte/Landrace
4	101555001	102615000	103.172	Teosinte/Landrace
4	102790001	102995000	63.111	Teosinte/Landrace
4	103565001	106280000	217.29	Teosinte/Landrace
4	106400001	106835000	125.646	Teosinte/Landrace
4	106935001	107280000	149.055	Teosinte/Landrace
4	107355001	107460000	179.066	Teosinte/Landrace
4	107735001	107960000	149.578	Teosinte/Landrace
4	108135001	108410000	93.0413	Teosinte/Landrace
4	108485001	108570000	63.8798	Teosinte/Landrace
4	108675001	108900000	130.02	Teosinte/Landrace
4	108980001	109090000	121.273	Teosinte/Landrace
4	110405001	110455000	69.866	Teosinte/Landrace
4	110605001	110965000	92.8001	Teosinte/Landrace
4	111040001	111535000	100.024	Teosinte/Landrace
4	111650001	112190000	126.262	Teosinte/Landrace
4	112305001	113435000	74.0403	Teosinte/Landrace
4	113715001	114370000	85.7065	Teosinte/Landrace
4	115505001	115585000	58.3177	Teosinte/Landrace
4	115840001	116065000	58.2535	Teosinte/Landrace
4	116115001	116305000	68.763	Teosinte/Landrace
4	116355001	116680000	52.8955	Teosinte/Landrace
4	117230001	117495000	74.3661	Teosinte/Landrace
4	117870001	120445000	138.117	Teosinte/Landrace
4	120605001	120890000	52.3352	Teosinte/Landrace
4	121465001	121590000	58.5017	Teosinte/Landrace
4	121700001	122045000	103.281	Teosinte/Landrace
4	122235001	122355000	50.0013	Teosinte/Landrace
4	122660001	123060000	63.1953	Teosinte/Landrace
4	123595001	123905000	82.8771	Teosinte/Landrace
4	126480001	126555000	68.0614	Teosinte/Landrace
4	126990001	127080000	61.9435	Teosinte/Landrace
4	127340001	127575000	76.2407	Teosinte/Landrace
4	128720001	128780000	72.2546	Teosinte/Landrace
4	130810001	130890000	62.8004	Teosinte/Landrace
4	131120001	131260000	54.5856	Teosinte/Landrace
4	131330001	131555000	76.3196	Teosinte/Landrace
4	131945001	132070000	84.4674	Teosinte/Landrace
4	133095001	133260000	100.058	Teosinte/Landrace
4	133530001	133630000	62.6477	Teosinte/Landrace
4	136870001	136970000	56.9629	Teosinte/Landrace
4	138055001	138135000	53.51	Teosinte/Landrace
4	138665001	138830000	62.1616	Teosinte/Landrace
4	139650001	139740000	58.5204	Teosinte/Landrace
4	141140001	141315000	54.5961	Teosinte/Landrace
4	142870001	142920000	67.6054	Teosinte/Landrace
4	145440001	145545000	49.8274	Teosinte/Landrace
4	146010001	146075000	65.5099	Teosinte/Landrace
4	146630001	146690000	62.0433	Teosinte/Landrace
4	147515001	147735000	64.3367	Teosinte/Landrace
4	147950001	148005000	58.3772	Teosinte/Landrace
4	148135001	148590000	88.9881	Teosinte/Landrace
4	149750001	149895000	85.1459	Teosinte/Landrace
4	151385001	151655000	71.6625	Teosinte/Landrace
4	151900001	151950000	64.2279	Teosinte/Landrace
4	152410001	152510000	63.4907	Teosinte/Landrace
4	152715001	152785000	50.0801	Teosinte/Landrace
4	153710001	154005000	86.3085	Teosinte/Landrace
4	154925001	155120000	64.9763	Teosinte/Landrace
[truncated: 2,062 more rows]
