# Supplementary material for: Evolutionary and functional genomics of DNA methylation in maize domestication and improvement
Source: Nat Commun. 2020 Nov 2;11:5539. doi: 10.1038/s41467-020-19333-4 (PMC7606521; doi:10.1038/s41467-020-19333-4)
Supplement: Supplementary file 7 — Supplementary Data 4 [file 41467_2020_19333_MOESM7_ESM.xlsx]

## Sheet: Supplementary Data 4
Supplementary Data 4. Linkage disequilibrium analysis between differentially methylated region and local SNP.
Comparison	Context	Type	DMR in LD	Sweep DMR in LD	Interacting DMR in LD
Teosinte vs. Landrace	CG	Hypo in landrace	164 (57.5%)	71 (88.7%, P=1.8e-4) **	47 (48.9%, P=0.04) *
		Hyper in landrace	97 (68.3%)	32 (88.8%, P=0.14)	37 (60.6%, P=0.12)
	CHG	Hypo in landrace	258 (59.1%)	111 (91.7%, P=2.6e-4) **	72 (62.6%, P=0.44)
		Hyper in landrace	89 (59.7%)	38 (84.4%, P=0.13)	22 (56.4%, P=0.76)
Landrace vs. Maize	CG	Hypo in maize	32 (22.3%)	13 (44.8%, P=0.45)	10 (22.2%, P=1)
		Hyper in maize	18 (64.2%)	8 (61.5%, P=0.5)	2 (66.6%, P=1)
	CHG	Hypo in maize	32 (20.2%)	18 (50%, P=0.26)	16 (34.7%, P=0.007) **
		Hyper in maize	15 (50%)	9 (69.2%, P=1)	3 (60%, P=1)
Teosinte vs. Maize	CG	Hypo in maize	452 (45.2%)	220 (78.2%, P=1.1e-10) **	178 (44.9%, P=0.91)
		Hyper in maize	353 (64.8%)	135 (91.8%, P=8.9e-6) **	144 (55.%, P=2.2e-5) **
	CHG	Hypo in maize	855 (46.1%)	369 (75.3%, P=3.2e-11) **	299 (50.3%, P=0.015) *
		Hyper in maize	366 (72.7%)	147 (92.4%, P=1.2e-3) **	93 (75%, P=0.59)
Chi-squared test, *P<0.05 and **P<0.01.
