# Supplementary material for: Evolutionary and functional genomics of DNA methylation in maize domestication and improvement
Source: Nat Commun. 2020 Nov 2;11:5539. doi: 10.1038/s41467-020-19333-4 (PMC7606521; doi:10.1038/s41467-020-19333-4)
Supplement: Supplementary file 8 — Supplementary Data 5 [file 41467_2020_19333_MOESM8_ESM.xlsx]

## Sheet: Supplementary Data 5
Supplementary Data 5. The list of genes with CG teosinte-maize differentially methylated regions located at their exonic regions.
DMR_Chr	DMR_Start	DMR_End	mCG(TEO-MZ)a	Context	Comparison	Anchor_Chr	Anchor_Start	Anchor_End	Antibody	Overlapped Gene	Traitb	Referencec
1	180304	181274	0.460852	CG	Teosinte/Maize	1	197096	199708	H3K4me3	Zm00001d027239	-	-
1	180304	181274	0.460852	CG	Teosinte/Maize	1	197096	199708	H3K4me3	Zm00001d027240	-	-
1	14256032	14256580	0.608265	CG	Teosinte/Maize	1	14206886	14213646	H3K4me3	Zm00001d027809	-	-
1	32617090	32617573	0.444608	CG	Teosinte/Maize	1	32601998	32608685	H3K27ac	Zm00001d028377	-	-
1	32617090	32617573	0.444608	CG	Teosinte/Maize	1	32601998	32608685	H3K27ac	Zm00001d028375	-	-
1	170397914	170398457	0.853387	CG	Teosinte/Maize	1	170448913	170452259	H3K4me3	Zm00001d030976	-	-
1	247461231	247462018	0.726071	CG	Teosinte/Maize	1	247474797	247479157	H3K4me3	Zm00001d033024	-	-
3	85284609	85285617	0.474218	CG	Teosinte/Maize	1	232026898	232031844	H3K4me3	Zm00001d032613	-	-
9	60936517	60936664	0.588236	CG	Teosinte/Maize	1	290344067	290356634	H3K27ac	Zm00001d034350	-	-
9	60936517	60936664	0.588236	CG	Teosinte/Maize	1	290344067	290356634	H3K27ac	Zm00001d034351	-	-
2	28296887	28296997	0.787274	CG	Teosinte/Maize	2	28301590	28314999	H3K27ac	Zm00001d002968	-	-
2	28296887	28296997	0.787274	CG	Teosinte/Maize	2	28301590	28314999	H3K27ac	Zm00001d002969	-	-
2	37117817	37118686	0.444181	CG	Teosinte/Maize	2	36964636	36969727	H3K4me3	Zm00001d003231	-	-
2	143926515	143927267	0.624804	CG	Teosinte/Maize	2	143854867	143857212	H3K27ac	Zm00001d004843	-	-
1	262589	263454	0.889243	CG	Teosinte/Maize	3	9211440	9216398	H3K27ac	Zm00001d039618	Hundred kernel weight	[1]
3	4872770	4873327	0.678846	CG	Teosinte/Maize	3	5014836	5028678	H3K27ac	Zm00001d039465	-	-
3	105339953	105340118	0.519476	CG	Teosinte/Maize	3	105351871	105362064	H3K27ac	Zm00001d041203	-	-
3	105339953	105340118	0.519476	CG	Teosinte/Maize	3	105351871	105362064	H3K27ac	Zm00001d041204	-	-
3	105339953	105340118	0.519476	CG	Teosinte/Maize	3	105351871	105362064	H3K27ac	Zm00001d041205	-	-
3	105339953	105340118	0.519476	CG	Teosinte/Maize	3	105178364	105184559	H3K27ac	Zm00001d041201	-	-
3	145163299	145163850	0.413256	CG	Teosinte/Maize	3	144970625	144987926	H3K4me3	Zm00001d041948	Shank length	[2]
3	145163299	145163850	0.413256	CG	Teosinte/Maize	3	144970625	144987926	H3K4me3	Zm00001d041949	-	-
3	145163299	145163850	0.413256	CG	Teosinte/Maize	3	144970625	144987926	H3K4me3	Zm00001d041951	-	-
3	145163299	145163850	0.413256	CG	Teosinte/Maize	3	144970625	144987926	H3K4me3	Zm00001d041950	-	-
3	152171956	152172357	0.606853	CG	Teosinte/Maize	3	152188071	152200800	H3K27ac	Zm00001d042127	-	-
3	152171956	152172357	0.606853	CG	Teosinte/Maize	3	152188071	152200800	H3K27ac	Zm00001d042126	-	-
3	217947286	217947514	0.431468	CG	Teosinte/Maize	3	218041857	218050761	H3K27ac	Zm00001d044056	-	-
4	101147221	101147783	0.855097	CG	Teosinte/Maize	4	101165021	101172403	H3K27ac	Zm00001d050565	Anthesis silking interval	[3]
4	217438712	217438848	0.62144	CG	Teosinte/Maize	4	217421106	217431199	H3K27ac	Zm00001d053163	Days to anthesis/Days to silking	[4]
4	218477547	218477834	0.506956	CG	Teosinte/Maize	4	218552492	218562844	H3K27ac	Zm00001d053181	-	-
4	218477547	218477834	0.506956	CG	Teosinte/Maize	4	218552492	218562844	H3K27ac	Zm00001d053182	-	-
4	226181095	226181829	0.807122	CG	Teosinte/Maize	4	226185167	226190930	H3K27ac	Zm00001d053324	-	-
1	262589	263454	0.889243	CG	Teosinte/Maize	5	32806151	32812694	H3K4me3	Zm00001d014109	Days to silking	[4]
5	29697527	29697749	0.835483	CG	Teosinte/Maize	5	29705823	29712115	H3K4me3	Zm00001d014032	-	-
5	45878484	45881210	0.40664	CG	Teosinte/Maize	5	45949603	45963838	H3K27ac	Zm00001d014422	-	-
5	45878484	45881210	0.40664	CG	Teosinte/Maize	5	45955740	45962827	H3K4me3	Zm00001d014422	-	-
5	101561643	101562143	0.469815	CG	Teosinte/Maize	5	101492946	101502321	H3K27ac	Zm00001d015618	-	-
5	104155280	104155892	0.487456	CG	Teosinte/Maize	5	104165184	104169414	H3K4me3	Zm00001d015662	-	-
5	187400873	187401587	0.451886	CG	Teosinte/Maize	5	187384633	187394164	H3K27ac	Zm00001d017163	-	-
5	187400873	187401587	0.451886	CG	Teosinte/Maize	5	187384633	187394164	H3K27ac	Zm00001d017164	-	-
5	212643381	212643674	0.635162	CG	Teosinte/Maize	5	212571858	212588963	H3K27ac	Zm00001d018036	Cob length	[2]
5	212643381	212643674	0.635162	CG	Teosinte/Maize	5	212571858	212588963	H3K27ac	Zm00001d018037	-	-
5	212643381	212643674	0.635162	CG	Teosinte/Maize	5	212627406	212637592	H3K27ac	Zm00001d018038	-	-
5	222712107	222712718	0.46732	CG	Teosinte/Maize	5	222685349	222697729	H3K4me3	Zm00001d018543	-	-
5	222712107	222712718	0.46732	CG	Teosinte/Maize	5	222685349	222697729	H3K4me3	Zm00001d018544	-	-
6	62202743	62203171	0.46772	CG	Teosinte/Maize	6	62161906	62166007	H3K4me3	Zm00001d035957	-	-
2	121938893	121939552	0.784818	CG	Teosinte/Maize	7	75836824	75840497	H3K27ac	Zm00001d019920	-	-
5	118697542	118698084	0.484296	CG	Teosinte/Maize	7	24732838	24736844	H3K4me3	Zm00001d019263	-	-
5	118698497	118698812	0.530824	CG	Teosinte/Maize	7	24732838	24736844	H3K4me3	Zm00001d019263	-	-
7	86386386	86386797	0.473176	CG	Teosinte/Maize	7	86413490	86419390	H3K27ac	Zm00001d020023	-	-
7	86388378	86388443	0.446937	CG	Teosinte/Maize	7	86413490	86419390	H3K27ac	Zm00001d020023	-	-
7	166410401	166411350	0.587748	CG	Teosinte/Maize	7	166374965	166386637	H3K27ac	Zm00001d021935	-	-
7	166410401	166411350	0.587748	CG	Teosinte/Maize	7	166374965	166386637	H3K27ac	Zm00001d021936	-	-
8	135969172	135969381	0.919758	CG	Teosinte/Maize	8	135937964	135949533	H3K27ac	Zm00001d010986	Days to silking	[5]
2	101579167	101579524	0.724517	CG	Teosinte/Maize	9	142285187	142291134	H3K4me3	Zm00001d047806	-	-
9	67112922	67113668	0.487377	CG	Teosinte/Maize	9	67130616	67136614	H3K27ac	Zm00001d046148	-	-
10	101502093	101502336	0.819391	CG	Teosinte/Maize	9	150993518	151001578	H3K27ac	Zm00001d048152	-	-
1	244453885	244454036	0.515618	CG	Teosinte/Maize	10	87544487	87552474	H3K27ac	Zm00001d024781	-	-
10	44090026	44090272	0.516519	CG	Teosinte/Maize	10	73936861	73945584	H3K27ac	Zm00001d024489	-	-
10	88008559	88008947	0.535219	CG	Teosinte/Maize	10	87971006	87979550	H3K27ac	Zm00001d024784	-	-
10	123197606	123198141	0.763786	CG	Teosinte/Maize	10	123295081	123302975	H3K4me3	Zm00001d025586	-	-
10	123197606	123198141	0.763786	CG	Teosinte/Maize	10	123295081	123302975	H3K4me3	Zm00001d025587	-	-
10	123197606	123198141	0.763786	CG	Teosinte/Maize	10	123295081	123302975	H3K4me3	Zm00001d025588	-	-
a Difference of CG methylation level between teosinte and modern maize.
b,c Seven genes involved in DMR interactions are candidate genes for agrmomic traits from genome-wide association study (GWAS) results.
Reference
[1] Chunhui Li, Baocheng Sun, Yongxiang Li, Cheng Liu, Xun Wu, DengfengZhang, Yunsu Shi, Yanchun Song, Edward S Buckler, Zhiwu Zhang, et al. Numerous genetic loci identified for drought tolerance in the maize nestedassociation mapping populations. BMC genomics, 17(1):894, 2016.
[2] Shang Xue, Peter J Bradbury, Terry Casstevens, and James B Holland. Genetic architecture of domestication-related traits in maize. Genetics,204(1):99–113, 2016.
[3] Cheng Xu, Hongwei Zhang, Jianhao Sun, Zifeng Guo, Cheng Zou, Wen-Xue Li, Chuanxiao Xie, Changling Huang, Ruineng Xu, Hong Liao, et al. Genome-wide association study dissects yield components associated withlow-phosphorus stress tolerance in maize. Theoretical and applied genetics,131(8):1699–1714, 2018.
[4] Yong-xiang Li, Chunhui Li, Peter J Bradbury, Xiaolei Liu, Fei Lu, Cinta MRomay, Jeffrey C Glaubitz, Xun Wu, Bo Peng, Yunsu Shi, et al. Identi-fication of genetic variants associated with maize flowering time using anextremely large multi-genetic background population. The Plant Journal,86(5):391–402, 2016.
[5] Luis Fernando Samayoa, Rosa Ana Malvar, Bode A Olukolu, James BHolland, and Ana Butron. Genome-wide association study reveals a set of genes associated with resistance to the mediterranean corn borer (Sesamianonagrioides L.) in a maize diversity panel. BMC plant biology, 15(1):35,2015.
