# Supplementary material for: Evolutionary and functional genomics of DNA methylation in maize domestication and improvement
Source: Nat Commun. 2020 Nov 2;11:5539. doi: 10.1038/s41467-020-19333-4 (PMC7606521; doi:10.1038/s41467-020-19333-4)
Supplement: Supplementary file 9 — Supplementary Data 6 [file 41467_2020_19333_MOESM9_ESM.xlsx]

## Sheet: Supplementary Data 6
Supplementary Data 6. The list of genes exhibiting interactive loops between genes and hypomethylated differentially methylated regions in maize located at the intergenic regions.
DMR								Gene
Chr	Start	End	POP Aa	POP Bb	Context	Comparsion		Gene	Chr	Start	End	Chain
1	2774255	2774852	0.57871	0.012439	CG	Teosinte/Maize		Zm00001d027312	1	2774054	2780630	+
1	4734958	4735605	0.026634	0.48244	CG	Teosinte/Maize		Zm00001d027412	1	4724456	4736832	-
1	12104450	12104738	0.1152	0.5642	CG	Teosinte/Maize		Zm00001d027719	1	12103775	12105421	+
1	14029416	14029910	0.11648	0.66405	CG	Teosinte/Maize		Zm00001d027807	1	14012690	14030730	-
1	23119342	23119514	0.48833	0.040006	CG	Teosinte/Maize		Zm00001d028111	1	23118720	23122921	-
1	23121918	23122033	0.060183	0.53635	CG	Teosinte/Maize		Zm00001d028111	1	23118720	23122921	-
1	27256889	27257110	0.04495	0.53643	CG	Teosinte/Maize		Zm00001d028225	1	27256288	27266967	+
1	36898441	36898592	0.095826	0.61408	CG	Teosinte/Maize		Zm00001d028493	1	36894428	36899646	-
1	50506189	50506331	0.0019778	0.49613	CG	Teosinte/Maize		Zm00001d028906	1	50505948	50506710	+
1	95965622	95966550	0.33595	0.82989	CG	Teosinte/Maize		Zm00001d029946	1	95962495	95966999	+
1	106122994	106123100	0.82737	0.058032	CG	Teosinte/Maize		Zm00001d030106	1	106122816	106129515	+
1	106182380	106182580	0.171	0.83785	CG	Teosinte/Maize		Zm00001d030108	1	106180425	106186974	+
1	109471599	109471942	0.19138	0.60873	CG	Teosinte/Maize		Zm00001d030159	1	109469384	109473198	-
1	118122360	118122518	0.91902	0.043278	CG	Teosinte/Maize		Zm00001d030270	1	118102744	118125713	-
1	119488035	119488562	0.62133	0.031221	CG	Teosinte/Maize		Zm00001d030285	1	119480815	119493835	-
1	145680224	145680474	0.86767	0.030226	CG	Teosinte/Maize		Zm00001d030578	1	145680160	145680700	-
1	159291821	159292274	0.6633	0.095726	CG	Teosinte/Maize		Zm00001d030777	1	159291664	159299959	+
1	175982994	175983352	0.30327	0.82568	CG	Teosinte/Maize		Zm00001d031073	1	175980669	175983357	-
1	177822149	177822367	0.44706	0.0096838	CG	Teosinte/Maize		Zm00001d031115	1	177821450	177829359	-
1	186736473	186737717	0.79003	0.28844	CG	Teosinte/Maize		Zm00001d031338	1	186729080	186739316	+
1	193316951	193317128	0.16515	0.57835	CG	Teosinte/Maize		Zm00001d031533	1	193316763	193318712	+
1	195673064	195673342	0.18904	0.67107	CG	Teosinte/Maize		Zm00001d031593	1	195672265	195678558	+
1	210710821	210711227	0.90165	0.33235	CG	Teosinte/Maize		Zm00001d032047	1	210710799	210711759	-
1	222266748	222267143	0.23609	0.77304	CG	Teosinte/Maize		Zm00001d032322	1	222263901	222267470	+
1	246988631	246989240	0.20226	0.63871	CG	Teosinte/Maize		Zm00001d033012	1	246988429	246989769	+
1	259921997	259922381	0.78106	0.45933	CG	Teosinte/Maize		Zm00001d033351	1	259922088	259923164	-
1	269309531	269309978	0.036741	0.76966	CG	Teosinte/Maize		Zm00001d033632	1	269308497	269321829	+
1	271709765	271710127	0.11889	0.61544	CG	Teosinte/Maize		Zm00001d033704	1	271704791	271710881	-
1	272678028	272678680	0.22864	0.64932	CG	Teosinte/Maize		Zm00001d033745	1	272677505	272681013	-
1	284753189	284753269	0.12427	0.55194	CG	Teosinte/Maize		Zm00001d034133	1	284752325	284756712	+
1	287657346	287657607	0.11796	0.58475	CG	Teosinte/Maize		Zm00001d034240	1	287654011	287658261	+
1	291515812	291515961	0.048139	0.59874	CG	Teosinte/Maize		Zm00001d034385	1	291510737	291518900	-
1	300926179	300926355	0.32023	0.72026	CG	Teosinte/Maize		Zm00001d034730	1	300925472	300932654	+
2	936506	936873	0.1934	0.73901	CG	Teosinte/Maize		Zm00001d001788	2	935639	948444	+
2	9304275	9304449	0.059206	0.48454	CG	Teosinte/Maize		Zm00001d002275	2	9302717	9316367	+
2	10963004	10963251	0.48187	0.05786	CG	Teosinte/Maize		Zm00001d002366	2	10962726	10972143	-
2	17745007	17745397	0.056155	0.47477	CG	Teosinte/Maize		Zm00001d002641	2	17744486	17748716	-
2	50415045	50415763	0.46128	0.048734	CG	Teosinte/Maize		Zm00001d003615	2	50414664	50419883	-
2	53327961	53328200	0.37527	0.79921	CG	Teosinte/Maize		Zm00001d003670	2	53322467	53329733	-
2	71777281	71777740	0.18007	0.87766	CG	Teosinte/Maize		Zm00001d003950	2	71776772	71780884	-
2	75237591	75237890	0.56355	0.087137	CG	Teosinte/Maize		Zm00001d004009	2	75235597	75238270	+
2	95495020	95496816	0.039817	0.62563	CG	Teosinte/Maize		Zm00001d004243	2	95493594	95497031	+
2	128183587	128183798	0.2134	0.68375	CG	Teosinte/Maize		Zm00001d004667	2	128132374	128184491	-
2	139871211	139871314	0.6655	0.034	CG	Teosinte/Maize		Zm00001d004796	2	139870758	139871910	-
2	157558904	157559189	0.92113	0.32	CG	Teosinte/Maize		Zm00001d005076	2	157557968	157559489	+
2	158135805	158135921	0.13328	0.57568	CG	Teosinte/Maize		Zm00001d005099	2	158134866	158139401	+
2	201333265	201334160	0.89334	0.0027452	CG	Teosinte/Maize		Zm00001d006197	2	201329839	201334835	-
2	216116631	216117308	0.12126	0.68975	CG	Teosinte/Maize		Zm00001d006759	2	216115940	216121521	-
2	222400272	222400422	0.097174	0.67236	CG	Teosinte/Maize		Zm00001d007108	2	222399684	222401369	-
2	222400272	222400422	0.097174	0.67236	CG	Teosinte/Maize		Zm00001d007107	2	222393488	222401395	-
2	222722360	222722426	0.23925	0.73322	CG	Teosinte/Maize		Zm00001d007118	2	222719142	222722663	+
2	225519568	225520299	0.052314	0.50509	CG	Teosinte/Maize		Zm00001d007240	2	225519590	225524863	+
2	236781113	236781210	0.32969	0.90373	CG	Teosinte/Maize		Zm00001d007639	2	236774748	236782311	+
3	704087	704251	0.042779	0.74847	CG	Teosinte/Maize		Zm00001d039259	3	701136	705353	-
3	15921018	15921343	0.35565	0.76158	CG	Teosinte/Maize		Zm00001d039824	3	15918978	15922548	-
3	58481523	58481805	0.41542	0.85572	CG	Teosinte/Maize		Zm00001d040691	3	58480096	58484905	+
3	77271829	77271933	0.11721	0.65091	CG	Teosinte/Maize		Zm00001d040898	3	77271432	77272559	+
3	78897962	78898997	0.90095	0.16355	CG	Teosinte/Maize		Zm00001d000555	3	78897917	78898542	+
3	97015194	97016039	0.91212	0.20248	CG	Teosinte/Maize		Zm00001d041092	3	96989702	97015813	+
3	103862016	103862361	0.20536	0.63137	CG	Teosinte/Maize		Zm00001d041186	3	103858898	103868467	+
3	124368087	124368736	0.82658	0.40434	CG	Teosinte/Maize		Zm00001d041498	3	124367636	124370607	-
3	138824673	138825183	0.24693	0.71911	CG	Teosinte/Maize		Zm00001d041803	3	138823691	138831392	+
3	140026851	140027002	0.12349	0.58814	CG	Teosinte/Maize		Zm00001d041839	3	140023603	140029825	+
3	149531849	149532257	0.22963	0.66896	CG	Teosinte/Maize		Zm00001d042066	3	149521452	149548954	-
3	152448104	152448634	0.081913	0.52161	CG	Teosinte/Maize		Zm00001d042131	3	152441251	152450630	+
3	183995218	183995583	0.064248	0.5031	CG	Teosinte/Maize		Zm00001d042921	3	183994758	183996320	+
3	184757114	184757670	0.723	0.25187	CG	Teosinte/Maize		Zm00001d042955	3	184754396	184758424	+
3	189130917	189131275	0.92096	0.36499	CG	Teosinte/Maize		Zm00001d043094	3	189129421	189137112	+
3	191270303	191270551	0.64636	0.20313	CG	Teosinte/Maize		Zm00001d043197	3	191270207	191271106	-
3	197034315	197034443	0.064773	0.64538	CG	Teosinte/Maize		Zm00001d043341	3	197032557	197034669	-
3	209228804	209229061	0.15145	0.90646	CG	Teosinte/Maize		Zm00001d043762	3	209228407	209235345	-
3	212853751	212854029	0.79725	0.32872	CG	Teosinte/Maize		Zm00001d043882	3	212853189	212853896	+
3	213755030	213755414	0.20523	0.61591	CG	Teosinte/Maize		Zm00001d043915	3	213742292	213756288	-
3	216875639	216876028	0.27038	0.70228	CG	Teosinte/Maize		Zm00001d044019	3	216874858	216881572	+
4	4483746	4484139	0.51799	0.0050481	CG	Teosinte/Maize		Zm00001d048734	4	4476477	4484516	+
4	6755474	6755575	0.8438	0.084428	CG	Teosinte/Maize		Zm00001d048867	4	6754451	6757643	+
4	6827647	6827781	0.57145	0.085861	CG	Teosinte/Maize		Zm00001d048874	4	6825874	6829872	-
4	36832696	36832818	0.30849	0.78978	CG	Teosinte/Maize		Zm00001d049597	4	36830553	36836546	+
4	38570933	38571367	0.18648	0.63486	CG	Teosinte/Maize		Zm00001d049642	4	38570097	38574015	+
4	40262571	40263137	0.86375	0.0069078	CG	Teosinte/Maize		Zm00001d049687	4	40262262	40265308	-
4	43648504	43648894	0.28346	0.76278	CG	Teosinte/Maize		Zm00001d049763	4	43644618	43649031	-
4	46988995	46989591	0.14251	0.56672	CG	Teosinte/Maize		Zm00001d049832	4	46988136	47003528	+
4	65079757	65080014	0.15822	0.67108	CG	Teosinte/Maize		Zm00001d050089	4	65078952	65090738	+
4	66248626	66249197	0.64722	0.1231	CG	Teosinte/Maize		Zm00001d050109	4	66244370	66250581	+
4	101167779	101168118	0.32278	0.80863	CG	Teosinte/Maize		Zm00001d050565	4	101167830	101169764	+
4	102622252	102622524	0.41911	0.0077271	CG	Teosinte/Maize		Zm00001d026866	4	102621921	102622487	-
4	117917655	117918763	0.5495	0.0054228	CG	Teosinte/Maize		Zm00001d050714	4	117910694	117919249	+
4	121060936	121061388	0.89625	0.45578	CG	Teosinte/Maize		Zm00001d050754	4	121060923	121062516	+
4	138472396	138473491	0.055724	0.59254	CG	Teosinte/Maize		Zm00001d051044	4	138472340	138473695	-
4	146794895	146795054	0.59361	0.021498	CG	Teosinte/Maize		Zm00001d051163	4	146793740	146798809	-
4	149905738	149906299	0.048477	0.57096	CG	Teosinte/Maize		Zm00001d051241	4	149904706	149910230	+
4	156769793	156770158	0.12953	0.72842	CG	Teosinte/Maize		Zm00001d051387	4	156767880	156770006	+
4	175156481	175156846	0.22442	0.69691	CG	Teosinte/Maize		Zm00001d051951	4	175147743	175157252	+
4	188819753	188820006	0.088205	0.69324	CG	Teosinte/Maize		Zm00001d052384	4	188819768	188824015	+
4	202438790	202439247	0.12812	0.60256	CG	Teosinte/Maize		Zm00001d052845	4	202430132	202439991	+
4	207920540	207921131	0.3553	0.7609	CG	Teosinte/Maize		Zm00001d052992	4	207905668	207929332	-
4	211993523	211994271	0.42896	0.90705	CG	Teosinte/Maize		Zm00001d053067	4	211990615	211995460	+
4	227081027	227081568	0.43426	0.84637	CG	Teosinte/Maize		Zm00001d053348	4	227078338	227081827	+
4	237981761	237981897	0.82567	0.36749	CG	Teosinte/Maize		Zm00001d027023	4	237980771	237982063	-
4	246272454	246272643	0.14275	0.64485	CG	Teosinte/Maize		Zm00001d054088	4	246271622	246276744	+
5	2557342	2557524	0.24697	0.70016	CG	Teosinte/Maize		Zm00001d012970	5	2554674	2558207	+
5	7377179	7377494	0.25469	0.67405	CG	Teosinte/Maize		Zm00001d013262	5	7372367	7382139	-
5	11682830	11683139	0.26151	0.7413	CG	Teosinte/Maize		Zm00001d013442	5	11681565	11709145	+
5	19739790	19740166	0.18694	0.70652	CG	Teosinte/Maize		Zm00001d013768	5	19733215	19740908	-
5	24004909	24004974	0.26325	0.8026	CG	Teosinte/Maize		Zm00001d013891	5	23992511	24008741	+
5	28635926	28636155	0.1301	0.56062	CG	Teosinte/Maize		Zm00001d014013	5	28634910	28639671	-
5	29992878	29993368	0.18245	0.69148	CG	Teosinte/Maize		Zm00001d014036	5	29988171	29994693	-
5	30231374	30232063	0.18609	0.58611	CG	Teosinte/Maize		Zm00001d014038	5	30230017	30235454	-
5	36522677	36522996	0.22758	0.73638	CG	Teosinte/Maize		Zm00001d014203	5	36522150	36523481	+
5	39394729	39395158	0.70842	0.25975	CG	Teosinte/Maize		Zm00001d014284	5	39393734	39396064	+
5	53943358	53943653	0.76474	0.11235	CG	Teosinte/Maize		Zm00001d014571	5	53941274	53947613	+
5	58592617	58593099	0.5912	0.18149	CG	Teosinte/Maize		Zm00001d014673	5	58592104	58595583	-
5	62948945	62949219	0.13969	0.60366	CG	Teosinte/Maize		Zm00001d014783	5	62948202	62951476	+
5	65186726	65186897	0.17523	0.6693	CG	Teosinte/Maize		Zm00001d014844	5	65186102	65197475	-
5	69319589	69319755	0.30821	0.7601	CG	Teosinte/Maize		Zm00001d014943	5	69318796	69326197	+
5	72056897	72057030	0.56717	0.149	CG	Teosinte/Maize		Zm00001d015010	5	72045686	72058064	-
5	73450609	73451037	0.86935	0.010588	CG	Teosinte/Maize		Zm00001d015054	5	73448283	73451482	+
5	76226644	76226896	0.12061	0.81168	CG	Teosinte/Maize		Zm00001d015115	5	76220204	76227831	-
5	78677044	78677309	0.73711	0.125	CG	Teosinte/Maize		Zm00001d015184	5	78677042	78680091	-
5	78677044	78677309	0.73711	0.125	CG	Teosinte/Maize		Zm00001d015183	5	78672023	78677071	+
5	79871975	79872414	0.72839	0.069448	CG	Teosinte/Maize		Zm00001d015216	5	79871178	79872762	+
5	81214511	81214916	0.58875	0.048155	CG	Teosinte/Maize		Zm00001d015249	5	81201238	81215517	+
5	89090975	89091187	0.16015	0.64884	CG	Teosinte/Maize		Zm00001d015412	5	89090290	89091195	+
5	98834807	98835022	0.39431	0.83172	CG	Teosinte/Maize		Zm00001d015570	5	98828050	98835540	+
5	99807614	99807947	0.57995	0.0030651	CG	Teosinte/Maize		Zm00001d001611	5	99807355	99807993	+
5	127637783	127638144	0.54311	0.00096733	CG	Teosinte/Maize		Zm00001d015876	5	127616516	127638066	-
5	128733514	128733682	0.066155	0.61893	CG	Teosinte/Maize		Zm00001d015884	5	128733433	128735702	-
5	129692216	129692497	0.066531	0.49873	CG	Teosinte/Maize		Zm00001d015893	5	129691571	129697192	+
5	165948951	165949594	0.1145	0.5771	CG	Teosinte/Maize		Zm00001d016520	5	165944432	165950570	+
5	172501735	172501956	0.087679	0.5188	CG	Teosinte/Maize		Zm00001d016687	5	172501486	172502922	-
5	185200600	185200821	0.22187	0.6668	CG	Teosinte/Maize		Zm00001d017092	5	185199585	185201232	+
5	188086073	188086279	0.69298	0.16878	CG	Teosinte/Maize		Zm00001d017177	5	188085571	188091191	-
5	191468744	191469224	0.54174	0.069369	CG	Teosinte/Maize		Zm00001d017275	5	191467430	191471500	-
5	191541092	191541306	0.46325	0.025268	CG	Teosinte/Maize		Zm00001d017279	5	191539072	191541219	+
5	198245127	198245923	0.086902	0.64094	CG	Teosinte/Maize		Zm00001d017513	5	198244236	198246356	+
5	205090056	205091249	0.03706	0.84715	CG	Teosinte/Maize		Zm00001d017718	5	205088109	205091684	+
5	215035611	215035927	0.050074	0.49672	CG	Teosinte/Maize		Zm00001d018133	5	215034661	215049780	+
5	220386178	220386415	0.2032	0.61306	CG	Teosinte/Maize		Zm00001d018420	5	220379839	220387369	-
5	223001901	223002311	0.24016	0.69071	CG	Teosinte/Maize		Zm00001d018557	5	223001922	223002955	-
6	28272421	28272966	0.057855	0.57318	CG	Teosinte/Maize		Zm00001d035470	6	28271626	28278463	+
6	41491094	41491595	0.11408	0.62383	CG	Teosinte/Maize		Zm00001d035696	6	41488410	41492614	-
6	84661799	84661914	0.84447	0.42215	CG	Teosinte/Maize		Zm00001d036331	6	84657683	84665068	-
6	97050264	97050398	0.91398	0.15231	CG	Teosinte/Maize		Zm00001d036663	6	97049494	97053619	-
6	120195982	120196343	0.13069	0.73884	CG	Teosinte/Maize		Zm00001d037305	6	120190685	120196947	+
6	128805735	128806574	0.20483	0.81161	CG	Teosinte/Maize		Zm00001d037544	6	128804148	128806658	-
6	132205527	132205765	0.90575	0.3179	CG	Teosinte/Maize		Zm00001d037625	6	132204702	132210443	-
6	143128718	143128822	0.91317	0.21069	CG	Teosinte/Maize		Zm00001d037947	6	143126162	143128998	-
6	143834831	143834948	0.015518	0.86382	CG	Teosinte/Maize		Zm00001d037968	6	143834712	143836988	-
6	171034025	171034184	0.72567	0.32459	CG	Teosinte/Maize		Zm00001d039145	6	171033311	171034198	+
6	171572024	171572254	0.10977	0.67259	CG	Teosinte/Maize		Zm00001d039165	6	171554081	171582712	-
6	172092344	172093114	0.26341	0.69453	CG	Teosinte/Maize		Zm00001d039183	6	172092066	172094056	+
7	5366713	5367202	0.30386	0.78412	CG	Teosinte/Maize		Zm00001d018795	7	5365547	5386515	+
7	8970930	8971246	0.42627	0.9031	CG	Teosinte/Maize		Zm00001d018907	7	8969455	8977244	+
7	9875312	9875461	0.18851	0.66312	CG	Teosinte/Maize		Zm00001d018939	7	9874433	9879888	+
7	17217388	17217627	0.096867	0.71566	CG	Teosinte/Maize		Zm00001d019108	7	17216464	17235345	+
7	18719894	18720857	0.76564	0.14189	CG	Teosinte/Maize		Zm00001d019138	7	18719728	18721630	-
7	39159926	39160376	0.41258	0.91189	CG	Teosinte/Maize		Zm00001d019515	7	39145274	39160974	-
7	39338523	39338727	0.70242	0.0045757	CG	Teosinte/Maize		Zm00001d019518	7	39337832	39338887	+
7	39734254	39734508	0.085242	0.59707	CG	Teosinte/Maize		Zm00001d019522	7	39731035	39735223	-
7	45819096	45819750	0.011694	0.71021	CG	Teosinte/Maize		Zm00001d019598	7	45816670	45821314	+
7	79911437	79911679	0.11579	0.55299	CG	Teosinte/Maize		Zm00001d019956	7	79910359	79922761	+
7	99031135	99031627	0.92604	0.051241	CG	Teosinte/Maize		Zm00001d020204	7	98995155	99031643	-
7	107530728	107530850	0.79921	0.0030612	CG	Teosinte/Maize		Zm00001d020340	7	107529891	107532414	-
7	127317093	127318085	0.1823	0.6625	CG	Teosinte/Maize		Zm00001d020666	7	127315049	127322067	+
7	129500639	129500851	0.095439	0.61252	CG	Teosinte/Maize		Zm00001d020706	7	129499980	129501479	+
7	147358396	147358678	0.91461	0.011905	CG	Teosinte/Maize		Zm00001d021269	7	147346346	147361021	-
7	177356890	177357153	0.90832	0.50063	CG	Teosinte/Maize		Zm00001d022423	7	177355085	177359741	-
7	181987717	181987978	0.64899	0.07043	CG	Teosinte/Maize		Zm00001d022638	7	181987237	181988579	+
8	6512835	6513381	0.84763	0.26383	CG	Teosinte/Maize		Zm00001d008367	8	6512708	6516786	+
8	8473935	8474235	0.19668	0.7217	CG	Teosinte/Maize		Zm00001d008429	8	8454946	8475384	-
8	15902687	15903954	0.70671	0.10304	CG	Teosinte/Maize		Zm00001d008649	8	15902706	15910406	-
8	16878181	16878522	0.85778	0.082819	CG	Teosinte/Maize		Zm00001d008674	8	16864595	16879386	+
8	36817892	36818242	0.18058	0.58192	CG	Teosinte/Maize		Zm00001d009108	8	36817445	36818866	+
8	39632873	39633304	0.64968	0.16293	CG	Teosinte/Maize		Zm00001d009150	8	39632049	39636351	+
8	57885096	57885243	0.63197	0.0028412	CG	Teosinte/Maize		Zm00001d009349	8	57884875	57889340	+
8	61603681	61604514	0.66188	0.13965	CG	Teosinte/Maize		Zm00001d009385	8	61599657	61604192	+
8	70204893	70204974	0.59946	0.11578	CG	Teosinte/Maize		Zm00001d009562	8	70193548	70205812	+
8	73350469	73350694	0.18048	0.64836	CG	Teosinte/Maize		Zm00001d009617	8	73343604	73351556	-
8	73468304	73468839	0.062794	0.59878	CG	Teosinte/Maize		Zm00001d009618	8	73467308	73468804	+
8	74205319	74205469	0.86723	0.026319	CG	Teosinte/Maize		Zm00001d009646	8	74205128	74206555	+
8	94987997	94988405	0.90905	0.43553	CG	Teosinte/Maize		Zm00001d010009	8	94987331	94992881	-
8	100003231	100003382	0.89652	0.018909	CG	Teosinte/Maize		Zm00001d010120	8	100001051	100003421	-
8	107234321	107234526	0.90148	0.49682	CG	Teosinte/Maize		Zm00001d010281	8	107230840	107239533	+
8	117496271	117496591	0.023515	0.44795	CG	Teosinte/Maize		Zm00001d010488	8	117495296	117501405	+
8	137530662	137530797	0.61807	0.13053	CG	Teosinte/Maize		Zm00001d011055	8	137530714	137531411	+
8	156693476	156694138	0.59569	0.001964	CG	Teosinte/Maize		Zm00001d011628	8	156686200	156694580	+
8	158906435	158906580	0.18387	0.74768	CG	Teosinte/Maize		Zm00001d011692	8	158905685	158906986	+
9	1714322	1714560	0.87236	0.41679	CG	Teosinte/Maize		Zm00001d044762	9	1714014	1716063	-
9	1839453	1839600	0.92394	0.48538	CG	Teosinte/Maize		Zm00001d044765	9	1839189	1841182	-
9	1840234	1840577	0.82008	0.0077562	CG	Teosinte/Maize		Zm00001d044765	9	1839189	1841182	-
9	11191629	11192274	0.91084	0.013845	CG	Teosinte/Maize		Zm00001d045054	9	11188093	11192433	+
9	13119465	13119747	0.11188	0.65934	CG	Teosinte/Maize		Zm00001d045112	9	13117991	13122682	-
9	16491505	16491993	0.89819	0.013177	CG	Teosinte/Maize		Zm00001d045221	9	16490710	16492075	-
9	20088525	20088608	0.92197	0.36342	CG	Teosinte/Maize		Zm00001d045377	9	20086171	20089629	-
9	20171360	20171515	0.85576	0.069559	CG	Teosinte/Maize		Zm00001d045379	9	20170773	20183177	-
9	40105660	40105966	0.49419	0.015801	CG	Teosinte/Maize		Zm00001d045804	9	40102185	40108023	-
9	99667605	99667949	0.11676	0.57098	CG	Teosinte/Maize		Zm00001d046630	9	99658915	99668677	-
9	104245509	104245786	0.87393	0.0045828	CG	Teosinte/Maize		Zm00001d046747	9	104244488	104246998	-
9	110202115	110202998	0.05732	0.46868	CG	Teosinte/Maize		Zm00001d046912	9	110202169	110204205	+
9	111694961	111695982	0.90756	0.011113	CG	Teosinte/Maize		Zm00001d046933	9	111694793	111698901	-
9	120191462	120192793	0.90624	0.047703	CG	Teosinte/Maize		Zm00001d047153	9	120187514	120195833	+
9	122464176	122464356	0.52054	0.009389	CG	Teosinte/Maize		Zm00001d047215	9	122464162	122469128	-
9	127876368	127876572	0.89602	0.46498	CG	Teosinte/Maize		Zm00001d047367	9	127876088	127883287	+
9	134026597	134027006	0.27829	0.70308	CG	Teosinte/Maize		Zm00001d047533	9	134025005	134027671	-
9	146611202	146611480	0.020471	0.59766	CG	Teosinte/Maize		Zm00001d047967	9	146611340	146618721	+
10	133868	134187	0.18157	0.69827	CG	Teosinte/Maize		Zm00001d023208	10	131322	134730	+
10	3653308	3653444	0.060895	0.46894	CG	Teosinte/Maize		Zm00001d023337	10	3651997	3660777	+
10	29148686	29148816	0.62883	0.06793	CG	Teosinte/Maize		Zm00001d023929	10	29148234	29154174	-
10	33925447	33925834	0.14058	0.79904	CG	Teosinte/Maize		Zm00001d023979	10	33922137	33926709	-
10	40896117	40896336	0.67881	0.10467	CG	Teosinte/Maize		Zm00001d023094	10	40896035	40896856	+
10	51318840	51319402	0.017151	0.64011	CG	Teosinte/Maize		Zm00001d024160	10	51315314	51327171	-
10	78547698	78547756	0.62759	0.20147	CG	Teosinte/Maize		Zm00001d024567	10	78539229	78549047	+
10	78547698	78547756	0.62759	0.20147	CG	Teosinte/Maize		Zm00001d024568	10	78544726	78549479	-
10	82041911	82042304	0.16956	0.61045	CG	Teosinte/Maize		Zm00001d024647	10	82038496	82042897	+
10	89236640	89236969	0.83808	0.34267	CG	Teosinte/Maize		Zm00001d024813	10	89233958	89240358	+
10	89687952	89688216	0.33343	0.74833	CG	Teosinte/Maize		Zm00001d024824	10	89687263	89690813	-
10	96592476	96592612	0.1833	0.63737	CG	Teosinte/Maize		Zm00001d024952	10	96586361	96592679	-
10	100956781	100957252	0.62903	0.14262	CG	Teosinte/Maize		Zm00001d025037	10	100955562	100957474	+
10	104575021	104575558	0.17974	0.69635	CG	Teosinte/Maize		Zm00001d025107	10	104574417	104575544	-
10	109136589	109136779	0.12345	0.62907	CG	Teosinte/Maize		Zm00001d025206	10	109135804	109137912	+
10	110658551	110658835	0.43644	0.90921	CG	Teosinte/Maize		Zm00001d025240	10	110657182	110663551	+
10	126421825	126422141	0.14555	0.66243	CG	Teosinte/Maize		Zm00001d025692	10	126420989	126425176	+
10	128605530	128605891	0.092241	0.52681	CG	Teosinte/Maize		Zm00001d025757	10	128605358	128610245	+
10	130536875	130537164	0.41656	0.0088277	CG	Teosinte/Maize		Zm00001d025817	10	130522455	130537454	-
10	135130116	135130431	0.27084	0.70628	CG	Teosinte/Maize		Zm00001d025979	10	135124957	135134224	+
10	142621360	142621904	0.42055	0.0068264	CG	Teosinte/Maize		Zm00001d026273	10	142618005	142622387	-
10	143264500	143265140	0.86446	0.051836	CG	Teosinte/Maize		Zm00001d026304	10	143264003	143264923	-
10	143264500	143265140	0.86446	0.051836	CG	Teosinte/Maize		Zm00001d026305	10	143264094	143272292	+
10	143981443	143982040	0.30146	0.70682	CG	Teosinte/Maize		Zm00001d026348	10	143979495	143982889	-
10	146101905	146102176	0.36449	0.8635	CG	Teosinte/Maize		Zm00001d026452	10	146098952	146102717	+
10	150317702	150317974	0.20348	0.76205	CG	Teosinte/Maize		Zm00001d026698	10	150307587	150319013	-
a, b CG methylation level in teosinte and modern maize, respectively
