# Supplementary material for: Evolutionary and functional genomics of DNA methylation in maize domestication and improvement
Source: Nat Commun. 2020 Nov 2;11:5539. doi: 10.1038/s41467-020-19333-4 (PMC7606521; doi:10.1038/s41467-020-19333-4)
Supplement: Supplementary file 10 — Supplementary Data 7 [file 41467_2020_19333_MOESM10_ESM.xlsx]

## Sheet: Supplementary Data 7
Supplementary Data 7. Flowering time candidate genes located at sweep and interacting differentially methylated regions.
Gene	Traita	Referenceb	DMR_Chr	DMR_Start	DMR_End	Context	Comparison	DMR Type
Zm00001d029946	Days to anthesis	[1]	1	95965622	95966550	CG	Teosinte/Maize	Sweep DMR
Zm00001d050565	Anthesis silking interval	[2]	4	101167779	101168118	CG	Teosinte/Maize	Sweep DMR
Zm00001d015884	Days to anthesis	[1]	5	128733514	128733682	CG	Teosinte/Maize	Sweep DMR
Zm00001d025979	Days to silk	[2]	10	135130116	135130431	CG	Teosinte/Maize	Sweep DMR
Zm00001d029946	Days to anthesis	[1]	1	95965622	95966550	CG	Teosinte/Maize	Interacting DMR
Zm00001d034240	Days to anthesis	[3]	1	287657346	287657607	CG	Teosinte/Maize	Interacting DMR
Zm00001d007108	Days to anthesis	[4]	2	222400272	222400422	CG	Teosinte/Maize	Interacting DMR
Zm00001d042131	Days to silk	[3]	3	152448104	152448634	CG	Teosinte/Maize	Interacting DMR
Zm00001d015884	Days to anthesis	[1]	5	128733514	128733682	CG	Teosinte/Maize	Interacting DMR
Zm00001d038937	Days to anthesis	[3]	6	167325784	167326148	CG	Teosinte/Maize	Interacting DMR
Zm00001d039165	Days to anthesis	[3]	6	171572024	171572254	CG	Teosinte/Maize	Interacting DMR
Zm00001d025692	Days to tassel	[2]	10	126421825	126422141	CG	Teosinte/Maize	Interacting DMR
Zm00001d025979	Days to silk	[2]	10	135130116	135130431	CG	Teosinte/Maize	Interacting DMR
a,b Genes involved in sweep and interacting DMRs are candidate genes for agrmomic traits from genome-wide association study (GWAS) results.
Reference
[1] Jason A Peiffer, Maria C Romay, Michael A Gore, Sherry A Flint-Garcia,Zhiwu Zhang, Mark J Millard, Candice AC Gardner, Michael D McMullen,James B Holland, Peter J Bradbury, et al. The genetic architecture of maizeheight.Genetics, 196(4):1337–1356, 2014.
[2] Cheng Xu, Hongwei Zhang, Jianhao Sun, Zifeng Guo, Cheng Zou, Wen-Xue Li, Chuanxiao Xie, Changling Huang, Ruineng Xu, Hong Liao, et al. Genome-wide association study dissects yield components associated withlow-phosphorus stress tolerance in maize. Theoretical and applied genetics,131(8):1699–1714, 2018.
[3] Jason G Wallace, Peter J Bradbury, Nengyi Zhang, Yves Gibon, Mark Stitt,and Edward S Buckler. Association mapping across numerous traits revealspatterns of functional variation in maize. PLoS Genet, 10(12):e1004845,2014.
[4] Yong-xiang Li, Chunhui Li, Peter J Bradbury, Xiaolei Liu, Fei Lu, Cinta MRomay, Jeffrey C Glaubitz, Xun Wu, Bo Peng, Yunsu Shi, et al. Identi-fication of genetic variants associated with maize flowering time using anextremely large multi-genetic background population. The Plant Journal,86(5):391–402, 2016.
