# Supplementary material for: Evolutionary and functional genomics of DNA methylation in maize domestication and improvement
Source: Nat Commun. 2020 Nov 2;11:5539. doi: 10.1038/s41467-020-19333-4 (PMC7606521; doi:10.1038/s41467-020-19333-4)
Supplement: Supplementary file 11 — Source Data [file 41467_2020_19333_MOESM11_ESM.xlsx]

## Sheet: Figure 1a
Source Data Figure 1a
Mean	sd	median	type	ne	context
2.02768	0.0702002	2.02765	s	100000	CG
7.04456	0.0963825	7.04457	nu	100000	CG
5.74832	0.0147987	5.74833	mu	100000	CG
2.02766	0.0716643	2.02764	s	1000000	CG
8.04456	0.0988695	8.04456	nu	1000000	CG
6.74832	0.0149749	6.74832	mu	1000000	CG
2.02767	0.0710871	2.02766	s	50000	CG
6.74352	0.097823	6.74352	nu	50000	CG
5.44729	0.0149566	5.44729	mu	50000	CG
2.02772	0.0687323	2.02772	s	500000	CG
7.74358	0.0962666	7.74358	nu	500000	CG
6.44728	0.0147491	6.44728	mu	500000	CG
2.21089	0.0738091	2.21088	s	100000	CHG
6.82568	0.067176	6.82568	nu	100000	CHG
5.42108	0.0151817	5.42108	mu	100000	CHG
2.21087	0.0736808	2.21084	s	1000000	CHG
7.82568	0.0669719	7.82568	nu	1000000	CHG
6.42108	0.0154464	6.42109	mu	1000000	CHG
2.21089	0.0706067	2.21089	s	50000	CHG
6.52465	0.0657453	6.52465	nu	50000	CHG
5.12005	0.0149137	5.12005	mu	50000	CHG
2.21093	0.0729716	2.21093	s	500000	CHG
7.52468	0.0672919	7.52468	nu	500000	CHG
6.12004	0.0152582	6.12004	mu	500000	CHG

## Sheet: Figure 1b
Source Data Figure 1b
Mean	sd	median	type	ne	class	context	ft
0.00313282	0.00275513	0.00220295	s	100000	dsfs	CG	Exon
6.01765	0.000900053	6.01765	nu	100000	dsfs	CG	Exon
5.03018	0.00142372	5.03026	mu	100000	dsfs	CG	Exon
0.00327742	0.00282327	0.00236017	s	1000000	dsfs	CG	Exon
7.01764	0.000887045	7.01763	nu	1000000	dsfs	CG	Exon
6.0301	0.00142283	6.03016	mu	1000000	dsfs	CG	Exon
0.00308569	0.00270734	0.00218706	s	50000	dsfs	CG	Exon
5.71664	0.000899353	5.71664	nu	50000	dsfs	CG	Exon
4.72919	0.00140826	4.72926	mu	50000	dsfs	CG	Exon
0.00329694	0.00290822	0.00229074	s	500000	dsfs	CG	Exon
6.71661	0.000901257	6.7166	nu	500000	dsfs	CG	Exon
5.72906	0.00143945	5.72914	mu	500000	dsfs	CG	Exon
0.000119137	0.000104657	8.36725e-05	s	100000	dsfs	CG	Gene_down
5.70482	0.000572401	5.70482	nu	100000	dsfs	CG	Gene_down
4.86308	0.00067991	4.86309	mu	100000	dsfs	CG	Gene_down
0.000119559	0.000105677	8.38015e-05	s	1000000	dsfs	CG	Gene_down
6.70479	0.000574676	6.70479	nu	1000000	dsfs	CG	Gene_down
5.86305	0.000679891	5.86306	mu	1000000	dsfs	CG	Gene_down
0.000118889	0.000104418	8.37635e-05	s	50000	dsfs	CG	Gene_down
5.40379	0.000560606	5.4038	nu	50000	dsfs	CG	Gene_down
4.56206	0.000670206	4.56207	mu	50000	dsfs	CG	Gene_down
0.000120144	0.000105818	8.41283e-05	s	500000	dsfs	CG	Gene_down
6.40378	0.000567572	6.40378	nu	500000	dsfs	CG	Gene_down
5.56204	0.000680721	5.56204	mu	500000	dsfs	CG	Gene_down
0.000111404	9.79656e-05	7.80179e-05	s	100000	dsfs	CG	Gene_up
5.67663	0.000560672	5.67662	nu	100000	dsfs	CG	Gene_up
4.83146	0.000667299	4.83147	mu	100000	dsfs	CG	Gene_up
0.000111316	9.75927e-05	7.81058e-05	s	1000000	dsfs	CG	Gene_up
6.67661	0.000555277	6.67661	nu	1000000	dsfs	CG	Gene_up
5.83144	0.000658434	5.83145	mu	1000000	dsfs	CG	Gene_up
0.000110995	9.75952e-05	7.77472e-05	s	50000	dsfs	CG	Gene_up
5.37562	0.000558303	5.37562	nu	50000	dsfs	CG	Gene_up
4.53046	0.000670079	4.53046	mu	50000	dsfs	CG	Gene_up
0.000110649	9.75798e-05	7.73933e-05	s	500000	dsfs	CG	Gene_up
6.37559	0.00056584	6.37559	nu	500000	dsfs	CG	Gene_up
5.53043	0.000673214	5.53043	mu	500000	dsfs	CG	Gene_up
8.26017e-05	7.27427e-05	5.78202e-05	s	100000	dsfs	CG	Intergenic
5.49949	0.000479037	5.49948	nu	100000	dsfs	CG	Intergenic
4.49141	0.000546339	4.4914	mu	100000	dsfs	CG	Intergenic
8.24914e-05	7.26043e-05	5.78815e-05	s	1000000	dsfs	CG	Intergenic
6.49946	0.000480248	6.49947	nu	1000000	dsfs	CG	Intergenic
5.49139	0.000545499	5.49139	mu	1000000	dsfs	CG	Intergenic
8.22057e-05	7.20481e-05	5.78043e-05	s	50000	dsfs	CG	Intergenic
5.19846	0.000486351	5.19846	nu	50000	dsfs	CG	Intergenic
4.19039	0.000552891	4.19038	mu	50000	dsfs	CG	Intergenic
8.254e-05	7.26275e-05	5.79252e-05	s	500000	dsfs	CG	Intergenic
6.19843	0.000481866	6.19842	nu	500000	dsfs	CG	Intergenic
5.19034	0.000548846	5.19034	mu	500000	dsfs	CG	Intergenic
0.000321566	0.000281185	0.000226851	s	100000	dsfs	CG	Intron
5.8074	0.000804919	5.8074	nu	100000	dsfs	CG	Intron
4.89253	0.00100019	4.89253	mu	100000	dsfs	CG	Intron
0.000322357	0.00028209	0.000226263	s	1000000	dsfs	CG	Intron
6.80739	0.000803768	6.80738	nu	1000000	dsfs	CG	Intron
5.89252	0.00100283	5.89251	mu	1000000	dsfs	CG	Intron
0.000316211	0.000277771	0.000222699	s	50000	dsfs	CG	Intron
5.50639	0.000811413	5.50639	nu	50000	dsfs	CG	Intron
4.59156	0.00101283	4.59156	mu	50000	dsfs	CG	Intron
0.000321163	0.000283091	0.000225606	s	500000	dsfs	CG	Intron
6.50635	0.000805404	6.50634	nu	500000	dsfs	CG	Intron
5.59148	0.00100231	5.59149	mu	500000	dsfs	CG	Intron
3.87216e-05	3.39896e-05	2.71481e-05	s	100000	dsfs	CG	TE
5.38689	0.000243622	5.38689	nu	100000	dsfs	CG	TE
4.32166	0.000268557	4.32166	mu	100000	dsfs	CG	TE
3.87247e-05	3.39481e-05	2.71614e-05	s	1000000	dsfs	CG	TE
6.38688	0.00024145	6.38689	nu	1000000	dsfs	CG	TE
5.32165	0.000266447	5.32166	mu	1000000	dsfs	CG	TE
3.88745e-05	3.41738e-05	2.72327e-05	s	50000	dsfs	CG	TE
5.08588	0.000236162	5.08588	nu	50000	dsfs	CG	TE
4.02065	0.000259973	4.02065	mu	50000	dsfs	CG	TE
3.87462e-05	3.4144e-05	2.70416e-05	s	500000	dsfs	CG	TE
6.08587	0.000233043	6.08587	nu	500000	dsfs	CG	TE
5.02064	0.000256221	5.02064	mu	500000	dsfs	CG	TE
0.185712	0.019431	0.185203	s	100000	dsfs	CHG	Exon
6.29589	0.00119666	6.29586	nu	100000	dsfs	CHG	Exon
5.02977	0.00601447	5.02987	mu	100000	dsfs	CHG	Exon
0.192466	0.0207277	0.19145	s	1000000	dsfs	CHG	Exon
7.29612	0.00120865	7.29611	nu	1000000	dsfs	CHG	Exon
6.02769	0.00638906	6.02791	mu	1000000	dsfs	CHG	Exon
0.180537	0.0199948	0.179934	s	50000	dsfs	CHG	Exon
5.99468	0.00119221	5.99467	nu	50000	dsfs	CHG	Exon
4.73034	0.00620169	4.7305	mu	50000	dsfs	CHG	Exon
0.190889	0.0200681	0.190663	s	500000	dsfs	CHG	Exon
6.99504	0.00119866	6.99503	nu	500000	dsfs	CHG	Exon
5.72716	0.00619847	5.72718	mu	500000	dsfs	CHG	Exon
5.95853	0.0231593	5.95779	s	100000	dsfs	CHG	Gene_down
6.04776	0.00114799	6.04777	nu	100000	dsfs	CHG	Gene_down
4.32502	0.00148838	4.32504	mu	100000	dsfs	CHG	Gene_down
5.9639	0.0212873	5.96384	s	1000000	dsfs	CHG	Gene_down
7.04793	0.00109596	7.04795	nu	1000000	dsfs	CHG	Gene_down
5.32467	0.0013665	5.32466	mu	1000000	dsfs	CHG	Gene_down
5.9373	0.0195051	5.9385	s	50000	dsfs	CHG	Gene_down
5.74599	0.00104087	5.74599	nu	50000	dsfs	CHG	Gene_down
4.02536	0.00126171	4.02529	mu	50000	dsfs	CHG	Gene_down
5.96003	0.0231647	5.95776	s	500000	dsfs	CHG	Gene_down
6.74675	0.00112632	6.74673	nu	500000	dsfs	CHG	Gene_down
5.02389	0.00149051	5.02404	mu	500000	dsfs	CHG	Gene_down
5.54759	0.0206557	5.5472	s	100000	dsfs	CHG	Gene_up
5.9465	0.00108793	5.94655	nu	100000	dsfs	CHG	Gene_up
4.34672	0.00137043	4.34674	mu	100000	dsfs	CHG	Gene_up
5.57457	0.021209	5.57536	s	1000000	dsfs	CHG	Gene_up
6.94752	0.00112294	6.94754	nu	1000000	dsfs	CHG	Gene_up
5.34495	0.00140402	5.34489	mu	1000000	dsfs	CHG	Gene_up
5.53937	0.0193119	5.54243	s	50000	dsfs	CHG	Gene_up
5.6452	0.00106812	5.64523	nu	50000	dsfs	CHG	Gene_up
4.04624	0.00127882	4.04604	mu	50000	dsfs	CHG	Gene_up
5.56873	0.0219378	5.56906	s	500000	dsfs	CHG	Gene_up
6.64623	0.00112539	6.64623	nu	500000	dsfs	CHG	Gene_up
5.04429	0.00145281	5.04426	mu	500000	dsfs	CHG	Gene_up
0.000468246	0.000414397	0.000329389	s	100000	dsfs	CHG	Intergenic
5.24147	0.000509089	5.24147	nu	100000	dsfs	CHG	Intergenic
4.59912	0.00054277	4.59912	mu	100000	dsfs	CHG	Intergenic
0.000473388	0.00041309	0.00033621	s	1000000	dsfs	CHG	Intergenic
6.24145	0.000528987	6.24146	nu	1000000	dsfs	CHG	Intergenic
5.59909	0.000562064	5.5991	mu	1000000	dsfs	CHG	Intergenic
0.000468266	0.000410526	0.000328395	s	50000	dsfs	CHG	Intergenic
4.9405	0.000523236	4.94049	nu	50000	dsfs	CHG	Intergenic
4.29815	0.000554628	4.29814	mu	50000	dsfs	CHG	Intergenic
0.000468629	0.000421122	0.000323577	s	500000	dsfs	CHG	Intergenic
5.94044	0.000516649	5.94044	nu	500000	dsfs	CHG	Intergenic
5.29808	0.000553339	5.29809	mu	500000	dsfs	CHG	Intergenic
1.25049	0.0233617	1.25019	s	100000	dsfs	CHG	Intron
6.06461	0.0011566	6.06462	nu	100000	dsfs	CHG	Intron
4.76997	0.00405974	4.76998	mu	100000	dsfs	CHG	Intron
1.25842	0.0198787	1.25874	s	1000000	dsfs	CHG	Intron
7.06487	0.00108182	7.06487	nu	1000000	dsfs	CHG	Intron
5.76859	0.00344929	5.76852	mu	1000000	dsfs	CHG	Intron
1.24355	0.0221966	1.24275	s	50000	dsfs	CHG	Intron
5.76334	0.00111381	5.76335	nu	50000	dsfs	CHG	Intron
4.47013	0.00388651	4.47027	mu	50000	dsfs	CHG	Intron
1.26156	0.0205608	1.26207	s	500000	dsfs	CHG	Intron
6.76394	0.00108888	6.76395	nu	500000	dsfs	CHG	Intron
5.46701	0.00357143	5.4669	mu	500000	dsfs	CHG	Intron
5.65523	0.347063	5.72787	s	100000	dsfs	CHG	TE
5.3229	0.00771666	5.32455	nu	100000	dsfs	CHG	TE
4.19444	0.0156788	4.19104	mu	100000	dsfs	CHG	TE
5.69244	0.343803	5.7753	s	1000000	dsfs	CHG	TE
6.32374	0.00764523	6.32567	nu	1000000	dsfs	CHG	TE
5.19278	0.0154911	5.18898	mu	1000000	dsfs	CHG	TE
5.64261	0.368519	5.75706	s	50000	dsfs	CHG	TE
5.02161	0.00819667	5.02425	nu	50000	dsfs	CHG	TE
3.89401	0.0167106	3.88874	mu	50000	dsfs	CHG	TE
5.6976	0.352143	5.78703	s	500000	dsfs	CHG	TE
6.02283	0.00784707	6.02493	nu	500000	dsfs	CHG	TE
4.89153	0.0158646	4.88739	mu	500000	dsfs	CHG	TE
0.378826	0.00193167	0.378829	s	100000	gf_sfs	CG	Exon
6.45038	0.00117357	6.45039	nu	100000	gf_sfs	CG	Exon
5.84639	0.00108015	5.84642	mu	100000	gf_sfs	CG	Exon
0.378865	0.00197984	0.378862	s	1000000	gf_sfs	CG	Exon
7.45039	0.00120035	7.45042	nu	1000000	gf_sfs	CG	Exon
6.84637	0.00110242	6.84638	mu	1000000	gf_sfs	CG	Exon
0.378748	0.00190155	0.378744	s	50000	gf_sfs	CG	Exon
6.14932	0.00117319	6.14933	nu	50000	gf_sfs	CG	Exon
5.54541	0.00106356	5.54542	mu	50000	gf_sfs	CG	Exon
0.37885	0.00191917	0.378869	s	500000	gf_sfs	CG	Exon
7.14936	0.00116629	7.14937	nu	500000	gf_sfs	CG	Exon
6.54536	0.00108911	6.54536	mu	500000	gf_sfs	CG	Exon
0.919	0.00140905	0.918993	s	100000	gf_sfs	CG	Gene_down
6.37809	0.00111279	6.37806	nu	100000	gf_sfs	CG	Gene_down
5.77035	0.000528676	5.77035	mu	100000	gf_sfs	CG	Gene_down
0.918992	0.00140656	0.91897	s	1000000	gf_sfs	CG	Gene_down
7.37807	0.00112852	7.37805	nu	1000000	gf_sfs	CG	Gene_down
6.77034	0.000527642	6.77034	mu	1000000	gf_sfs	CG	Gene_down
0.918971	0.00136708	0.918973	s	50000	gf_sfs	CG	Gene_down
6.07704	0.00110778	6.07703	nu	50000	gf_sfs	CG	Gene_down
5.46933	0.000512143	5.46933	mu	50000	gf_sfs	CG	Gene_down
0.919082	0.00141361	0.919091	s	500000	gf_sfs	CG	Gene_down
7.0771	0.00112445	7.07711	nu	500000	gf_sfs	CG	Gene_down
6.46928	0.000532644	6.4693	mu	500000	gf_sfs	CG	Gene_down
1.00157	0.00140259	1.00157	s	100000	gf_sfs	CG	Gene_up
6.38544	0.00116232	6.38545	nu	100000	gf_sfs	CG	Gene_up
5.75845	0.000503771	5.75845	mu	100000	gf_sfs	CG	Gene_up
1.00158	0.0014251	1.00156	s	1000000	gf_sfs	CG	Gene_up
7.38543	0.00116648	7.38542	nu	1000000	gf_sfs	CG	Gene_up
6.75845	0.000505899	6.75845	mu	1000000	gf_sfs	CG	Gene_up
1.00151	0.00141072	1.00151	s	50000	gf_sfs	CG	Gene_up
6.08437	0.00115938	6.08438	nu	50000	gf_sfs	CG	Gene_up
5.45744	0.000505097	5.45745	mu	50000	gf_sfs	CG	Gene_up
1.00154	0.00138538	1.00155	s	500000	gf_sfs	CG	Gene_up
7.08438	0.00115627	7.08438	nu	500000	gf_sfs	CG	Gene_up
6.45743	0.000499669	6.45743	mu	500000	gf_sfs	CG	Gene_up
2.32011	0.00215961	2.32014	s	100000	gf_sfs	CG	Intergenic
6.75498	0.00337118	6.75494	nu	100000	gf_sfs	CG	Intergenic
5.68101	0.000376144	5.68102	mu	100000	gf_sfs	CG	Intergenic
2.32008	0.0021969	2.32004	s	1000000	gf_sfs	CG	Intergenic
7.75494	0.00341117	7.75495	nu	1000000	gf_sfs	CG	Intergenic
6.68102	0.000379995	6.68102	mu	1000000	gf_sfs	CG	Intergenic
2.31994	0.00212185	2.31991	s	50000	gf_sfs	CG	Intergenic
6.45379	0.00335376	6.45377	nu	50000	gf_sfs	CG	Intergenic
5.38001	0.000372066	5.38001	mu	50000	gf_sfs	CG	Intergenic
2.32009	0.0022294	2.32011	s	500000	gf_sfs	CG	Intergenic
7.45394	0.00343605	7.45393	nu	500000	gf_sfs	CG	Intergenic
6.37999	0.000381132	6.37999	mu	500000	gf_sfs	CG	Intergenic
0.781293	0.00186225	0.781271	s	100000	gf_sfs	CG	Intron
6.40436	0.00153448	6.40434	nu	100000	gf_sfs	CG	Intron
5.86603	0.000776554	5.86603	mu	100000	gf_sfs	CG	Intron
0.781322	0.00184396	0.781321	s	1000000	gf_sfs	CG	Intron
7.40436	0.00153351	7.40435	nu	1000000	gf_sfs	CG	Intron
6.86603	0.000767992	6.86602	mu	1000000	gf_sfs	CG	Intron
0.781284	0.00181778	0.781318	s	50000	gf_sfs	CG	Intron
6.10331	0.00151276	6.10333	nu	50000	gf_sfs	CG	Intron
5.56501	0.000761537	5.56501	mu	50000	gf_sfs	CG	Intron
0.781309	0.00186323	0.781278	s	500000	gf_sfs	CG	Intron
7.10334	0.00153708	7.10331	nu	500000	gf_sfs	CG	Intron
6.56501	0.000775283	6.56502	mu	500000	gf_sfs	CG	Intron
3.72005	0.00184145	3.72012	s	100000	gf_sfs	CG	TE
8.58157	0.00297914	8.58157	nu	100000	gf_sfs	CG	TE
5.57671	0.000195615	5.5767	mu	100000	gf_sfs	CG	TE
3.72	0.00172423	3.71999	s	1000000	gf_sfs	CG	TE
9.5815	0.00286742	9.58151	nu	1000000	gf_sfs	CG	TE
6.57672	0.000185237	6.57673	mu	1000000	gf_sfs	CG	TE
3.7201	0.00177227	3.72006	s	50000	gf_sfs	CG	TE
8.2806	0.00290329	8.28057	nu	50000	gf_sfs	CG	TE
5.27568	0.000189596	5.27568	mu	50000	gf_sfs	CG	TE
3.7201	0.00175822	3.72008	s	500000	gf_sfs	CG	TE
9.28061	0.00290072	9.2806	nu	500000	gf_sfs	CG	TE
6.27568	0.000187413	6.27568	mu	500000	gf_sfs	CG	TE
0.133118	0.00245893	0.133126	s	100000	gf_sfs	CHG	Exon
6.56187	0.00104896	6.56187	nu	100000	gf_sfs	CHG	Exon
5.76692	0.00164186	5.76693	mu	100000	gf_sfs	CHG	Exon
0.133184	0.00247207	0.133179	s	1000000	gf_sfs	CHG	Exon
7.56187	0.0010471	7.56188	nu	1000000	gf_sfs	CHG	Exon
6.76687	0.00164502	6.76686	mu	1000000	gf_sfs	CHG	Exon
0.133064	0.00250319	0.133053	s	50000	gf_sfs	CHG	Exon
6.26082	0.00104303	6.26083	nu	50000	gf_sfs	CHG	Exon
5.46592	0.00167665	5.46591	mu	50000	gf_sfs	CHG	Exon
0.133239	0.00248431	0.133219	s	500000	gf_sfs	CHG	Exon
7.26087	0.00104601	7.26087	nu	500000	gf_sfs	CHG	Exon
6.46581	0.00164655	6.46581	mu	500000	gf_sfs	CHG	Exon
1.27878	0.00172022	1.27877	s	100000	gf_sfs	CHG	Gene_down
6.51776	0.0009967	6.51777	nu	100000	gf_sfs	CHG	Gene_down
5.47599	0.000564785	5.476	mu	100000	gf_sfs	CHG	Gene_down
1.27905	0.00168052	1.27906	s	1000000	gf_sfs	CHG	Gene_down
7.51786	0.00101253	7.51787	nu	1000000	gf_sfs	CHG	Gene_down
6.47591	0.000543504	6.47591	mu	1000000	gf_sfs	CHG	Gene_down
1.27878	0.00170042	1.27876	s	50000	gf_sfs	CHG	Gene_down
6.21674	0.00102515	6.21673	nu	50000	gf_sfs	CHG	Gene_down
5.17497	0.000552177	5.17498	mu	50000	gf_sfs	CHG	Gene_down
1.27892	0.00175507	1.27893	s	500000	gf_sfs	CHG	Gene_down
7.21679	0.00102226	7.2168	nu	500000	gf_sfs	CHG	Gene_down
6.17492	0.000570647	6.17492	mu	500000	gf_sfs	CHG	Gene_down
1.38398	0.00170176	1.38394	s	100000	gf_sfs	CHG	Gene_up
6.4864	0.00106335	6.48642	nu	100000	gf_sfs	CHG	Gene_up
5.45676	0.000524935	5.45677	mu	100000	gf_sfs	CHG	Gene_up
1.38399	0.00174604	1.38397	s	1000000	gf_sfs	CHG	Gene_up
7.48642	0.0010611	7.48641	nu	1000000	gf_sfs	CHG	Gene_up
6.45676	0.000535855	6.45677	mu	1000000	gf_sfs	CHG	Gene_up
1.38386	0.00179666	1.38378	s	50000	gf_sfs	CHG	Gene_up
6.18533	0.00110835	6.18531	nu	50000	gf_sfs	CHG	Gene_up
5.15576	0.000539406	5.15579	mu	50000	gf_sfs	CHG	Gene_up
1.38406	0.0017212	1.38406	s	500000	gf_sfs	CHG	Gene_up
7.18541	0.00104591	7.18541	nu	500000	gf_sfs	CHG	Gene_up
6.15571	0.000528837	6.1557	mu	500000	gf_sfs	CHG	Gene_up
2.48233	0.00232099	2.48239	s	100000	gf_sfs	CHG	Intergenic
6.38077	0.00228613	6.38075	nu	100000	gf_sfs	CHG	Intergenic
5.35112	0.000391432	5.35112	mu	100000	gf_sfs	CHG	Intergenic
2.48231	0.00227654	2.48235	s	1000000	gf_sfs	CHG	Intergenic
7.38078	0.00228527	7.38078	nu	1000000	gf_sfs	CHG	Intergenic
6.35113	0.000386499	6.35112	mu	1000000	gf_sfs	CHG	Intergenic
2.48239	0.00226741	2.48234	s	50000	gf_sfs	CHG	Intergenic
6.07977	0.00230218	6.07975	nu	50000	gf_sfs	CHG	Intergenic
5.05008	0.000383653	5.05009	mu	50000	gf_sfs	CHG	Intergenic
2.48241	0.00227095	2.48244	s	500000	gf_sfs	CHG	Intergenic
7.07979	0.00229377	7.07974	nu	500000	gf_sfs	CHG	Intergenic
6.05008	0.000383406	6.05008	mu	500000	gf_sfs	CHG	Intergenic
0.459087	0.00193281	0.459075	s	100000	gf_sfs	CHG	Intron
6.43937	0.00101363	6.43938	nu	100000	gf_sfs	CHG	Intron
5.72625	0.0010117	5.72625	mu	100000	gf_sfs	CHG	Intron
0.459174	0.00190933	0.459164	s	1000000	gf_sfs	CHG	Intron
7.43942	0.00101496	7.43943	nu	1000000	gf_sfs	CHG	Intron
6.72622	0.0010046	6.72622	mu	1000000	gf_sfs	CHG	Intron
0.459058	0.00188502	0.459067	s	50000	gf_sfs	CHG	Intron
6.13836	0.00100605	6.13835	nu	50000	gf_sfs	CHG	Intron
5.42524	0.000992049	5.42525	mu	50000	gf_sfs	CHG	Intron
0.459093	0.00187728	0.459087	s	500000	gf_sfs	CHG	Intron
7.13836	0.00100436	7.13835	nu	500000	gf_sfs	CHG	Intron
6.42522	0.000991925	6.42522	mu	500000	gf_sfs	CHG	Intron
3.2096	0.00123784	3.20954	s	100000	gf_sfs	CHG	TE
7.00595	0.00139351	7.00592	nu	100000	gf_sfs	CHG	TE
5.25581	0.000175056	5.25582	mu	100000	gf_sfs	CHG	TE
3.20954	0.00123947	3.20949	s	1000000	gf_sfs	CHG	TE
8.0059	0.00138462	8.00589	nu	1000000	gf_sfs	CHG	TE
6.25581	0.000178828	6.25582	mu	1000000	gf_sfs	CHG	TE
3.20957	0.00128071	3.20961	s	50000	gf_sfs	CHG	TE
6.70489	0.00140552	6.7049	nu	50000	gf_sfs	CHG	TE
4.95478	0.000179328	4.95478	mu	50000	gf_sfs	CHG	TE
3.20961	0.00127677	3.20962	s	500000	gf_sfs	CHG	TE
7.70492	0.00139658	7.70494	nu	500000	gf_sfs	CHG	TE
5.95478	0.000180161	5.95478	mu	500000	gf_sfs	CHG	TE

## Sheet: Figure 1c
Source Data Figure 1c
Mean	sd	median	type	ne	class	teo	context	ft
3.49423	0.0172583	3.49484	s	100000	dsfs	hyper	CG	Exon
6.27158	0.0636156	6.2721	nu	100000	dsfs	hyper	CG	Exon
5.49248	0.00142409	5.49247	mu	100000	dsfs	hyper	CG	Exon
3.49582	0.0170526	3.49591	s	1000000	dsfs	hyper	CG	Exon
7.27383	0.06316	7.27302	nu	1000000	dsfs	hyper	CG	Exon
6.49235	0.00141743	6.49234	mu	1000000	dsfs	hyper	CG	Exon
3.49188	0.0172084	3.49223	s	50000	dsfs	hyper	CG	Exon
5.96801	0.0635407	5.96759	nu	50000	dsfs	hyper	CG	Exon
5.19166	0.00139656	5.19165	mu	50000	dsfs	hyper	CG	Exon
3.49611	0.016943	3.49633	s	500000	dsfs	hyper	CG	Exon
6.97423	0.0629432	6.97372	nu	500000	dsfs	hyper	CG	Exon
6.19131	0.00138499	6.1913	mu	500000	dsfs	hyper	CG	Exon
0.0150459	0.0121082	0.0111951	s	100000	dsfs	hypo	CG	Exon
5.87523	0.00147286	5.87522	nu	100000	dsfs	hypo	CG	Exon
4.82145	0.00308027	4.82184	mu	100000	dsfs	hypo	CG	Exon
0.0184046	0.0150797	0.013559	s	1000000	dsfs	hypo	CG	Exon
6.87525	0.00148269	6.87524	nu	1000000	dsfs	hypo	CG	Exon
5.82067	0.00358186	5.82122	mu	1000000	dsfs	hypo	CG	Exon
0.0122509	0.0103951	0.00892934	s	50000	dsfs	hypo	CG	Exon
5.57422	0.00147594	5.5742	nu	50000	dsfs	hypo	CG	Exon
4.52113	0.00281906	4.52141	mu	50000	dsfs	hypo	CG	Exon
0.0174531	0.0146141	0.0127695	s	500000	dsfs	hypo	CG	Exon
6.5742	0.00149299	6.57421	nu	500000	dsfs	hypo	CG	Exon
5.51983	0.00351121	5.52041	mu	500000	dsfs	hypo	CG	Exon
4.14083	0.00735127	4.14102	s	100000	dsfs	hyper	CG	Gene_down_5k
6.76019	0.0472304	6.75997	nu	100000	dsfs	hyper	CG	Gene_down_5k
5.46213	0.0006699	5.46213	mu	100000	dsfs	hyper	CG	Gene_down_5k
4.14112	0.00735342	4.14106	s	1000000	dsfs	hyper	CG	Gene_down_5k
7.76037	0.0475016	7.76017	nu	1000000	dsfs	hyper	CG	Gene_down_5k
6.46211	0.000674391	6.46211	mu	1000000	dsfs	hyper	CG	Gene_down_5k
4.14009	0.00723048	4.13996	s	50000	dsfs	hyper	CG	Gene_down_5k
6.45839	0.0474491	6.45856	nu	50000	dsfs	hyper	CG	Gene_down_5k
5.16117	0.000658412	5.16118	mu	50000	dsfs	hyper	CG	Gene_down_5k
4.14131	0.007399	4.14143	s	500000	dsfs	hyper	CG	Gene_down_5k
7.45975	0.0475873	7.46018	nu	500000	dsfs	hyper	CG	Gene_down_5k
6.16106	0.000674942	6.16106	mu	500000	dsfs	hyper	CG	Gene_down_5k
1.79404	0.0497805	1.79494	s	100000	dsfs	hypo	CG	Gene_down_5k
5.82086	0.00183177	5.82087	nu	100000	dsfs	hypo	CG	Gene_down_5k
4.59997	0.00606902	4.59981	mu	100000	dsfs	hypo	CG	Gene_down_5k
1.82953	0.0503168	1.82769	s	1000000	dsfs	hypo	CG	Gene_down_5k
6.82172	0.00183278	6.82168	nu	1000000	dsfs	hypo	CG	Gene_down_5k
5.59568	0.00606352	5.59587	mu	1000000	dsfs	hypo	CG	Gene_down_5k
1.75161	0.0519352	1.74953	s	50000	dsfs	hypo	CG	Gene_down_5k
5.51882	0.00184255	5.5188	nu	50000	dsfs	hypo	CG	Gene_down_5k
4.30415	0.00639807	4.3043	mu	50000	dsfs	hypo	CG	Gene_down_5k
1.82177	0.055413	1.82388	s	500000	dsfs	hypo	CG	Gene_down_5k
6.5205	0.00192966	6.5205	nu	500000	dsfs	hypo	CG	Gene_down_5k
5.29559	0.0067152	5.29527	mu	500000	dsfs	hypo	CG	Gene_down_5k
4.21464	0.00714136	4.21467	s	100000	dsfs	hyper	CG	Gene_up_5k
6.81629	0.0474455	6.81595	nu	100000	dsfs	hyper	CG	Gene_up_5k
5.45543	0.000654072	5.45542	mu	100000	dsfs	hyper	CG	Gene_up_5k
4.21469	0.00719219	4.21474	s	1000000	dsfs	hyper	CG	Gene_up_5k
7.8161	0.0473775	7.81611	nu	1000000	dsfs	hyper	CG	Gene_up_5k
6.45542	0.000664083	6.45542	mu	1000000	dsfs	hyper	CG	Gene_up_5k
4.21365	0.00702161	4.21375	s	50000	dsfs	hyper	CG	Gene_up_5k
6.51367	0.0473326	6.51372	nu	50000	dsfs	hyper	CG	Gene_up_5k
5.15448	0.000646636	5.15448	mu	50000	dsfs	hyper	CG	Gene_up_5k
4.21451	0.00714901	4.21452	s	500000	dsfs	hyper	CG	Gene_up_5k
7.5146	0.0476556	7.51413	nu	500000	dsfs	hyper	CG	Gene_up_5k
6.15441	0.000644574	6.1544	mu	500000	dsfs	hyper	CG	Gene_up_5k
1.57235	0.0521476	1.56919	s	100000	dsfs	hypo	CG	Gene_up_5k
5.80777	0.00191397	5.80778	nu	100000	dsfs	hypo	CG	Gene_up_5k
4.62731	0.00672557	4.6276	mu	100000	dsfs	hypo	CG	Gene_up_5k
1.60622	0.0568388	1.60386	s	1000000	dsfs	hypo	CG	Gene_up_5k
6.80857	0.00196686	6.80855	nu	1000000	dsfs	hypo	CG	Gene_up_5k
5.62297	0.00727619	5.62325	mu	1000000	dsfs	hypo	CG	Gene_up_5k
1.52325	0.0508505	1.52226	s	50000	dsfs	hypo	CG	Gene_up_5k
5.50554	0.00187333	5.50554	nu	50000	dsfs	hypo	CG	Gene_up_5k
4.33264	0.00664019	4.33273	mu	50000	dsfs	hypo	CG	Gene_up_5k
1.59864	0.0539873	1.601	s	500000	dsfs	hypo	CG	Gene_up_5k
6.50739	0.00191541	6.50743	nu	500000	dsfs	hypo	CG	Gene_up_5k
5.32291	0.00693346	5.32256	mu	500000	dsfs	hypo	CG	Gene_up_5k
7.54033	0.0097578	7.54034	s	100000	dsfs	hyper	CG	Intergenic
8.46341	0.338334	8.44927	nu	100000	dsfs	hyper	CG	Intergenic
5.35826	0.000530123	5.35827	mu	100000	dsfs	hyper	CG	Intergenic
7.54095	0.00946799	7.54084	s	1000000	dsfs	hyper	CG	Intergenic
9.4603	0.339322	9.44565	nu	1000000	dsfs	hyper	CG	Intergenic
6.35822	0.000517497	6.35823	mu	1000000	dsfs	hyper	CG	Intergenic
7.5388	0.00968193	7.53881	s	50000	dsfs	hyper	CG	Intergenic
8.1578	0.338057	8.14377	nu	50000	dsfs	hyper	CG	Intergenic
5.05731	0.00052798	5.05731	mu	50000	dsfs	hyper	CG	Intergenic
7.54107	0.00944056	7.54113	s	500000	dsfs	hyper	CG	Intergenic
9.16235	0.338448	9.14958	nu	500000	dsfs	hyper	CG	Intergenic
6.05719	0.000516026	6.05719	mu	500000	dsfs	hyper	CG	Intergenic
1.91574	0.0639649	1.91742	s	100000	dsfs	hypo	CG	Intergenic
5.64349	0.00348334	5.6435	nu	100000	dsfs	hypo	CG	Intergenic
4.63855	0.00750977	4.63833	mu	100000	dsfs	hypo	CG	Intergenic
1.96851	0.0670898	1.97154	s	1000000	dsfs	hypo	CG	Intergenic
6.6455	0.00356369	6.64559	nu	1000000	dsfs	hypo	CG	Intergenic
5.63242	0.00779514	5.63203	mu	1000000	dsfs	hypo	CG	Intergenic
1.84502	0.0653681	1.84397	s	50000	dsfs	hypo	CG	Intergenic
5.33972	0.00352993	5.33968	nu	50000	dsfs	hypo	CG	Intergenic
4.34586	0.00779409	4.3459	mu	50000	dsfs	hypo	CG	Intergenic
1.96556	0.0674037	1.96534	s	500000	dsfs	hypo	CG	Intergenic
6.34436	0.00357042	6.34436	nu	500000	dsfs	hypo	CG	Intergenic
5.33174	0.00781495	5.33176	mu	500000	dsfs	hypo	CG	Intergenic
3.59496	0.0142395	3.59526	s	100000	dsfs	hyper	CG	Intron
6.32337	0.0702437	6.32272	nu	100000	dsfs	hyper	CG	Intron
5.59156	0.0010115	5.59155	mu	100000	dsfs	hyper	CG	Intron
3.59605	0.0143246	3.59644	s	1000000	dsfs	hyper	CG	Intron
7.32651	0.0716876	7.3262	nu	1000000	dsfs	hyper	CG	Intron
6.59149	0.000992204	6.59151	mu	1000000	dsfs	hyper	CG	Intron
3.59398	0.0143362	3.59444	s	50000	dsfs	hyper	CG	Intron
6.0216	0.0703882	6.02089	nu	50000	dsfs	hyper	CG	Intron
5.29061	0.000998959	5.29062	mu	50000	dsfs	hyper	CG	Intron
3.59594	0.0142628	3.5963	s	500000	dsfs	hyper	CG	Intron
7.02499	0.0705041	7.02512	nu	500000	dsfs	hyper	CG	Intron
6.29047	0.00100157	6.29047	mu	500000	dsfs	hyper	CG	Intron
1.60346	0.0686595	1.60066	s	100000	dsfs	hypo	CG	Intron
5.85669	0.0025053	5.85667	nu	100000	dsfs	hypo	CG	Intron
4.6286	0.00898343	4.62892	mu	100000	dsfs	hypo	CG	Intron
1.6774	0.0690355	1.67791	s	1000000	dsfs	hypo	CG	Intron
6.85839	0.00249948	6.85836	nu	1000000	dsfs	hypo	CG	Intron
5.619	0.00885889	5.61881	mu	1000000	dsfs	hypo	CG	Intron
1.53219	0.0633596	1.53098	s	50000	dsfs	hypo	CG	Intron
5.55399	0.00243141	5.55397	nu	50000	dsfs	hypo	CG	Intron
4.33697	0.00845798	4.33706	mu	50000	dsfs	hypo	CG	Intron
1.67469	0.06769	1.67334	s	500000	dsfs	hypo	CG	Intron
6.5573	0.00250419	6.55727	nu	500000	dsfs	hypo	CG	Intron
5.31832	0.00869347	5.31848	mu	500000	dsfs	hypo	CG	Intron
6.95153	0.00388646	6.95143	s	100000	dsfs	hyper	CG	TE
8.68572	0.108783	8.69142	nu	100000	dsfs	hyper	CG	TE
5.28611	0.000237515	5.28611	mu	100000	dsfs	hyper	CG	TE
6.95173	0.00399524	6.95179	s	1000000	dsfs	hyper	CG	TE
9.68648	0.108515	9.6925	nu	1000000	dsfs	hyper	CG	TE
6.2861	0.000246515	6.28609	mu	1000000	dsfs	hyper	CG	TE
6.95166	0.00394721	6.95166	s	50000	dsfs	hyper	CG	TE
8.38526	0.108725	8.391	nu	50000	dsfs	hyper	CG	TE
4.98507	0.000240456	4.98507	mu	50000	dsfs	hyper	CG	TE
6.95176	0.00395201	6.95175	s	500000	dsfs	hyper	CG	TE
9.38518	0.108389	9.39072	nu	500000	dsfs	hyper	CG	TE
5.98507	0.000239537	5.98508	mu	500000	dsfs	hyper	CG	TE
1.25857	0.0379853	1.25781	s	100000	dsfs	hypo	CG	TE
5.82736	0.00223415	5.82733	nu	100000	dsfs	hypo	CG	TE
4.77489	0.00621006	4.77499	mu	100000	dsfs	hypo	CG	TE
1.27428	0.0354506	1.27245	s	1000000	dsfs	hypo	CG	TE
6.82796	0.00215586	6.82797	nu	1000000	dsfs	hypo	CG	TE
5.77233	0.00577048	5.77256	mu	1000000	dsfs	hypo	CG	TE
1.23553	0.0361743	1.23529	s	50000	dsfs	hypo	CG	TE
5.52545	0.0021662	5.52546	nu	50000	dsfs	hypo	CG	TE
4.47763	0.00597012	4.47769	mu	50000	dsfs	hypo	CG	TE
1.27554	0.0362688	1.27374	s	500000	dsfs	hypo	CG	TE
6.52701	0.0021925	6.52698	nu	500000	dsfs	hypo	CG	TE
5.47111	0.00588662	5.47134	mu	500000	dsfs	hypo	CG	TE
3.77349	0.0481625	3.77686	s	100000	dsfs	hyper	CHG	Exon
5.84488	0.0783144	5.8461	nu	100000	dsfs	hyper	CHG	Exon
5.24808	0.00230935	5.24802	mu	100000	dsfs	hyper	CHG	Exon
3.78511	0.0459687	3.78972	s	1000000	dsfs	hyper	CHG	Exon
6.85884	0.0755578	6.86133	nu	1000000	dsfs	hyper	CHG	Exon
6.24752	0.00226471	6.24751	mu	1000000	dsfs	hyper	CHG	Exon
3.76468	0.0492319	3.76723	s	50000	dsfs	hyper	CHG	Exon
5.53369	0.0781588	5.53332	nu	50000	dsfs	hyper	CHG	Exon
4.9475	0.00231568	4.9475	mu	50000	dsfs	hyper	CHG	Exon
3.7844	0.0464465	3.78697	s	500000	dsfs	hyper	CHG	Exon
6.55686	0.0773781	6.55586	nu	500000	dsfs	hyper	CHG	Exon
5.9465	0.00224181	5.94649	mu	500000	dsfs	hyper	CHG	Exon
0.00281757	0.0024575	0.00198446	s	100000	dsfs	hypo	CHG	Exon
5.95925	0.00150453	5.95924	nu	100000	dsfs	hypo	CHG	Exon
4.63936	0.00200482	4.63933	mu	100000	dsfs	hypo	CHG	Exon
0.00296697	0.00259029	0.00209484	s	1000000	dsfs	hypo	CHG	Exon
6.95914	0.00150349	6.95915	nu	1000000	dsfs	hypo	CHG	Exon
5.63915	0.0020136	5.63914	mu	1000000	dsfs	hypo	CHG	Exon
0.00273783	0.00241742	0.0019142	s	50000	dsfs	hypo	CHG	Exon
5.65836	0.00149449	5.65835	nu	50000	dsfs	hypo	CHG	Exon
4.33856	0.00198991	4.33857	mu	50000	dsfs	hypo	CHG	Exon
0.00296908	0.0026111	0.00209172	s	500000	dsfs	hypo	CHG	Exon
6.65812	0.00150182	6.65812	nu	500000	dsfs	hypo	CHG	Exon
5.33815	0.00199154	5.33817	mu	500000	dsfs	hypo	CHG	Exon
2.09	0.0830338	2.09477	s	100000	dsfs	hyper	CHG	Gene_down_5k
4.69869	0.0119557	4.69932	nu	100000	dsfs	hyper	CHG	Gene_down_5k
5.17935	0.00153843	5.17935	mu	100000	dsfs	hyper	CHG	Gene_down_5k
2.11729	0.0857285	2.11293	s	1000000	dsfs	hyper	CHG	Gene_down_5k
5.7025	0.0124692	5.7017	nu	1000000	dsfs	hyper	CHG	Gene_down_5k
6.17884	0.00158294	6.17887	mu	1000000	dsfs	hyper	CHG	Gene_down_5k
2.04022	0.0866409	2.03564	s	50000	dsfs	hyper	CHG	Gene_down_5k
4.39067	0.012358	4.38991	nu	50000	dsfs	hyper	CHG	Gene_down_5k
4.87914	0.00158295	4.8792	mu	50000	dsfs	hyper	CHG	Gene_down_5k
2.11126	0.0853344	2.10537	s	500000	dsfs	hyper	CHG	Gene_down_5k
5.40057	0.012456	5.39949	nu	500000	dsfs	hyper	CHG	Gene_down_5k
5.8779	0.00153379	5.87793	mu	500000	dsfs	hyper	CHG	Gene_down_5k
1.78299	0.0637519	1.78091	s	100000	dsfs	hypo	CHG	Gene_down_5k
5.88391	0.00179524	5.88392	nu	100000	dsfs	hypo	CHG	Gene_down_5k
4.56883	0.00758603	4.56902	mu	100000	dsfs	hypo	CHG	Gene_down_5k
1.83208	0.0560007	1.82926	s	1000000	dsfs	hypo	CHG	Gene_down_5k
6.88484	0.00170421	6.88483	nu	1000000	dsfs	hypo	CHG	Gene_down_5k
5.56302	0.00657211	5.56332	mu	1000000	dsfs	hypo	CHG	Gene_down_5k
1.72802	0.0614914	1.72077	s	50000	dsfs	hypo	CHG	Gene_down_5k
5.58183	0.00176884	5.58183	nu	50000	dsfs	hypo	CHG	Gene_down_5k
4.27438	0.0073869	4.27525	mu	50000	dsfs	hypo	CHG	Gene_down_5k
1.84473	0.0633049	1.84253	s	500000	dsfs	hypo	CHG	Gene_down_5k
6.58403	0.00177481	6.58401	nu	500000	dsfs	hypo	CHG	Gene_down_5k
5.26052	0.00740624	5.26072	mu	500000	dsfs	hypo	CHG	Gene_down_5k
2.53048	0.0814174	2.53214	s	100000	dsfs	hyper	CHG	Gene_up_5k
4.76195	0.0134606	4.76194	nu	100000	dsfs	hyper	CHG	Gene_up_5k
5.16871	0.00148266	5.16872	mu	100000	dsfs	hyper	CHG	Gene_up_5k
2.55969	0.0769409	2.56145	s	1000000	dsfs	hyper	CHG	Gene_up_5k
5.76669	0.0128421	5.76698	nu	1000000	dsfs	hyper	CHG	Gene_up_5k
6.16821	0.0014149	6.16822	mu	1000000	dsfs	hyper	CHG	Gene_up_5k
2.53342	0.0765182	2.53212	s	50000	dsfs	hyper	CHG	Gene_up_5k
4.46154	0.0127346	4.46107	nu	50000	dsfs	hyper	CHG	Gene_up_5k
4.8677	0.00142103	4.86778	mu	50000	dsfs	hyper	CHG	Gene_up_5k
2.52605	0.0885966	2.52234	s	500000	dsfs	hyper	CHG	Gene_up_5k
5.46019	0.0146311	5.45926	nu	500000	dsfs	hyper	CHG	Gene_up_5k
5.86774	0.00159993	5.86775	mu	500000	dsfs	hyper	CHG	Gene_up_5k
2.0106	0.0600703	2.00776	s	100000	dsfs	hypo	CHG	Gene_up_5k
5.86778	0.00181924	5.86776	nu	100000	dsfs	hypo	CHG	Gene_up_5k
4.54945	0.00679359	4.54978	mu	100000	dsfs	hypo	CHG	Gene_up_5k
2.06207	0.0588313	2.06103	s	1000000	dsfs	hypo	CHG	Gene_up_5k
6.86879	0.0017868	6.8688	nu	1000000	dsfs	hypo	CHG	Gene_up_5k
5.54367	0.00659157	5.54376	mu	1000000	dsfs	hypo	CHG	Gene_up_5k
1.9433	0.059515	1.93671	s	50000	dsfs	hypo	CHG	Gene_up_5k
5.56539	0.00179954	5.56536	nu	50000	dsfs	hypo	CHG	Gene_up_5k
4.25606	0.00682382	4.25682	mu	50000	dsfs	hypo	CHG	Gene_up_5k
2.05377	0.0626146	2.05013	s	500000	dsfs	hypo	CHG	Gene_up_5k
6.56757	0.00184157	6.56753	nu	500000	dsfs	hypo	CHG	Gene_up_5k
5.24356	0.00699622	5.24393	mu	500000	dsfs	hypo	CHG	Gene_up_5k
0.00312561	0.00279084	0.00223308	s	100000	dsfs	hyper	CHG	Intergenic
4.32884	0.000601656	4.32882	nu	100000	dsfs	hyper	CHG	Intergenic
5.14845	0.000546184	5.14845	mu	100000	dsfs	hyper	CHG	Intergenic
0.00311342	0.00274237	0.00222745	s	1000000	dsfs	hyper	CHG	Intergenic
5.32885	0.000590943	5.32884	nu	1000000	dsfs	hyper	CHG	Intergenic
6.14847	0.00054868	6.14846	mu	1000000	dsfs	hyper	CHG	Intergenic
0.00304767	0.00263929	0.00216489	s	50000	dsfs	hyper	CHG	Intergenic
4.02783	0.000597265	4.02784	nu	50000	dsfs	hyper	CHG	Intergenic
4.84745	0.000555373	4.84746	mu	50000	dsfs	hyper	CHG	Intergenic
0.00318765	0.0027953	0.00224667	s	500000	dsfs	hyper	CHG	Intergenic
5.02777	0.000603173	5.02776	nu	500000	dsfs	hyper	CHG	Intergenic
5.84739	0.000545933	5.84737	mu	500000	dsfs	hyper	CHG	Intergenic
3.25282	0.0762343	3.25495	s	100000	dsfs	hypo	CHG	Intergenic
5.67562	0.00326315	5.67564	nu	100000	dsfs	hypo	CHG	Intergenic
4.4689	0.00649832	4.46867	mu	100000	dsfs	hypo	CHG	Intergenic
3.33676	0.0776422	3.33929	s	1000000	dsfs	hypo	CHG	Intergenic
6.67816	0.00326382	6.67814	nu	1000000	dsfs	hypo	CHG	Intergenic
5.46181	0.0065521	5.46152	mu	1000000	dsfs	hypo	CHG	Intergenic
3.15531	0.0752806	3.1547	s	50000	dsfs	hypo	CHG	Intergenic
5.37163	0.00321214	5.37162	nu	50000	dsfs	hypo	CHG	Intergenic
4.17624	0.00655581	4.17625	mu	50000	dsfs	hypo	CHG	Intergenic
3.33298	0.0788291	3.3294	s	500000	dsfs	hypo	CHG	Intergenic
6.37695	0.00331582	6.37698	nu	500000	dsfs	hypo	CHG	Intergenic
5.16107	0.00663257	5.16141	mu	500000	dsfs	hypo	CHG	Intergenic
0.748366	0.0916858	0.741885	s	100000	dsfs	hyper	CHG	Intron
4.7081	0.0138425	4.70702	nu	100000	dsfs	hyper	CHG	Intron
5.38717	0.00219811	5.38724	mu	100000	dsfs	hyper	CHG	Intron
0.778717	0.0882226	0.777945	s	1000000	dsfs	hyper	CHG	Intron
5.71251	0.0133673	5.71222	nu	1000000	dsfs	hyper	CHG	Intron
6.38649	0.00218108	6.38649	mu	1000000	dsfs	hyper	CHG	Intron
0.730355	0.0956365	0.725597	s	50000	dsfs	hyper	CHG	Intron
4.40454	0.014338	4.40356	nu	50000	dsfs	hyper	CHG	Intron
5.08656	0.00228883	5.08663	mu	50000	dsfs	hyper	CHG	Intron
0.789165	0.0850231	0.787554	s	500000	dsfs	hyper	CHG	Intron
5.41302	0.0129349	5.4127	nu	500000	dsfs	hyper	CHG	Intron
6.08523	0.00211474	6.08524	mu	500000	dsfs	hyper	CHG	Intron
0.00232492	0.00205432	0.00162189	s	100000	dsfs	hypo	CHG	Intron
5.9097	0.00134916	5.90974	nu	100000	dsfs	hypo	CHG	Intron
4.67142	0.00179032	4.67144	mu	100000	dsfs	hypo	CHG	Intron
0.00239381	0.00209471	0.00169112	s	1000000	dsfs	hypo	CHG	Intron
6.90962	0.00136091	6.90963	nu	1000000	dsfs	hypo	CHG	Intron
5.6713	0.00179358	5.6713	mu	1000000	dsfs	hypo	CHG	Intron
0.00220227	0.00195312	0.00154416	s	50000	dsfs	hypo	CHG	Intron
5.60875	0.00137288	5.60876	nu	50000	dsfs	hypo	CHG	Intron
4.37058	0.00179579	4.37061	mu	50000	dsfs	hypo	CHG	Intron
0.00237257	0.00208056	0.00166198	s	500000	dsfs	hypo	CHG	Intron
6.6086	0.00136748	6.6086	nu	500000	dsfs	hypo	CHG	Intron
5.37027	0.00179537	5.37027	mu	500000	dsfs	hypo	CHG	Intron
0.000325549	0.000284522	0.000229676	s	100000	dsfs	hyper	CHG	TE
4.282	0.000273445	4.282	nu	100000	dsfs	hyper	CHG	TE
5.07983	0.000261968	5.07984	mu	100000	dsfs	hyper	CHG	TE
0.000329578	0.00028351	0.00023474	s	1000000	dsfs	hyper	CHG	TE
5.28198	0.000264181	5.28198	nu	1000000	dsfs	hyper	CHG	TE
6.07981	0.00025112	6.07981	mu	1000000	dsfs	hyper	CHG	TE
0.000322761	0.000279997	0.000227649	s	50000	dsfs	hyper	CHG	TE
3.98095	0.000271785	3.98095	nu	50000	dsfs	hyper	CHG	TE
4.77878	0.000260865	4.77879	mu	50000	dsfs	hyper	CHG	TE
0.000328112	0.000282	0.000233476	s	500000	dsfs	hyper	CHG	TE
4.98093	0.000267056	4.98093	nu	500000	dsfs	hyper	CHG	TE
5.77876	0.000256419	5.77876	mu	500000	dsfs	hyper	CHG	TE
2.95054	0.0378382	2.94807	s	100000	dsfs	hypo	CHG	TE
5.89525	0.00181702	5.89521	nu	100000	dsfs	hypo	CHG	TE
4.5292	0.0038501	4.52948	mu	100000	dsfs	hypo	CHG	TE
2.97724	0.0388892	2.97428	s	1000000	dsfs	hypo	CHG	TE
6.89599	0.00182984	6.89595	nu	1000000	dsfs	hypo	CHG	TE
5.52649	0.00393728	5.52675	mu	1000000	dsfs	hypo	CHG	TE
2.92435	0.0414593	2.92667	s	50000	dsfs	hypo	CHG	TE
5.59344	0.00187767	5.59343	nu	50000	dsfs	hypo	CHG	TE
4.23084	0.00424693	4.23059	mu	50000	dsfs	hypo	CHG	TE
2.97647	0.0407702	2.97433	s	500000	dsfs	hypo	CHG	TE
6.59496	0.00188099	6.59494	nu	500000	dsfs	hypo	CHG	TE
5.22554	0.00412868	5.22579	mu	500000	dsfs	hypo	CHG	TE

## Sheet: Figure 2
Source Data Figure 2
Chr	Start	End	XPCLR	Comparison			Chr	Start	End	CG_DMR_count
1	495000	515000	50.8216	Teosinte/Landrace			1	1	1000000	10
1	6635000	6665000	64.3301	Teosinte/Landrace			1	1000001	2000000	4
1	17685000	17725000	107.21	Teosinte/Landrace			1	2000001	3000000	2
1	26345000	26475000	143.183	Teosinte/Landrace			1	3000001	4000000	1
1	26625000	26715000	142.215	Teosinte/Landrace			1	4000001	5000000	3
1	48605000	48645000	41.6146	Teosinte/Landrace			1	5000001	6000000	2
1	48705000	48725000	71.6127	Teosinte/Landrace			1	6000001	7000000	0
1	57675000	57795000	28.1366	Teosinte/Landrace			1	7000001	8000000	0
1	63895000	63905000	77.0249	Teosinte/Landrace			1	8000001	9000000	2
1	68795000	68855000	46.0102	Teosinte/Landrace			1	9000001	10000000	0
1	77425000	77455000	52.2903	Teosinte/Landrace			1	10000001	11000000	1
1	83635000	83655000	37.2527	Teosinte/Landrace			1	11000001	12000000	0
1	84015000	84035000	64.4683	Teosinte/Landrace			1	12000001	13000000	1
1	89565000	89595000	44.037	Teosinte/Landrace			1	13000001	14000000	0
1	90145000	90175000	65.7429	Teosinte/Landrace			1	14000001	15000000	5
1	90745000	90825000	51.5834	Teosinte/Landrace			1	15000001	16000000	1
1	92705000	92725000	69.0475	Teosinte/Landrace			1	16000001	17000000	0
1	93505000	93565000	79.4428	Teosinte/Landrace			1	17000001	18000000	0
1	95905000	95965000	88.6954	Teosinte/Landrace			1	18000001	19000000	1
1	96065000	96085000	60.3367	Teosinte/Landrace			1	19000001	20000000	0
1	96125000	96155000	40.9508	Teosinte/Landrace			1	20000001	21000000	1
1	99045000	99085000	56.9921	Teosinte/Landrace			1	21000001	22000000	1
1	99305000	99375000	77.0955	Teosinte/Landrace			1	22000001	23000000	1
1	100055000	100065000	80.1402	Teosinte/Landrace			1	23000001	24000000	4
1	102655000	102675000	72.2111	Teosinte/Landrace			1	24000001	25000000	0
1	104425000	104495000	73.0309	Teosinte/Landrace			1	25000001	26000000	1
1	104525000	104545000	70.7398	Teosinte/Landrace			1	26000001	27000000	0
1	104655000	104675000	42.0053	Teosinte/Landrace			1	27000001	28000000	1
1	106495000	106505000	62.844	Teosinte/Landrace			1	28000001	29000000	0
1	106535000	106575000	51.3579	Teosinte/Landrace			1	29000001	30000000	0
1	106685000	106795000	46.6289	Teosinte/Landrace			1	30000001	31000000	1
1	106895000	106975000	99.112	Teosinte/Landrace			1	31000001	32000000	0
1	107055000	107185000	362.941	Teosinte/Landrace			1	32000001	33000000	1
1	107275000	107315000	35.2552	Teosinte/Landrace			1	33000001	34000000	0
1	107555000	107575000	113.391	Teosinte/Landrace			1	34000001	35000000	3
1	107605000	107675000	85.7708	Teosinte/Landrace			1	35000001	36000000	0
1	110575000	110595000	41.2151	Teosinte/Landrace			1	36000001	37000000	1
1	110845000	110865000	57.2615	Teosinte/Landrace			1	37000001	38000000	0
1	110935000	110985000	30.7542	Teosinte/Landrace			1	38000001	39000000	0
1	128815000	128825000	50.9924	Teosinte/Landrace			1	39000001	40000000	0
1	129285000	129295000	84.285	Teosinte/Landrace			1	40000001	41000000	0
1	131415000	131425000	57.3521	Teosinte/Landrace			1	41000001	42000000	0
1	131915000	131975000	48.4891	Teosinte/Landrace			1	42000001	43000000	0
1	141195000	141205000	89.8348	Teosinte/Landrace			1	43000001	44000000	0
1	141325000	141365000	42.9376	Teosinte/Landrace			1	44000001	45000000	0
1	141385000	141435000	75.375	Teosinte/Landrace			1	45000001	46000000	0
1	141475000	141505000	31.1407	Teosinte/Landrace			1	46000001	47000000	1
1	141535000	141555000	79.1411	Teosinte/Landrace			1	47000001	48000000	0
1	145595000	145615000	51.6946	Teosinte/Landrace			1	48000001	49000000	1
1	145715000	145725000	52.2536	Teosinte/Landrace			1	49000001	50000000	1
1	146905000	146925000	47.7285	Teosinte/Landrace			1	50000001	51000000	3
1	149115000	149125000	58.4	Teosinte/Landrace			1	51000001	52000000	0
1	149285000	149335000	25.4316	Teosinte/Landrace			1	52000001	53000000	0
1	158985000	159025000	66.5158	Teosinte/Landrace			1	53000001	54000000	0
1	165205000	165215000	53.7126	Teosinte/Landrace			1	54000001	55000000	0
1	166855000	166885000	190.502	Teosinte/Landrace			1	55000001	56000000	0
1	167115000	167145000	39.7884	Teosinte/Landrace			1	56000001	57000000	0
1	167245000	167265000	45.9014	Teosinte/Landrace			1	57000001	58000000	0
1	169315000	169335000	40.2254	Teosinte/Landrace			1	58000001	59000000	0
1	170135000	170185000	32.4426	Teosinte/Landrace			1	59000001	60000000	0
1	170415000	170435000	41.5436	Teosinte/Landrace			1	60000001	61000000	0
1	216335000	216345000	75.3876	Teosinte/Landrace			1	61000001	62000000	0
1	221935000	221975000	55.4995	Teosinte/Landrace			1	62000001	63000000	2
1	239285000	239305000	87.8392	Teosinte/Landrace			1	63000001	64000000	0
1	243555000	243615000	38.4039	Teosinte/Landrace			1	64000001	65000000	0
1	256645000	256665000	44.6349	Teosinte/Landrace			1	65000001	66000000	0
1	269855000	269885000	66.3517	Teosinte/Landrace			1	66000001	67000000	0
1	270245000	270255000	55.6774	Teosinte/Landrace			1	67000001	68000000	0
1	270755000	270775000	56.9333	Teosinte/Landrace			1	68000001	69000000	0
1	272155000	272195000	27.9738	Teosinte/Landrace			1	69000001	70000000	1
2	23965000	23975000	50.1415	Teosinte/Landrace			1	70000001	71000000	1
2	26375000	26445000	66.5156	Teosinte/Landrace			1	71000001	72000000	0
2	28275000	28355000	52.9108	Teosinte/Landrace			1	72000001	73000000	0
2	28515000	28665000	85.9379	Teosinte/Landrace			1	73000001	74000000	0
2	29555000	29575000	38.1045	Teosinte/Landrace			1	74000001	75000000	0
2	39265000	39495000	25.2488	Teosinte/Landrace			1	75000001	76000000	0
2	70805000	70835000	37.0432	Teosinte/Landrace			1	76000001	77000000	0
2	74425000	74495000	33.9144	Teosinte/Landrace			1	77000001	78000000	0
2	74625000	74645000	44.2275	Teosinte/Landrace			1	78000001	79000000	0
2	76565000	76585000	30.7815	Teosinte/Landrace			1	79000001	80000000	0
2	81475000	81515000	26.7969	Teosinte/Landrace			1	80000001	81000000	1
2	87835000	87865000	51.5169	Teosinte/Landrace			1	81000001	82000000	0
2	88005000	88015000	49.0521	Teosinte/Landrace			1	82000001	83000000	0
2	89515000	89595000	44.3607	Teosinte/Landrace			1	83000001	84000000	0
2	90115000	90125000	47.3404	Teosinte/Landrace			1	84000001	85000000	0
2	94305000	94405000	41.6839	Teosinte/Landrace			1	85000001	86000000	0
2	94445000	94465000	78.8495	Teosinte/Landrace			1	86000001	87000000	0
2	99625000	99635000	53.2867	Teosinte/Landrace			1	87000001	88000000	2
2	99745000	99805000	44.6437	Teosinte/Landrace			1	88000001	89000000	0
2	101175000	101195000	48.1176	Teosinte/Landrace			1	89000001	90000000	0
2	101685000	101725000	26.2374	Teosinte/Landrace			1	90000001	91000000	0
2	102355000	102425000	44.964	Teosinte/Landrace			1	91000001	92000000	0
2	104205000	104225000	44.3825	Teosinte/Landrace			1	92000001	93000000	0
2	104345000	104375000	35.2632	Teosinte/Landrace			1	93000001	94000000	0
2	104395000	104435000	29.7239	Teosinte/Landrace			1	94000001	95000000	0
2	104585000	104595000	85.8513	Teosinte/Landrace			1	95000001	96000000	1
2	104615000	104755000	88.3675	Teosinte/Landrace			1	96000001	97000000	0
2	108025000	108045000	67.7934	Teosinte/Landrace			1	97000001	98000000	0
2	124435000	124505000	89.817	Teosinte/Landrace			1	98000001	99000000	1
2	124775000	124835000	64.4968	Teosinte/Landrace			1	99000001	100000000	0
2	124885000	124915000	51.9438	Teosinte/Landrace			1	100000001	101000000	2
2	125125000	125415000	41.4033	Teosinte/Landrace			1	101000001	102000000	0
2	125825000	125995000	134.479	Teosinte/Landrace			1	102000001	103000000	0
2	126055000	126135000	129.854	Teosinte/Landrace			1	103000001	104000000	0
2	126155000	126165000	48.8369	Teosinte/Landrace			1	104000001	105000000	1
2	126295000	126335000	52.9093	Teosinte/Landrace			1	105000001	106000000	0
2	126475000	126485000	89.9828	Teosinte/Landrace			1	106000001	107000000	2
2	126525000	126555000	46.2185	Teosinte/Landrace			1	107000001	108000000	0
2	126575000	126585000	42.0892	Teosinte/Landrace			1	108000001	109000000	1
2	126685000	126715000	39.349	Teosinte/Landrace			1	109000001	110000000	1
2	137325000	137415000	112.396	Teosinte/Landrace			1	110000001	111000000	0
2	143405000	143435000	35.1892	Teosinte/Landrace			1	111000001	112000000	0
2	143535000	143555000	35.2186	Teosinte/Landrace			1	112000001	113000000	1
2	149795000	149845000	34.6209	Teosinte/Landrace			1	113000001	114000000	0
2	149915000	149935000	51.6007	Teosinte/Landrace			1	114000001	115000000	0
2	153405000	153415000	44.2651	Teosinte/Landrace			1	115000001	116000000	3
2	154195000	154205000	74.9142	Teosinte/Landrace			1	116000001	117000000	0
2	154385000	154415000	43.2493	Teosinte/Landrace			1	117000001	118000000	0
2	154725000	154825000	122.009	Teosinte/Landrace			1	118000001	119000000	3
2	170865000	170875000	57.9862	Teosinte/Landrace			1	119000001	120000000	3
2	173545000	173575000	49.2734	Teosinte/Landrace			1	120000001	121000000	3
2	173885000	173905000	33.6666	Teosinte/Landrace			1	121000001	122000000	0
2	236475000	236515000	81.9529	Teosinte/Landrace			1	122000001	123000000	0
2	236575000	236605000	38.8155	Teosinte/Landrace			1	123000001	124000000	0
2	242585000	242605000	40.7226	Teosinte/Landrace			1	124000001	125000000	0
3	23955000	23965000	45.0645	Teosinte/Landrace			1	125000001	126000000	3
3	28725000	28815000	43.1596	Teosinte/Landrace			1	126000001	127000000	0
3	34775000	34795000	62.4869	Teosinte/Landrace			1	127000001	128000000	3
3	60895000	60915000	47.3884	Teosinte/Landrace			1	128000001	129000000	3
3	62185000	62195000	66.5604	Teosinte/Landrace			1	129000001	130000000	3
3	62925000	62935000	61.949	Teosinte/Landrace			1	130000001	131000000	3
3	63145000	63165000	70.5184	Teosinte/Landrace			1	131000001	132000000	1
3	63265000	63335000	24.9583	Teosinte/Landrace			1	132000001	133000000	0
3	63465000	63515000	40.2083	Teosinte/Landrace			1	133000001	134000000	0
3	65385000	65435000	41.0621	Teosinte/Landrace			1	134000001	135000000	0
3	65515000	65585000	68.8407	Teosinte/Landrace			1	135000001	136000000	1
3	65605000	65625000	88.7691	Teosinte/Landrace			1	136000001	137000000	0
3	65645000	65845000	92.9524	Teosinte/Landrace			1	137000001	138000000	2
3	70085000	70105000	32.9703	Teosinte/Landrace			1	138000001	139000000	0
3	70645000	70655000	47.2444	Teosinte/Landrace			1	139000001	140000000	3
3	71375000	71405000	34.5329	Teosinte/Landrace			1	140000001	141000000	3
3	72295000	72325000	29.0959	Teosinte/Landrace			1	141000001	142000000	0
3	72795000	72815000	37.0863	Teosinte/Landrace			1	142000001	143000000	0
3	75945000	75975000	40.4216	Teosinte/Landrace			1	143000001	144000000	0
3	76245000	76255000	67.7759	Teosinte/Landrace			1	144000001	145000000	0
3	76645000	76665000	38.1104	Teosinte/Landrace			1	145000001	146000000	1
3	76935000	77055000	18.5284	Teosinte/Landrace			1	146000001	147000000	0
3	77525000	77575000	39.2146	Teosinte/Landrace			1	147000001	148000000	1
3	78135000	78185000	30.1945	Teosinte/Landrace			1	148000001	149000000	3
3	78205000	78215000	43.7911	Teosinte/Landrace			1	149000001	150000000	1
3	78315000	78345000	39.5807	Teosinte/Landrace			1	150000001	151000000	0
3	78735000	78775000	47.67	Teosinte/Landrace			1	151000001	152000000	0
3	79865000	79885000	37.8433	Teosinte/Landrace			1	152000001	153000000	0
3	81495000	81535000	35.1722	Teosinte/Landrace			1	153000001	154000000	0
3	87195000	87235000	28.1005	Teosinte/Landrace			1	154000001	155000000	1
3	89085000	89235000	130.898	Teosinte/Landrace			1	155000001	156000000	1
3	89295000	89345000	64.2266	Teosinte/Landrace			1	156000001	157000000	2
3	89405000	89435000	82.5481	Teosinte/Landrace			1	157000001	158000000	0
3	89455000	89595000	96.1326	Teosinte/Landrace			1	158000001	159000000	0
3	89675000	89715000	112.227	Teosinte/Landrace			1	159000001	160000000	1
3	93115000	93205000	24.7079	Teosinte/Landrace			1	160000001	161000000	0
3	96265000	96395000	21.4011	Teosinte/Landrace			1	161000001	162000000	0
3	96425000	96435000	43.4046	Teosinte/Landrace			1	162000001	163000000	0
3	97325000	97355000	34.9177	Teosinte/Landrace			1	163000001	164000000	0
3	105815000	105895000	21.5063	Teosinte/Landrace			1	164000001	165000000	2
3	108765000	108845000	106.84	Teosinte/Landrace			1	165000001	166000000	0
3	108945000	108985000	31.8126	Teosinte/Landrace			1	166000001	167000000	1
3	109195000	109215000	33.8676	Teosinte/Landrace			1	167000001	168000000	0
3	109875000	109895000	96.1393	Teosinte/Landrace			1	168000001	169000000	0
3	109935000	109965000	64.1442	Teosinte/Landrace			1	169000001	170000000	0
3	109985000	110035000	29.3847	Teosinte/Landrace			1	170000001	171000000	1
3	132725000	132795000	33.1813	Teosinte/Landrace			1	171000001	172000000	0
3	133135000	133225000	21.5166	Teosinte/Landrace			1	172000001	173000000	0
3	136695000	136735000	68.6685	Teosinte/Landrace			1	173000001	174000000	0
3	137735000	137835000	155.405	Teosinte/Landrace			1	174000001	175000000	0
3	137865000	137915000	63.1754	Teosinte/Landrace			1	175000001	176000000	1
3	176315000	176385000	59.7132	Teosinte/Landrace			1	176000001	177000000	1
3	185235000	185265000	51.3703	Teosinte/Landrace			1	177000001	178000000	1
3	194395000	194405000	59.2866	Teosinte/Landrace			1	178000001	179000000	0
3	194435000	194465000	93.9614	Teosinte/Landrace			1	179000001	180000000	0
3	194505000	194545000	83.3641	Teosinte/Landrace			1	180000001	181000000	1
3	196535000	196545000	58.8193	Teosinte/Landrace			1	181000001	182000000	0
3	196585000	196605000	54.2219	Teosinte/Landrace			1	182000001	183000000	1
3	196815000	196835000	65.0339	Teosinte/Landrace			1	183000001	184000000	2
4	2695000	2745000	109.264	Teosinte/Landrace			1	184000001	185000000	0
4	6175000	6195000	100.939	Teosinte/Landrace			1	185000001	186000000	2
4	6215000	6245000	80.4386	Teosinte/Landrace			1	186000001	187000000	1
4	6375000	6395000	39.5288	Teosinte/Landrace			1	187000001	188000000	0
4	8445000	8485000	64.5834	Teosinte/Landrace			1	188000001	189000000	0
4	13555000	13615000	51.9886	Teosinte/Landrace			1	189000001	190000000	0
4	13635000	13655000	56.3576	Teosinte/Landrace			1	190000001	191000000	1
4	14925000	14975000	40.2928	Teosinte/Landrace			1	191000001	192000000	0
4	25245000	25315000	47.9895	Teosinte/Landrace			1	192000001	193000000	1
4	31905000	31975000	111.131	Teosinte/Landrace			1	193000001	194000000	3
4	32075000	32085000	115.972	Teosinte/Landrace			1	194000001	195000000	0
4	32255000	32345000	45.9612	Teosinte/Landrace			1	195000001	196000000	1
4	34325000	34375000	33.0452	Teosinte/Landrace			1	196000001	197000000	0
4	36905000	36925000	45.1783	Teosinte/Landrace			1	197000001	198000000	0
4	44605000	44625000	52.8198	Teosinte/Landrace			1	198000001	199000000	0
4	47505000	47525000	65.4673	Teosinte/Landrace			1	199000001	200000000	0
4	51465000	51505000	129.625	Teosinte/Landrace			1	200000001	201000000	0
4	52155000	52185000	102.786	Teosinte/Landrace			1	201000001	202000000	0
4	52225000	52235000	51.2054	Teosinte/Landrace			1	202000001	203000000	0
4	53755000	53905000	65.3434	Teosinte/Landrace			1	203000001	204000000	0
4	53955000	54015000	67.7561	Teosinte/Landrace			1	204000001	205000000	0
4	54065000	54125000	136.466	Teosinte/Landrace			1	205000001	206000000	0
4	54165000	54195000	68.8434	Teosinte/Landrace			1	206000001	207000000	1
4	54245000	54275000	81.5898	Teosinte/Landrace			1	207000001	208000000	0
4	54855000	54945000	60.7428	Teosinte/Landrace			1	208000001	209000000	0
4	54975000	55025000	50.2364	Teosinte/Landrace			1	209000001	210000000	0
4	57225000	57245000	48.5139	Teosinte/Landrace			1	210000001	211000000	1
4	65585000	65595000	68.6865	Teosinte/Landrace			1	211000001	212000000	0
4	66475000	66525000	80.3245	Teosinte/Landrace			1	212000001	213000000	0
4	75125000	75175000	82.2579	Teosinte/Landrace			1	213000001	214000000	0
4	77445000	77465000	54.3749	Teosinte/Landrace			1	214000001	215000000	1
4	85965000	86005000	57.9716	Teosinte/Landrace			1	215000001	216000000	1
4	86055000	86065000	54.8674	Teosinte/Landrace			1	216000001	217000000	0
4	87125000	87135000	53.3498	Teosinte/Landrace			1	217000001	218000000	0
4	88925000	88965000	53.7132	Teosinte/Landrace			1	218000001	219000000	0
4	97955000	97975000	37.3708	Teosinte/Landrace			1	219000001	220000000	0
4	98075000	98155000	70.9523	Teosinte/Landrace			1	220000001	221000000	0
4	98285000	98315000	88.1049	Teosinte/Landrace			1	221000001	222000000	3
4	98355000	98395000	36.562	Teosinte/Landrace			1	222000001	223000000	1
4	98565000	98575000	48.81	Teosinte/Landrace			1	223000001	224000000	2
4	98785000	98795000	75.0082	Teosinte/Landrace			1	224000001	225000000	1
4	102535000	102575000	72.1593	Teosinte/Landrace			1	225000001	226000000	0
4	103875000	103935000	70.6781	Teosinte/Landrace			1	226000001	227000000	0
4	104085000	104225000	65.1901	Teosinte/Landrace			1	227000001	228000000	1
4	104415000	104495000	83.7245	Teosinte/Landrace			1	228000001	229000000	0
4	105515000	105575000	87.9876	Teosinte/Landrace			1	229000001	230000000	1
4	117915000	118035000	58.4125	Teosinte/Landrace			1	230000001	231000000	1
4	118065000	118085000	49.654	Teosinte/Landrace			1	231000001	232000000	0
4	118505000	118615000	33.8127	Teosinte/Landrace			1	232000001	233000000	0
4	119135000	119145000	64.859	Teosinte/Landrace			1	233000001	234000000	2
4	120155000	120175000	66.8478	Teosinte/Landrace			1	234000001	235000000	1
4	121755000	121785000	53.5921	Teosinte/Landrace			1	235000001	236000000	2
4	131905000	131995000	25.7003	Teosinte/Landrace			1	236000001	237000000	0
4	148345000	148355000	49.3071	Teosinte/Landrace			1	237000001	238000000	0
4	174985000	174995000	58.5942	Teosinte/Landrace			1	238000001	239000000	3
4	182595000	182605000	92.8078	Teosinte/Landrace			1	239000001	240000000	1
4	198825000	198845000	37.7536	Teosinte/Landrace			1	240000001	241000000	2
4	199665000	199675000	60.2645	Teosinte/Landrace			1	241000001	242000000	0
4	235745000	235775000	66.5385	Teosinte/Landrace			1	242000001	243000000	0
4	246375000	246385000	50.9077	Teosinte/Landrace			1	243000001	244000000	2
4	246745000	246825000	50.8842	Teosinte/Landrace			1	244000001	245000000	1
5	19055000	19065000	67.5548	Teosinte/Landrace			1	245000001	246000000	2
5	29695000	29725000	31.0278	Teosinte/Landrace			1	246000001	247000000	1
5	35235000	35265000	134.732	Teosinte/Landrace			1	247000001	248000000	2
5	35445000	35475000	123.176	Teosinte/Landrace			1	248000001	249000000	0
5	35565000	35665000	38.0941	Teosinte/Landrace			1	249000001	250000000	0
5	37875000	37925000	68.1474	Teosinte/Landrace			1	250000001	251000000	1
5	47705000	47785000	77.2865	Teosinte/Landrace			1	251000001	252000000	1
5	47845000	47915000	75.5446	Teosinte/Landrace			1	252000001	253000000	0
5	69935000	70025000	63.0331	Teosinte/Landrace			1	253000001	254000000	0
5	70125000	70185000	83.9358	Teosinte/Landrace			1	254000001	255000000	1
5	70225000	70275000	37.2334	Teosinte/Landrace			1	255000001	256000000	0
5	71715000	71725000	76.0196	Teosinte/Landrace			1	256000001	257000000	0
5	77045000	77115000	44.7458	Teosinte/Landrace			1	257000001	258000000	0
5	99325000	99355000	38.2692	Teosinte/Landrace			1	258000001	259000000	1
5	101185000	101195000	97.2218	Teosinte/Landrace			1	259000001	260000000	1
5	101985000	101995000	57.6014	Teosinte/Landrace			1	260000001	261000000	1
5	102855000	102915000	68.2124	Teosinte/Landrace			1	261000001	262000000	0
5	110055000	110095000	57.9267	Teosinte/Landrace			1	262000001	263000000	1
5	110135000	110185000	27.2786	Teosinte/Landrace			1	263000001	264000000	0
5	110225000	110235000	61.1787	Teosinte/Landrace			1	264000001	265000000	0
5	110675000	110705000	49.0402	Teosinte/Landrace			1	265000001	266000000	0
5	110915000	110945000	33.0108	Teosinte/Landrace			1	266000001	267000000	0
5	111185000	111195000	57.983	Teosinte/Landrace			1	267000001	268000000	1
5	111415000	111435000	35.8589	Teosinte/Landrace			1	268000001	269000000	0
5	113665000	113725000	25.5011	Teosinte/Landrace			1	269000001	270000000	1
5	119885000	119915000	60.338	Teosinte/Landrace			1	270000001	271000000	1
5	119945000	119965000	75.4584	Teosinte/Landrace			1	271000001	272000000	1
5	120025000	120225000	122.475	Teosinte/Landrace			1	272000001	273000000	2
5	120245000	120395000	88.2257	Teosinte/Landrace			1	273000001	274000000	0
5	120445000	120535000	117.214	Teosinte/Landrace			1	274000001	275000000	0
5	120555000	120595000	98.3046	Teosinte/Landrace			1	275000001	276000000	2
5	120655000	120805000	125.02	Teosinte/Landrace			1	276000001	277000000	0
5	120825000	120885000	59.801	Teosinte/Landrace			1	277000001	278000000	0
5	121815000	121955000	49.531	Teosinte/Landrace			1	278000001	279000000	1
5	127465000	127525000	84.4614	Teosinte/Landrace			1	279000001	280000000	1
5	127655000	127755000	57.6762	Teosinte/Landrace			1	280000001	281000000	1
5	127825000	127835000	77.3392	Teosinte/Landrace			1	281000001	282000000	0
5	127865000	127915000	31.3815	Teosinte/Landrace			1	282000001	283000000	0
5	128595000	128615000	62.2697	Teosinte/Landrace			1	283000001	284000000	0
5	128835000	128855000	43.1737	Teosinte/Landrace			1	284000001	285000000	1
5	129015000	129045000	34.3987	Teosinte/Landrace			1	285000001	286000000	0
5	129105000	129145000	32.8045	Teosinte/Landrace			1	286000001	287000000	0
5	129245000	129305000	63.6725	Teosinte/Landrace			1	287000001	288000000	1
5	131355000	131435000	80.7555	Teosinte/Landrace			1	288000001	289000000	0
5	131945000	131965000	124.945	Teosinte/Landrace			1	289000001	290000000	1
5	132825000	132835000	59.379	Teosinte/Landrace			1	290000001	291000000	0
5	132855000	132915000	52.528	Teosinte/Landrace			1	291000001	292000000	2
5	137345000	137385000	45.2313	Teosinte/Landrace			1	292000001	293000000	0
5	146725000	146735000	61.567	Teosinte/Landrace			1	293000001	294000000	0
5	149315000	149325000	66.2405	Teosinte/Landrace			1	294000001	295000000	0
5	152915000	152955000	51.6344	Teosinte/Landrace			1	295000001	296000000	1
5	189585000	189715000	58.9463	Teosinte/Landrace			1	296000001	297000000	1
5	208855000	208895000	61.2811	Teosinte/Landrace			1	297000001	298000000	0
6	9265000	9295000	55.6073	Teosinte/Landrace			1	298000001	299000000	0
6	9635000	9675000	49.7275	Teosinte/Landrace			1	299000001	300000000	1
6	15515000	15525000	71.6683	Teosinte/Landrace			1	300000001	301000000	2
6	15635000	15735000	72.8379	Teosinte/Landrace			1	301000001	302000000	0
6	17235000	17275000	41.3112	Teosinte/Landrace			1	302000001	303000000	2
6	17295000	17365000	71.4391	Teosinte/Landrace			1	303000001	304000000	1
6	18135000	18155000	89.0365	Teosinte/Landrace			1	304000001	305000000	0
6	22605000	22715000	51.4756	Teosinte/Landrace			1	305000001	306000000	0
6	24835000	24965000	141.574	Teosinte/Landrace			1	306000001	307000000	1
6	31315000	31335000	48.8176	Teosinte/Landrace			2	1	1000000	4
6	37305000	37365000	85.9449	Teosinte/Landrace			2	1000001	2000000	0
6	37395000	37405000	73.4596	Teosinte/Landrace			2	2000001	3000000	2
6	37425000	37445000	105.273	Teosinte/Landrace			2	3000001	4000000	0
6	44305000	44455000	194.322	Teosinte/Landrace			2	4000001	5000000	0
6	44735000	44865000	114.725	Teosinte/Landrace			2	5000001	6000000	1
6	44945000	44985000	70.8321	Teosinte/Landrace			2	6000001	7000000	0
6	45065000	45355000	98.8215	Teosinte/Landrace			2	7000001	8000000	1
6	45435000	45445000	51.7832	Teosinte/Landrace			2	8000001	9000000	1
6	45475000	45485000	69.7075	Teosinte/Landrace			2	9000001	10000000	1
6	45515000	45585000	62.758	Teosinte/Landrace			2	10000001	11000000	2
6	45605000	45625000	73.8536	Teosinte/Landrace			2	11000001	12000000	1
6	45665000	45725000	69.5137	Teosinte/Landrace			2	12000001	13000000	0
6	45765000	45805000	82.1301	Teosinte/Landrace			2	13000001	14000000	1
6	45895000	45905000	57.9911	Teosinte/Landrace			2	14000001	15000000	0
6	59575000	59725000	38.552	Teosinte/Landrace			2	15000001	16000000	0
6	59865000	59925000	44.7593	Teosinte/Landrace			2	16000001	17000000	0
6	78595000	78605000	45.1029	Teosinte/Landrace			2	17000001	18000000	3
6	79135000	79165000	52.66	Teosinte/Landrace			2	18000001	19000000	1
6	79665000	79685000	84.1767	Teosinte/Landrace			2	19000001	20000000	1
6	79705000	79805000	70.9756	Teosinte/Landrace			2	20000001	21000000	2
6	85095000	85105000	94.6853	Teosinte/Landrace			2	21000001	22000000	0
6	85195000	85225000	31.0716	Teosinte/Landrace			2	22000001	23000000	0
6	87725000	87755000	36.8702	Teosinte/Landrace			2	23000001	24000000	0
6	101785000	101895000	122.951	Teosinte/Landrace			2	24000001	25000000	0
6	113395000	113425000	34.6921	Teosinte/Landrace			2	25000001	26000000	2
6	135405000	135445000	37.0824	Teosinte/Landrace			2	26000001	27000000	3
6	146655000	146685000	37.728	Teosinte/Landrace			2	27000001	28000000	0
6	148095000	148185000	73.4365	Teosinte/Landrace			2	28000001	29000000	2
6	149825000	149845000	33.8851	Teosinte/Landrace			2	29000001	30000000	0
6	155205000	155245000	115.76	Teosinte/Landrace			2	30000001	31000000	0
7	18715000	18775000	40.3484	Teosinte/Landrace			2	31000001	32000000	0
7	29895000	29935000	33.9749	Teosinte/Landrace			2	32000001	33000000	0
7	35215000	35235000	63.6839	Teosinte/Landrace			2	33000001	34000000	0
7	36765000	36775000	87.1091	Teosinte/Landrace			2	34000001	35000000	2
7	39345000	39385000	60.2129	Teosinte/Landrace			2	35000001	36000000	1
7	39475000	39525000	140.123	Teosinte/Landrace			2	36000001	37000000	1
7	39665000	39735000	68.6757	Teosinte/Landrace			2	37000001	38000000	4
7	39795000	39815000	63.2896	Teosinte/Landrace			2	38000001	39000000	0
7	39835000	39845000	58.8777	Teosinte/Landrace			2	39000001	40000000	0
7	39865000	39885000	39.2394	Teosinte/Landrace			2	40000001	41000000	0
7	40205000	40215000	126.775	Teosinte/Landrace			2	41000001	42000000	0
7	40235000	40275000	76.2507	Teosinte/Landrace			2	42000001	43000000	0
7	52655000	52695000	37.5077	Teosinte/Landrace			2	43000001	44000000	0
7	55365000	55385000	45.1186	Teosinte/Landrace			2	44000001	45000000	0
7	55505000	55545000	45.2057	Teosinte/Landrace			2	45000001	46000000	1
7	55955000	55965000	60.4508	Teosinte/Landrace			2	46000001	47000000	0
7	55995000	56015000	56.6811	Teosinte/Landrace			2	47000001	48000000	0
7	57205000	57325000	35.9189	Teosinte/Landrace			2	48000001	49000000	1
7	57385000	57435000	29.7294	Teosinte/Landrace			2	49000001	50000000	0
7	57535000	57605000	39.3329	Teosinte/Landrace			2	50000001	51000000	1
7	58275000	58345000	25.5614	Teosinte/Landrace			2	51000001	52000000	0
7	58885000	58915000	32.4262	Teosinte/Landrace			2	52000001	53000000	0
7	59185000	59215000	42.3536	Teosinte/Landrace			2	53000001	54000000	2
7	60175000	60215000	45.7327	Teosinte/Landrace			2	54000001	55000000	0
7	60815000	60835000	54.9925	Teosinte/Landrace			2	55000001	56000000	0
7	61725000	61735000	59.248	Teosinte/Landrace			2	56000001	57000000	1
7	62755000	62825000	33.9201	Teosinte/Landrace			2	57000001	58000000	0
7	63235000	63265000	33.1931	Teosinte/Landrace			2	58000001	59000000	0
7	63495000	63525000	38.8457	Teosinte/Landrace			2	59000001	60000000	2
7	64355000	64415000	35.8035	Teosinte/Landrace			2	60000001	61000000	1
7	64915000	64935000	43.2707	Teosinte/Landrace			2	61000001	62000000	0
7	65145000	65165000	38.5	Teosinte/Landrace			2	62000001	63000000	0
7	65305000	65325000	38.3015	Teosinte/Landrace			2	63000001	64000000	0
7	65395000	65435000	40.2336	Teosinte/Landrace			2	64000001	65000000	0
7	65495000	65525000	40.5135	Teosinte/Landrace			2	65000001	66000000	1
7	65545000	65575000	34.6156	Teosinte/Landrace			2	66000001	67000000	0
7	66265000	66295000	35.0348	Teosinte/Landrace			2	67000001	68000000	0
7	66405000	66435000	37.7552	Teosinte/Landrace			2	68000001	69000000	1
7	67275000	67295000	39.2252	Teosinte/Landrace			2	69000001	70000000	2
7	67575000	67615000	36.2076	Teosinte/Landrace			2	70000001	71000000	0
7	67995000	68035000	52.2802	Teosinte/Landrace			2	71000001	72000000	2
7	68185000	68215000	35.193	Teosinte/Landrace			2	72000001	73000000	0
7	68765000	68785000	38.0263	Teosinte/Landrace			2	73000001	74000000	1
7	69275000	69295000	48.3356	Teosinte/Landrace			2	74000001	75000000	0
7	70445000	70455000	66.8857	Teosinte/Landrace			2	75000001	76000000	2
7	70865000	70875000	61.0857	Teosinte/Landrace			2	76000001	77000000	0
7	81155000	81195000	31.9456	Teosinte/Landrace			2	77000001	78000000	0
7	81225000	81255000	31.6997	Teosinte/Landrace			2	78000001	79000000	0
7	83455000	83495000	39.1545	Teosinte/Landrace			2	79000001	80000000	3
7	83515000	83545000	52.2861	Teosinte/Landrace			2	80000001	81000000	0
7	97325000	97355000	36.8459	Teosinte/Landrace			2	81000001	82000000	0
7	98095000	98125000	49.6537	Teosinte/Landrace			2	82000001	83000000	0
7	118465000	118495000	35.7602	Teosinte/Landrace			2	83000001	84000000	0
7	127105000	127135000	34.4285	Teosinte/Landrace			2	84000001	85000000	1
7	155735000	155765000	45.1549	Teosinte/Landrace			2	85000001	86000000	0
7	180505000	180545000	146.369	Teosinte/Landrace			2	86000001	87000000	2
7	181025000	181055000	64.0214	Teosinte/Landrace			2	87000001	88000000	0
8	11355000	11475000	168.547	Teosinte/Landrace			2	88000001	89000000	0
8	30215000	30225000	174.347	Teosinte/Landrace			2	89000001	90000000	1
8	30935000	31055000	149.194	Teosinte/Landrace			2	90000001	91000000	0
8	31105000	31225000	82.3479	Teosinte/Landrace			2	91000001	92000000	0
8	31265000	31335000	102.023	Teosinte/Landrace			2	92000001	93000000	4
8	31365000	31405000	35.7341	Teosinte/Landrace			2	93000001	94000000	1
8	31435000	31465000	109.078	Teosinte/Landrace			2	94000001	95000000	1
8	31515000	31535000	49.359	Teosinte/Landrace			2	95000001	96000000	3
8	31575000	31695000	174.423	Teosinte/Landrace			2	96000001	97000000	0
8	31905000	32185000	164.858	Teosinte/Landrace			2	97000001	98000000	0
8	32225000	32315000	69.4106	Teosinte/Landrace			2	98000001	99000000	3
8	32535000	32695000	189.306	Teosinte/Landrace			2	99000001	100000000	2
8	32735000	32765000	54.097	Teosinte/Landrace			2	100000001	101000000	1
8	32795000	32855000	115.346	Teosinte/Landrace			2	101000001	102000000	3
8	32875000	32925000	114.84	Teosinte/Landrace			2	102000001	103000000	0
8	33045000	33185000	94.0269	Teosinte/Landrace			2	103000001	104000000	1
8	77285000	77295000	60.0186	Teosinte/Landrace			2	104000001	105000000	1
8	98355000	98405000	103.274	Teosinte/Landrace			2	105000001	106000000	2
8	98525000	98585000	50.5013	Teosinte/Landrace			2	106000001	107000000	2
8	98635000	98645000	61.7085	Teosinte/Landrace			2	107000001	108000000	0
8	98755000	98775000	54.0007	Teosinte/Landrace			2	108000001	109000000	0
8	99305000	99325000	55.9577	Teosinte/Landrace			2	109000001	110000000	0
8	99375000	99385000	75.2246	Teosinte/Landrace			2	110000001	111000000	1
8	100185000	100225000	45.5718	Teosinte/Landrace			2	111000001	112000000	0
8	102415000	102425000	86.417	Teosinte/Landrace			2	112000001	113000000	0
8	102475000	102495000	77.2029	Teosinte/Landrace			2	113000001	114000000	0
8	109825000	109855000	36.2509	Teosinte/Landrace			2	114000001	115000000	1
8	110025000	110055000	48.0113	Teosinte/Landrace			2	115000001	116000000	0
8	111025000	111075000	65.4289	Teosinte/Landrace			2	116000001	117000000	1
8	111105000	111145000	43.8816	Teosinte/Landrace			2	117000001	118000000	1
8	111185000	111235000	62.4248	Teosinte/Landrace			2	118000001	119000000	1
8	148245000	148265000	75.8237	Teosinte/Landrace			2	119000001	120000000	0
8	154795000	154835000	65.2386	Teosinte/Landrace			2	120000001	121000000	0
8	164165000	164195000	46.5591	Teosinte/Landrace			2	121000001	122000000	1
8	165565000	165585000	356.509	Teosinte/Landrace			2	122000001	123000000	0
8	165705000	165815000	351.906	Teosinte/Landrace			2	123000001	124000000	1
8	165845000	165885000	269.379	Teosinte/Landrace			2	124000001	125000000	0
8	166095000	166105000	58.4911	Teosinte/Landrace			2	125000001	126000000	0
8	166355000	166365000	87.2589	Teosinte/Landrace			2	126000001	127000000	3
8	167285000	167335000	32.6917	Teosinte/Landrace			2	127000001	128000000	2
9	10065000	10105000	60.6507	Teosinte/Landrace			2	128000001	129000000	1
9	43535000	43585000	142.49	Teosinte/Landrace			2	129000001	130000000	2
9	43655000	43695000	32.8291	Teosinte/Landrace			2	130000001	131000000	0
9	48275000	48375000	105.312	Teosinte/Landrace			2	131000001	132000000	0
9	48995000	49005000	50.0089	Teosinte/Landrace			2	132000001	133000000	1
9	49745000	49765000	141.054	Teosinte/Landrace			2	133000001	134000000	1
9	49935000	50005000	77.4109	Teosinte/Landrace			2	134000001	135000000	0
9	50085000	50285000	272.339	Teosinte/Landrace			2	135000001	136000000	1
9	50335000	50355000	143.31	Teosinte/Landrace			2	136000001	137000000	0
9	50385000	50415000	39.9253	Teosinte/Landrace			2	137000001	138000000	0
9	50615000	50645000	41.898	Teosinte/Landrace			2	138000001	139000000	0
9	50665000	50675000	56.3241	Teosinte/Landrace			2	139000001	140000000	1
9	50725000	50805000	50.2706	Teosinte/Landrace			2	140000001	141000000	3
9	50825000	50835000	148.277	Teosinte/Landrace			2	141000001	142000000	0
9	50855000	50865000	89.1198	Teosinte/Landrace			2	142000001	143000000	0
9	50895000	50945000	60.6307	Teosinte/Landrace			2	143000001	144000000	1
9	51095000	51115000	59.2107	Teosinte/Landrace			2	144000001	145000000	1
9	53655000	53685000	63.6707	Teosinte/Landrace			2	145000001	146000000	0
9	53725000	53785000	53.7335	Teosinte/Landrace			2	146000001	147000000	0
9	54305000	54415000	73.3316	Teosinte/Landrace			2	147000001	148000000	0
9	55715000	55775000	98.3042	Teosinte/Landrace			2	148000001	149000000	0
9	55795000	55815000	70.7718	Teosinte/Landrace			2	149000001	150000000	1
9	55895000	55925000	42.3507	Teosinte/Landrace			2	150000001	151000000	0
9	56865000	57055000	41.6289	Teosinte/Landrace			2	151000001	152000000	0
9	58725000	58735000	89.3331	Teosinte/Landrace			2	152000001	153000000	0
9	59235000	59295000	84.6573	Teosinte/Landrace			2	153000001	154000000	0
9	59325000	59335000	72.0761	Teosinte/Landrace			2	154000001	155000000	0
9	59585000	59685000	85.0536	Teosinte/Landrace			2	155000001	156000000	0
9	60395000	60425000	75.0516	Teosinte/Landrace			2	156000001	157000000	0
9	60575000	60595000	83.4806	Teosinte/Landrace			2	157000001	158000000	1
9	60615000	60625000	79.9972	Teosinte/Landrace			2	158000001	159000000	2
9	60795000	60805000	92.0687	Teosinte/Landrace			2	159000001	160000000	0
9	65085000	65185000	56.4181	Teosinte/Landrace			2	160000001	161000000	1
9	85545000	85565000	51.1486	Teosinte/Landrace			2	161000001	162000000	1
9	141075000	141095000	35.979	Teosinte/Landrace			2	162000001	163000000	0
9	141155000	141175000	93.8203	Teosinte/Landrace			2	163000001	164000000	0
10	8001	55000	130.99	Teosinte/Landrace			2	164000001	165000000	0
10	115000	235000	215.364	Teosinte/Landrace			2	165000001	166000000	1
10	255000	315000	80.9625	Teosinte/Landrace			2	166000001	167000000	1
10	355000	375000	59.2061	Teosinte/Landrace			2	167000001	168000000	0
10	395000	415000	116.518	Teosinte/Landrace			2	168000001	169000000	0
10	465000	475000	82.9712	Teosinte/Landrace			2	169000001	170000000	0
10	515000	625000	81.238	Teosinte/Landrace			2	170000001	171000000	0
10	645000	685000	71.0931	Teosinte/Landrace			2	171000001	172000000	0
10	17015000	17025000	67.9215	Teosinte/Landrace			2	172000001	173000000	0
10	20125000	20255000	148.577	Teosinte/Landrace			2	173000001	174000000	1
10	22015000	22025000	58.9954	Teosinte/Landrace			2	174000001	175000000	0
10	23205000	23215000	59.9066	Teosinte/Landrace			2	175000001	176000000	0
10	30615000	30745000	68.1834	Teosinte/Landrace			2	176000001	177000000	0
10	30785000	30795000	114.13	Teosinte/Landrace			2	177000001	178000000	0
10	30825000	30925000	56.5226	Teosinte/Landrace			2	178000001	179000000	0
10	32375000	32445000	43.705	Teosinte/Landrace			2	179000001	180000000	0
10	32625000	32655000	49.3494	Teosinte/Landrace			2	180000001	181000000	0
10	33205000	33225000	65.9404	Teosinte/Landrace			2	181000001	182000000	0
10	33255000	33285000	49.0759	Teosinte/Landrace			2	182000001	183000000	1
10	33485000	33545000	46.132	Teosinte/Landrace			2	183000001	184000000	0
10	33585000	33625000	38.549	Teosinte/Landrace			2	184000001	185000000	1
10	33825000	33915000	31.6445	Teosinte/Landrace			2	185000001	186000000	0
10	33975000	34005000	34.6603	Teosinte/Landrace			2	186000001	187000000	0
10	40335000	40355000	51.679	Teosinte/Landrace			2	187000001	188000000	0
10	40615000	40635000	49.4103	Teosinte/Landrace			2	188000001	189000000	0
10	41275000	41285000	56.513	Teosinte/Landrace			2	189000001	190000000	0
10	60535000	60605000	107.267	Teosinte/Landrace			2	190000001	191000000	0
10	60715000	60735000	87.9742	Teosinte/Landrace			2	191000001	192000000	0
10	60785000	60925000	103.955	Teosinte/Landrace			2	192000001	193000000	0
10	61235000	61315000	130.797	Teosinte/Landrace			2	193000001	194000000	0
10	61335000	61355000	46.2388	Teosinte/Landrace			2	194000001	195000000	0
10	76265000	76275000	82.1943	Teosinte/Landrace			2	195000001	196000000	0
10	84695000	84735000	63.4026	Teosinte/Landrace			2	196000001	197000000	1
10	92215000	92225000	79.8509	Teosinte/Landrace			2	197000001	198000000	0
10	92255000	92295000	81.8558	Teosinte/Landrace			2	198000001	199000000	3
10	92325000	92335000	130.326	Teosinte/Landrace			2	199000001	200000000	0
10	92405000	92445000	74.5498	Teosinte/Landrace			2	200000001	201000000	1
10	92495000	92505000	88.1393	Teosinte/Landrace			2	201000001	202000000	2
10	94795000	94805000	111.225	Teosinte/Landrace			2	202000001	203000000	1
10	99445000	99465000	113.55	Teosinte/Landrace			2	203000001	204000000	1
10	99525000	99535000	64.4001	Teosinte/Landrace			2	204000001	205000000	2
10	109825000	109845000	165.553	Teosinte/Landrace			2	205000001	206000000	2
10	109875000	109905000	76.9087	Teosinte/Landrace			2	206000001	207000000	0
10	109925000	109935000	104.114	Teosinte/Landrace			2	207000001	208000000	1
10	109975000	110095000	80.1768	Teosinte/Landrace			2	208000001	209000000	0
10	112395000	112405000	55.9159	Teosinte/Landrace			2	209000001	210000000	0
10	115365000	115375000	55.5507	Teosinte/Landrace			2	210000001	211000000	0
10	132345000	132375000	57.4304	Teosinte/Landrace			2	211000001	212000000	0
1	17625000	17655000	39.0678	Landrace/Maize			2	212000001	213000000	0
1	23265000	23295000	61.8828	Landrace/Maize			2	213000001	214000000	1
1	27075000	27095000	40.6942	Landrace/Maize			2	214000001	215000000	1
1	43965000	43975000	64.2043	Landrace/Maize			2	215000001	216000000	0
1	47625000	47695000	68.7308	Landrace/Maize			2	216000001	217000000	2
1	53215000	53285000	74.6383	Landrace/Maize			2	217000001	218000000	0
1	54715000	54735000	50.1188	Landrace/Maize			2	218000001	219000000	2
1	62375000	62425000	64.9924	Landrace/Maize			2	219000001	220000000	0
1	67315000	67355000	85.5561	Landrace/Maize			2	220000001	221000000	1
1	69925000	69945000	59.7879	Landrace/Maize			2	221000001	222000000	0
1	69985000	69995000	65.3947	Landrace/Maize			2	222000001	223000000	3
1	73875000	73885000	68.7475	Landrace/Maize			2	223000001	224000000	0
1	76085000	76135000	36.7439	Landrace/Maize			2	224000001	225000000	2
1	79995000	80075000	57.4562	Landrace/Maize			2	225000001	226000000	1
1	80105000	80135000	43.628	Landrace/Maize			2	226000001	227000000	1
1	80165000	80225000	33.1767	Landrace/Maize			2	227000001	228000000	0
1	83935000	83975000	48.4968	Landrace/Maize			2	228000001	229000000	1
1	99905000	99985000	52.5632	Landrace/Maize			2	229000001	230000000	1
1	100025000	100095000	256.327	Landrace/Maize			2	230000001	231000000	0
1	102645000	102665000	68.7806	Landrace/Maize			2	231000001	232000000	1
1	102965000	103025000	57.2641	Landrace/Maize			2	232000001	233000000	0
1	107085000	107185000	90.3985	Landrace/Maize			2	233000001	234000000	0
1	107265000	107335000	51.2036	Landrace/Maize			2	234000001	235000000	1
1	107425000	107445000	65.7947	Landrace/Maize			2	235000001	236000000	0
1	107495000	107545000	49.9237	Landrace/Maize			2	236000001	237000000	4
1	107575000	107605000	90.1827	Landrace/Maize			2	237000001	238000000	1
1	107635000	107675000	72.7515	Landrace/Maize			2	238000001	239000000	0
1	127035000	127085000	92.6914	Landrace/Maize			2	239000001	240000000	0
1	127275000	127285000	95.4936	Landrace/Maize			2	240000001	241000000	0
1	127915000	128015000	68.3365	Landrace/Maize			2	241000001	242000000	0
1	128165000	128225000	81.4783	Landrace/Maize			2	242000001	243000000	0
1	128855000	128885000	40.8729	Landrace/Maize			2	243000001	244000000	1
1	128975000	128995000	67.6323	Landrace/Maize			3	1	1000000	3
1	129405000	129465000	71.119	Landrace/Maize			3	1000001	2000000	2
1	129575000	129585000	59.4101	Landrace/Maize			3	2000001	3000000	0
1	129635000	129655000	65.2119	Landrace/Maize			3	3000001	4000000	0
1	129715000	129725000	51.3667	Landrace/Maize			3	4000001	5000000	1
1	130275000	130305000	57.8938	Landrace/Maize			3	5000001	6000000	0
1	130345000	130395000	33.8978	Landrace/Maize			3	6000001	7000000	0
1	130415000	130445000	51.5314	Landrace/Maize			3	7000001	8000000	1
1	130475000	130645000	49.0802	Landrace/Maize			3	8000001	9000000	0
1	130895000	130925000	45.6404	Landrace/Maize			3	9000001	10000000	0
1	131105000	131115000	53.3534	Landrace/Maize			3	10000001	11000000	0
1	131205000	131215000	53.514	Landrace/Maize			3	11000001	12000000	0
1	131245000	131265000	43.3125	Landrace/Maize			3	12000001	13000000	2
1	132035000	132125000	68.429	Landrace/Maize			3	13000001	14000000	0
1	132215000	132455000	104.592	Landrace/Maize			3	14000001	15000000	0
1	132545000	132565000	57.3	Landrace/Maize			3	15000001	16000000	1
1	133145000	133225000	44.1158	Landrace/Maize			3	16000001	17000000	1
1	134585000	134775000	60.133	Landrace/Maize			3	17000001	18000000	0
1	134845000	134875000	126.733	Landrace/Maize			3	18000001	19000000	1
1	135095000	135165000	68.5393	Landrace/Maize			3	19000001	20000000	0
1	135225000	135235000	78.3876	Landrace/Maize			3	20000001	21000000	0
1	136645000	136665000	44.6623	Landrace/Maize			3	21000001	22000000	0
1	137905000	138025000	54.8159	Landrace/Maize			3	22000001	23000000	0
1	140095000	140105000	78.6085	Landrace/Maize			3	23000001	24000000	0
1	140625000	140705000	56.432	Landrace/Maize			3	24000001	25000000	0
1	140905000	140915000	67.998	Landrace/Maize			3	25000001	26000000	0
1	146355000	146385000	63.7485	Landrace/Maize			3	26000001	27000000	1
1	151035000	151085000	29.9263	Landrace/Maize			3	27000001	28000000	0
1	155325000	155385000	47.1179	Landrace/Maize			3	28000001	29000000	0
1	159185000	159215000	53.3683	Landrace/Maize			3	29000001	30000000	0
1	166905000	166945000	37.8413	Landrace/Maize			3	30000001	31000000	0
1	168735000	168745000	83.6886	Landrace/Maize			3	31000001	32000000	0
1	168785000	168815000	119.426	Landrace/Maize			3	32000001	33000000	0
1	168895000	168915000	106.718	Landrace/Maize			3	33000001	34000000	0
1	169105000	169185000	38.3961	Landrace/Maize			3	34000001	35000000	0
1	169205000	169215000	54.0362	Landrace/Maize			3	35000001	36000000	0
1	169735000	169745000	55.601	Landrace/Maize			3	36000001	37000000	0
1	175575000	175615000	52.8944	Landrace/Maize			3	37000001	38000000	0
1	175725000	175795000	50.106	Landrace/Maize			3	38000001	39000000	0
1	176245000	176335000	51.757	Landrace/Maize			3	39000001	40000000	0
1	195025000	195055000	39.2648	Landrace/Maize			3	40000001	41000000	0
1	208395000	208485000	53.604	Landrace/Maize			3	41000001	42000000	0
1	210375000	210425000	39.4195	Landrace/Maize			3	42000001	43000000	0
1	221325000	221355000	38.8859	Landrace/Maize			3	43000001	44000000	0
1	221585000	221615000	48.8869	Landrace/Maize			3	44000001	45000000	0
1	221945000	221965000	37.0221	Landrace/Maize			3	45000001	46000000	0
1	235115000	235195000	48.7143	Landrace/Maize			3	46000001	47000000	1
1	235345000	235395000	54.1853	Landrace/Maize			3	47000001	48000000	1
1	235575000	235635000	46.064	Landrace/Maize			3	48000001	49000000	0
1	242305000	242325000	41.7048	Landrace/Maize			3	49000001	50000000	0
1	242525000	242535000	71.7019	Landrace/Maize			3	50000001	51000000	1
1	249245000	249255000	61.6959	Landrace/Maize			3	51000001	52000000	0
1	266585000	266675000	41.4237	Landrace/Maize			3	52000001	53000000	0
1	266755000	266805000	75.6044	Landrace/Maize			3	53000001	54000000	2
1	268285000	268425000	29.776	Landrace/Maize			3	54000001	55000000	0
1	272745000	272775000	41.4312	Landrace/Maize			3	55000001	56000000	2
2	12365000	12375000	89.3676	Landrace/Maize			3	56000001	57000000	0
2	12415000	12425000	77.5871	Landrace/Maize			3	57000001	58000000	2
2	14375000	14385000	55.1206	Landrace/Maize			3	58000001	59000000	1
2	27645000	27655000	49.6041	Landrace/Maize			3	59000001	60000000	0
2	41135000	41185000	31.7233	Landrace/Maize			3	60000001	61000000	1
2	67715000	67755000	64.1836	Landrace/Maize			3	61000001	62000000	0
2	67785000	67815000	78.4758	Landrace/Maize			3	62000001	63000000	0
2	68975000	68985000	58.2523	Landrace/Maize			3	63000001	64000000	0
2	109895000	110035000	59.1381	Landrace/Maize			3	64000001	65000000	0
2	110075000	110115000	30.7075	Landrace/Maize			3	65000001	66000000	0
2	114435000	114455000	65.6592	Landrace/Maize			3	66000001	67000000	1
2	117325000	117485000	96.3081	Landrace/Maize			3	67000001	68000000	0
2	117535000	117605000	103.822	Landrace/Maize			3	68000001	69000000	1
2	118325000	118355000	54.2841	Landrace/Maize			3	69000001	70000000	1
2	124455000	124485000	41.2913	Landrace/Maize			3	70000001	71000000	0
2	124775000	124805000	35.6292	Landrace/Maize			3	71000001	72000000	3
2	124855000	124875000	47.3822	Landrace/Maize			3	72000001	73000000	0
2	125145000	125415000	55.2594	Landrace/Maize			3	73000001	74000000	1
2	125445000	125525000	37.62	Landrace/Maize			3	74000001	75000000	2
2	125695000	125865000	60.6616	Landrace/Maize			3	75000001	76000000	5
2	125885000	125915000	37.8077	Landrace/Maize			3	76000001	77000000	3
2	125965000	125985000	38.8113	Landrace/Maize			3	77000001	78000000	1
2	126085000	126175000	42.3502	Landrace/Maize			3	78000001	79000000	3
2	126285000	126325000	51.6648	Landrace/Maize			3	79000001	80000000	1
2	126355000	126395000	48.4473	Landrace/Maize			3	80000001	81000000	2
2	126465000	126505000	63.2779	Landrace/Maize			3	81000001	82000000	2
2	126535000	126665000	54.0019	Landrace/Maize			3	82000001	83000000	2
2	132195000	132215000	38.6691	Landrace/Maize			3	83000001	84000000	1
2	132235000	132245000	72.2247	Landrace/Maize			3	84000001	85000000	1
2	135205000	135255000	51.394	Landrace/Maize			3	85000001	86000000	1
2	135305000	135335000	29.6117	Landrace/Maize			3	86000001	87000000	0
2	135365000	135455000	57.6883	Landrace/Maize			3	87000001	88000000	3
2	142675000	142685000	48.1644	Landrace/Maize			3	88000001	89000000	1
2	142735000	142765000	52.1157	Landrace/Maize			3	89000001	90000000	0
2	142795000	142855000	77.0737	Landrace/Maize			3	90000001	91000000	0
2	143035000	143055000	47.2513	Landrace/Maize			3	91000001	92000000	2
2	143135000	143275000	66.3371	Landrace/Maize			3	92000001	93000000	4
2	143295000	143355000	64.1718	Landrace/Maize			3	93000001	94000000	2
2	143375000	143485000	67.058	Landrace/Maize			3	94000001	95000000	0
2	143535000	143565000	59.7364	Landrace/Maize			3	95000001	96000000	1
2	143625000	143715000	70.6042	Landrace/Maize			3	96000001	97000000	2
2	143795000	143895000	57.7503	Landrace/Maize			3	97000001	98000000	1
2	146085000	146095000	48.3953	Landrace/Maize			3	98000001	99000000	0
2	146735000	146825000	70.6829	Landrace/Maize			3	99000001	100000000	1
2	149305000	149325000	51.4285	Landrace/Maize			3	100000001	101000000	0
2	158325000	158345000	88.5716	Landrace/Maize			3	101000001	102000000	0
2	158615000	158635000	44.6836	Landrace/Maize			3	102000001	103000000	1
2	172885000	172915000	42.7526	Landrace/Maize			3	103000001	104000000	1
2	196175000	196205000	61.6859	Landrace/Maize			3	104000001	105000000	1
2	204505000	204635000	46.7741	Landrace/Maize			3	105000001	106000000	1
2	225235000	225275000	54.8316	Landrace/Maize			3	106000001	107000000	1
2	226955000	226965000	57.8127	Landrace/Maize			3	107000001	108000000	2
2	239325000	239335000	49.0185	Landrace/Maize			3	108000001	109000000	1
3	4775000	4785000	40.9826	Landrace/Maize			3	109000001	110000000	1
3	21515000	21535000	34.2644	Landrace/Maize			3	110000001	111000000	0
3	23625000	23635000	47.098	Landrace/Maize			3	111000001	112000000	0
3	26275000	26285000	48.5371	Landrace/Maize			3	112000001	113000000	0
3	34605000	34665000	30.4631	Landrace/Maize			3	113000001	114000000	0
3	49515000	49545000	26.4674	Landrace/Maize			3	114000001	115000000	1
3	51455000	51485000	64.718	Landrace/Maize			3	115000001	116000000	0
3	51715000	51735000	64.6392	Landrace/Maize			3	116000001	117000000	1
3	58895000	58905000	44.5406	Landrace/Maize			3	117000001	118000000	1
3	60745000	60795000	26.5655	Landrace/Maize			3	118000001	119000000	0
3	62645000	62745000	70.8563	Landrace/Maize			3	119000001	120000000	1
3	71225000	71265000	41.7536	Landrace/Maize			3	120000001	121000000	0
3	80175000	80225000	48.3138	Landrace/Maize			3	121000001	122000000	0
3	105355000	105405000	56.8403	Landrace/Maize			3	122000001	123000000	2
3	105585000	105605000	49.138	Landrace/Maize			3	123000001	124000000	1
3	107415000	107425000	45.9084	Landrace/Maize			3	124000001	125000000	1
3	124025000	124065000	37.6498	Landrace/Maize			3	125000001	126000000	3
3	124745000	124835000	47.0762	Landrace/Maize			3	126000001	127000000	1
3	127345000	127375000	48.1459	Landrace/Maize			3	127000001	128000000	0
3	137785000	137835000	99.5124	Landrace/Maize			3	128000001	129000000	1
3	137875000	137905000	51.0432	Landrace/Maize			3	129000001	130000000	0
3	145875000	145895000	44.9463	Landrace/Maize			3	130000001	131000000	0
3	147095000	147115000	56.1288	Landrace/Maize			3	131000001	132000000	0
3	155295000	155325000	28.6646	Landrace/Maize			3	132000001	133000000	1
3	159555000	159605000	41.7977	Landrace/Maize			3	133000001	134000000	0
3	159805000	159895000	44.3863	Landrace/Maize			3	134000001	135000000	1
3	160635000	160825000	62.3036	Landrace/Maize			3	135000001	136000000	1
3	162225000	162255000	44.32	Landrace/Maize			3	136000001	137000000	0
3	168535000	168555000	46.0472	Landrace/Maize			3	137000001	138000000	2
3	168605000	168615000	39.1304	Landrace/Maize			3	138000001	139000000	1
3	176295000	176435000	58.0896	Landrace/Maize			3	139000001	140000000	0
3	176635000	176665000	35.3623	Landrace/Maize			3	140000001	141000000	1
3	176705000	176725000	37.2717	Landrace/Maize			3	141000001	142000000	1
3	182155000	182195000	83.5441	Landrace/Maize			3	142000001	143000000	1
3	184345000	184365000	49.2676	Landrace/Maize			3	143000001	144000000	0
3	184725000	184815000	58.0407	Landrace/Maize			3	144000001	145000000	0
3	188155000	188175000	47.8571	Landrace/Maize			3	145000001	146000000	2
3	196665000	196695000	31.0113	Landrace/Maize			3	146000001	147000000	0
3	206535000	206555000	45.2783	Landrace/Maize			3	147000001	148000000	1
3	208465000	208485000	54.4513	Landrace/Maize			3	148000001	149000000	0
3	211545000	211555000	44.4611	Landrace/Maize			3	149000001	150000000	1
3	212775000	212835000	44.213	Landrace/Maize			3	150000001	151000000	0
3	212905000	212925000	31.1834	Landrace/Maize			3	151000001	152000000	1
3	212955000	213075000	44.4014	Landrace/Maize			3	152000001	153000000	2
3	214235000	214305000	46.9124	Landrace/Maize			3	153000001	154000000	0
3	215905000	215945000	38.4073	Landrace/Maize			3	154000001	155000000	0
3	217115000	217145000	60.5009	Landrace/Maize			3	155000001	156000000	1
3	226565000	226595000	29.8383	Landrace/Maize			3	156000001	157000000	0
3	227395000	227405000	59.8272	Landrace/Maize			3	157000001	158000000	0
4	4385000	4535000	39.0607	Landrace/Maize			3	158000001	159000000	1
4	10805000	10835000	41.3772	Landrace/Maize			3	159000001	160000000	1
4	11915000	11945000	76.7411	Landrace/Maize			3	160000001	161000000	1
4	20835000	20845000	57.4202	Landrace/Maize			3	161000001	162000000	0
4	42155000	42195000	61.4166	Landrace/Maize			3	162000001	163000000	0
4	43475000	43495000	58.049	Landrace/Maize			3	163000001	164000000	0
4	43685000	43825000	67.8833	Landrace/Maize			3	164000001	165000000	0
4	45735000	45765000	36.0629	Landrace/Maize			3	165000001	166000000	0
4	54075000	54225000	57.5913	Landrace/Maize			3	166000001	167000000	1
4	60235000	60265000	65.2877	Landrace/Maize			3	167000001	168000000	0
4	67245000	67325000	91.1272	Landrace/Maize			3	168000001	169000000	0
4	78985000	78995000	45.3017	Landrace/Maize			3	169000001	170000000	0
4	85635000	85655000	65.4543	Landrace/Maize			3	170000001	171000000	0
4	91355000	91365000	47.8704	Landrace/Maize			3	171000001	172000000	1
4	91535000	91575000	36.0901	Landrace/Maize			3	172000001	173000000	1
4	91785000	91825000	44.6423	Landrace/Maize			3	173000001	174000000	0
4	96995000	97065000	47.0686	Landrace/Maize			3	174000001	175000000	0
4	97885000	97965000	55.6028	Landrace/Maize			3	175000001	176000000	0
4	98025000	98085000	92.4287	Landrace/Maize			3	176000001	177000000	0
4	98275000	98315000	42.7871	Landrace/Maize			3	177000001	178000000	0
4	98525000	98555000	52.4016	Landrace/Maize			3	178000001	179000000	1
4	99215000	99255000	62.8235	Landrace/Maize			3	179000001	180000000	0
4	101025000	101045000	53.7564	Landrace/Maize			3	180000001	181000000	1
4	101695000	101735000	38.436	Landrace/Maize			3	181000001	182000000	1
4	103815000	103835000	71.0864	Landrace/Maize			3	182000001	183000000	0
4	113165000	113185000	53.0124	Landrace/Maize			3	183000001	184000000	1
4	115925000	115975000	46.9658	Landrace/Maize			3	184000001	185000000	2
4	123765000	123795000	58.9534	Landrace/Maize			3	185000001	186000000	0
4	130715000	130735000	37.2435	Landrace/Maize			3	186000001	187000000	0
4	145435000	145495000	52.0762	Landrace/Maize			3	187000001	188000000	0
4	150815000	150875000	54.0762	Landrace/Maize			3	188000001	189000000	1
4	151345000	151405000	60.193	Landrace/Maize			3	189000001	190000000	4
4	151435000	151445000	72.2684	Landrace/Maize			3	190000001	191000000	1
4	152105000	152175000	38.463	Landrace/Maize			3	191000001	192000000	2
4	152205000	152215000	87.9701	Landrace/Maize			3	192000001	193000000	0
4	152325000	152365000	52.419	Landrace/Maize			3	193000001	194000000	0
4	152405000	152415000	109.329	Landrace/Maize			3	194000001	195000000	0
4	152445000	152565000	95.6535	Landrace/Maize			3	195000001	196000000	1
4	155285000	155305000	36.2453	Landrace/Maize			3	196000001	197000000	1
4	155655000	155665000	44.9117	Landrace/Maize			3	197000001	198000000	2
4	162525000	162655000	110.854	Landrace/Maize			3	198000001	199000000	1
4	162715000	162755000	36.1206	Landrace/Maize			3	199000001	200000000	0
4	162795000	162895000	76.9851	Landrace/Maize			3	200000001	201000000	0
4	168825000	168865000	43.6792	Landrace/Maize			3	201000001	202000000	0
4	182865000	182915000	51.3452	Landrace/Maize			3	202000001	203000000	1
4	198735000	198755000	36.6518	Landrace/Maize			3	203000001	204000000	1
4	206935000	206965000	40.8853	Landrace/Maize			3	204000001	205000000	0
4	207005000	207015000	76.2786	Landrace/Maize			3	205000001	206000000	0
4	212185000	212305000	88.6938	Landrace/Maize			3	206000001	207000000	1
4	212345000	212385000	83.8323	Landrace/Maize			3	207000001	208000000	0
4	230145000	230175000	38.4734	Landrace/Maize			3	208000001	209000000	0
4	230995000	231005000	51.5359	Landrace/Maize			3	209000001	210000000	3
4	233065000	233095000	41.4861	Landrace/Maize			3	210000001	211000000	1
5	15585000	15625000	45.2314	Landrace/Maize			3	211000001	212000000	0
5	26445000	26475000	59.1848	Landrace/Maize			3	212000001	213000000	2
5	26885000	26905000	53.0357	Landrace/Maize			3	213000001	214000000	1
5	30195000	30245000	50.6402	Landrace/Maize			3	214000001	215000000	0
5	30285000	30305000	62.2695	Landrace/Maize			3	215000001	216000000	1
5	32645000	32675000	54.2476	Landrace/Maize			3	216000001	217000000	2
5	32765000	32825000	89.0899	Landrace/Maize			3	217000001	218000000	1
5	35445000	35465000	73.5514	Landrace/Maize			3	218000001	219000000	1
5	35515000	35535000	49.62	Landrace/Maize			3	219000001	220000000	0
5	35575000	35665000	49.0282	Landrace/Maize			3	220000001	221000000	3
5	35685000	35695000	80.8413	Landrace/Maize			3	221000001	222000000	0
5	40435000	40455000	71.0052	Landrace/Maize			3	222000001	223000000	0
5	43215000	43265000	61.1275	Landrace/Maize			3	223000001	224000000	1
5	44915000	44935000	59.9231	Landrace/Maize			3	224000001	225000000	0
5	49665000	49685000	57.2063	Landrace/Maize			3	225000001	226000000	0
5	53995000	54015000	65.7364	Landrace/Maize			3	226000001	227000000	2
5	54095000	54135000	48.7943	Landrace/Maize			3	227000001	228000000	3
5	54605000	54635000	57.7788	Landrace/Maize			3	228000001	229000000	1
5	54745000	54765000	70.6806	Landrace/Maize			3	229000001	230000000	0
5	54805000	54815000	62.9687	Landrace/Maize			3	230000001	231000000	0
5	60865000	60875000	52.6257	Landrace/Maize			3	231000001	232000000	0
5	64375000	64405000	48.059	Landrace/Maize			3	232000001	233000000	0
5	80985000	81215000	87.9628	Landrace/Maize			3	233000001	234000000	0
5	81565000	81575000	57.0035	Landrace/Maize			3	234000001	235000000	0
5	82045000	82075000	73.3113	Landrace/Maize			4	1	1000000	0
5	98975000	99015000	98.5363	Landrace/Maize			4	1000001	2000000	1
5	113135000	113165000	32.5171	Landrace/Maize			4	2000001	3000000	0
5	113375000	113435000	29.2237	Landrace/Maize			4	3000001	4000000	1
5	113495000	113525000	40.6876	Landrace/Maize			4	4000001	5000000	1
5	114165000	114235000	57.1085	Landrace/Maize			4	5000001	6000000	1
5	118575000	118645000	84.9103	Landrace/Maize			4	6000001	7000000	2
5	119625000	119645000	59.3427	Landrace/Maize			4	7000001	8000000	2
5	119695000	119735000	84.8913	Landrace/Maize			4	8000001	9000000	2
5	124715000	124745000	81.6584	Landrace/Maize			4	9000001	10000000	2
5	126015000	126095000	101.057	Landrace/Maize			4	10000001	11000000	0
5	128085000	128195000	59.9916	Landrace/Maize			4	11000001	12000000	0
5	128235000	128325000	64.3666	Landrace/Maize			4	12000001	13000000	0
5	131105000	131155000	88.3579	Landrace/Maize			4	13000001	14000000	0
5	132655000	132755000	96.0783	Landrace/Maize			4	14000001	15000000	0
5	135195000	135215000	60.5039	Landrace/Maize			4	15000001	16000000	1
5	141755000	141765000	115.417	Landrace/Maize			4	16000001	17000000	0
5	142045000	142075000	46.6166	Landrace/Maize			4	17000001	18000000	0
5	142155000	142165000	88.6246	Landrace/Maize			4	18000001	19000000	0
5	142295000	142335000	219.949	Landrace/Maize			4	19000001	20000000	0
5	142355000	142405000	217.583	Landrace/Maize			4	20000001	21000000	0
5	142435000	142485000	151.726	Landrace/Maize			4	21000001	22000000	0
5	142505000	142545000	165.777	Landrace/Maize			4	22000001	23000000	0
5	142565000	142585000	167.01	Landrace/Maize			4	23000001	24000000	1
5	149315000	149335000	56.3339	Landrace/Maize			4	24000001	25000000	0
5	160195000	160215000	95.1232	Landrace/Maize			4	25000001	26000000	0
5	172215000	172235000	55.1789	Landrace/Maize			4	26000001	27000000	0
5	172255000	172355000	83.0738	Landrace/Maize			4	27000001	28000000	0
5	179325000	179395000	50.9425	Landrace/Maize			4	28000001	29000000	0
5	186265000	186295000	35.6864	Landrace/Maize			4	29000001	30000000	0
5	189885000	189915000	54.94	Landrace/Maize			4	30000001	31000000	0
5	190815000	190965000	91.229	Landrace/Maize			4	31000001	32000000	1
5	218165000	218195000	57.6914	Landrace/Maize			4	32000001	33000000	0
6	33001	65000	40.5896	Landrace/Maize			4	33000001	34000000	0
6	14725000	14765000	41.5887	Landrace/Maize			4	34000001	35000000	0
6	14845000	14925000	58.9564	Landrace/Maize			4	35000001	36000000	1
6	14955000	15005000	48.3002	Landrace/Maize			4	36000001	37000000	1
6	15255000	15345000	41.622	Landrace/Maize			4	37000001	38000000	1
6	22545000	22575000	32.2394	Landrace/Maize			4	38000001	39000000	1
6	23795000	23885000	49.8463	Landrace/Maize			4	39000001	40000000	2
6	24695000	24845000	45.1012	Landrace/Maize			4	40000001	41000000	1
6	28105000	28135000	41.9583	Landrace/Maize			4	41000001	42000000	3
6	28215000	28265000	43.6558	Landrace/Maize			4	42000001	43000000	0
6	28345000	28375000	37.5427	Landrace/Maize			4	43000001	44000000	1
6	28595000	28665000	53.1347	Landrace/Maize			4	44000001	45000000	0
6	28735000	28765000	63.2588	Landrace/Maize			4	45000001	46000000	1
6	31475000	31515000	52.8399	Landrace/Maize			4	46000001	47000000	2
6	52625000	52645000	71.3734	Landrace/Maize			4	47000001	48000000	0
6	61025000	61065000	42.3047	Landrace/Maize			4	48000001	49000000	2
6	82255000	82285000	30.6209	Landrace/Maize			4	49000001	50000000	0
6	82365000	82435000	51.2357	Landrace/Maize			4	50000001	51000000	2
6	87705000	87745000	43.6431	Landrace/Maize			4	51000001	52000000	0
6	92615000	92645000	42.2799	Landrace/Maize			4	52000001	53000000	0
6	93855000	93995000	89.6601	Landrace/Maize			4	53000001	54000000	1
6	103175000	103275000	32.861	Landrace/Maize			4	54000001	55000000	2
6	106245000	106285000	41.0761	Landrace/Maize			4	55000001	56000000	1
6	114055000	114085000	45.5246	Landrace/Maize			4	56000001	57000000	1
6	127465000	127535000	37.3529	Landrace/Maize			4	57000001	58000000	1
6	127725000	127755000	36.0016	Landrace/Maize			4	58000001	59000000	1
6	128125000	128175000	64.8382	Landrace/Maize			4	59000001	60000000	0
6	129315000	129335000	47.4367	Landrace/Maize			4	60000001	61000000	1
6	129425000	129455000	40.1058	Landrace/Maize			4	61000001	62000000	4
6	131415000	131455000	25.2024	Landrace/Maize			4	62000001	63000000	0
6	138485000	138605000	66.407	Landrace/Maize			4	63000001	64000000	0
6	138635000	138675000	59.6008	Landrace/Maize			4	64000001	65000000	0
6	138715000	138755000	61.1759	Landrace/Maize			4	65000001	66000000	2
6	138885000	138955000	38.2172	Landrace/Maize			4	66000001	67000000	3
6	139025000	139095000	38.4878	Landrace/Maize			4	67000001	68000000	1
6	139135000	139235000	51.1317	Landrace/Maize			4	68000001	69000000	1
6	139265000	139305000	49.2082	Landrace/Maize			4	69000001	70000000	2
6	139335000	139375000	73.1431	Landrace/Maize			4	70000001	71000000	0
6	139625000	139655000	36.6953	Landrace/Maize			4	71000001	72000000	0
6	155785000	155805000	49.0813	Landrace/Maize			4	72000001	73000000	0
6	172485000	172605000	55.8277	Landrace/Maize			4	73000001	74000000	0
7	7065000	7075000	48.3325	Landrace/Maize			4	74000001	75000000	1
7	9085000	9115000	65.2923	Landrace/Maize			4	75000001	76000000	0
7	13745000	13775000	37.0061	Landrace/Maize			4	76000001	77000000	0
7	22335000	22345000	72.574	Landrace/Maize			4	77000001	78000000	0
7	22375000	22525000	57.5849	Landrace/Maize			4	78000001	79000000	0
7	29465000	29485000	54.0789	Landrace/Maize			4	79000001	80000000	0
7	38365000	38385000	82.522	Landrace/Maize			4	80000001	81000000	0
7	38945000	39085000	43.7659	Landrace/Maize			4	81000001	82000000	0
7	73445000	73465000	63.1994	Landrace/Maize			4	82000001	83000000	0
7	74445000	74525000	22.1526	Landrace/Maize			4	83000001	84000000	1
7	74725000	74755000	56.2473	Landrace/Maize			4	84000001	85000000	0
7	102315000	102325000	53.6033	Landrace/Maize			4	85000001	86000000	0
7	103235000	103255000	37.0746	Landrace/Maize			4	86000001	87000000	0
7	108385000	108435000	97.5349	Landrace/Maize			4	87000001	88000000	0
7	108685000	108775000	36.3355	Landrace/Maize			4	88000001	89000000	0
7	110765000	110855000	160.947	Landrace/Maize			4	89000001	90000000	3
7	110945000	110965000	91.8533	Landrace/Maize			4	90000001	91000000	2
7	111005000	111025000	141.901	Landrace/Maize			4	91000001	92000000	5
7	111285000	111345000	69.3462	Landrace/Maize			4	92000001	93000000	1
7	118445000	118535000	75.9276	Landrace/Maize			4	93000001	94000000	3
7	119795000	119815000	49.4157	Landrace/Maize			4	94000001	95000000	3
7	122605000	122665000	47.7817	Landrace/Maize			4	95000001	96000000	0
7	123315000	123335000	76.8566	Landrace/Maize			4	96000001	97000000	1
7	123375000	123385000	84.3165	Landrace/Maize			4	97000001	98000000	2
7	123485000	123525000	43.9305	Landrace/Maize			4	98000001	99000000	2
7	137105000	137125000	89.0395	Landrace/Maize			4	99000001	100000000	3
7	143125000	143215000	49.0758	Landrace/Maize			4	100000001	101000000	0
7	143235000	143245000	58.8223	Landrace/Maize			4	101000001	102000000	9
7	143285000	143335000	48.1206	Landrace/Maize			4	102000001	103000000	5
7	145185000	145215000	53.9292	Landrace/Maize			4	103000001	104000000	4
7	145765000	145785000	45.15	Landrace/Maize			4	104000001	105000000	0
7	146325000	146445000	93.0491	Landrace/Maize			4	105000001	106000000	1
7	147155000	147185000	65.5688	Landrace/Maize			4	106000001	107000000	5
7	152855000	152925000	25.0093	Landrace/Maize			4	107000001	108000000	2
7	154485000	154555000	35.4114	Landrace/Maize			4	108000001	109000000	2
7	154635000	154705000	41.705	Landrace/Maize			4	109000001	110000000	0
7	154965000	154985000	51.4586	Landrace/Maize			4	110000001	111000000	0
7	160995000	161005000	65.3766	Landrace/Maize			4	111000001	112000000	3
7	162125000	162155000	66.6271	Landrace/Maize			4	112000001	113000000	6
7	164595000	164625000	48.7221	Landrace/Maize			4	113000001	114000000	2
8	2425000	2435000	66.9218	Landrace/Maize			4	114000001	115000000	1
8	22175000	22245000	94.6077	Landrace/Maize			4	115000001	116000000	2
8	22605000	22635000	49.3217	Landrace/Maize			4	116000001	117000000	1
8	22665000	22725000	111.465	Landrace/Maize			4	117000001	118000000	3
8	27825000	27845000	36.3887	Landrace/Maize			4	118000001	119000000	3
8	27905000	27975000	40.4104	Landrace/Maize			4	119000001	120000000	4
8	28145000	28205000	97.2771	Landrace/Maize			4	120000001	121000000	1
8	28225000	28255000	89.3287	Landrace/Maize			4	121000001	122000000	2
8	28295000	28355000	123.295	Landrace/Maize			4	122000001	123000000	0
8	28385000	28475000	104.723	Landrace/Maize			4	123000001	124000000	0
8	28845000	28895000	38.7926	Landrace/Maize			4	124000001	125000000	0
8	28935000	28945000	49.7199	Landrace/Maize			4	125000001	126000000	2
8	28965000	28985000	70.6651	Landrace/Maize			4	126000001	127000000	1
8	41935000	41955000	36.0639	Landrace/Maize			4	127000001	128000000	1
8	43445000	43505000	49.784	Landrace/Maize			4	128000001	129000000	0
8	63915000	63955000	51.4643	Landrace/Maize			4	129000001	130000000	0
8	74385000	74405000	59.0158	Landrace/Maize			4	130000001	131000000	0
8	74695000	74715000	37.3206	Landrace/Maize			4	131000001	132000000	1
8	80615000	80635000	47.3371	Landrace/Maize			4	132000001	133000000	1
8	83675000	83685000	55.2162	Landrace/Maize			4	133000001	134000000	0
8	83785000	83815000	112.116	Landrace/Maize			4	134000001	135000000	1
8	91805000	91885000	25.505	Landrace/Maize			4	135000001	136000000	0
8	91965000	91985000	40.0139	Landrace/Maize			4	136000001	137000000	0
8	100465000	100515000	40.1698	Landrace/Maize			4	137000001	138000000	0
8	100585000	100635000	54.3045	Landrace/Maize			4	138000001	139000000	1
8	101535000	101565000	62.3591	Landrace/Maize			4	139000001	140000000	0
8	104385000	104395000	64.9933	Landrace/Maize			4	140000001	141000000	0
8	112705000	112765000	32.4583	Landrace/Maize			4	141000001	142000000	2
8	113905000	113965000	100.939	Landrace/Maize			4	142000001	143000000	0
8	114495000	114505000	60.8537	Landrace/Maize			4	143000001	144000000	0
8	121415000	121425000	49.2642	Landrace/Maize			4	144000001	145000000	0
8	123205000	123215000	57.5482	Landrace/Maize			4	145000001	146000000	0
8	123655000	123675000	41.5347	Landrace/Maize			4	146000001	147000000	1
8	123725000	123755000	43.6211	Landrace/Maize			4	147000001	148000000	0
8	124095000	124215000	64.6238	Landrace/Maize			4	148000001	149000000	1
8	124575000	124605000	61.8673	Landrace/Maize			4	149000001	150000000	1
8	126405000	126415000	73.4025	Landrace/Maize			4	150000001	151000000	0
8	128745000	128775000	76.3066	Landrace/Maize			4	151000001	152000000	0
8	134035000	134095000	40.6479	Landrace/Maize			4	152000001	153000000	0
8	138225000	138235000	45.899	Landrace/Maize			4	153000001	154000000	0
8	146925000	146945000	44.7552	Landrace/Maize			4	154000001	155000000	0
8	147085000	147105000	41.7696	Landrace/Maize			4	155000001	156000000	0
8	150115000	150145000	49.0202	Landrace/Maize			4	156000001	157000000	3
8	154685000	154715000	37.9024	Landrace/Maize			4	157000001	158000000	0
8	154735000	154765000	41.4067	Landrace/Maize			4	158000001	159000000	0
8	154795000	154835000	78.6531	Landrace/Maize			4	159000001	160000000	0
8	173755000	173785000	27.7576	Landrace/Maize			4	160000001	161000000	1
9	1	45000	61.376	Landrace/Maize			4	161000001	162000000	2
9	11225000	11255000	76.3677	Landrace/Maize			4	162000001	163000000	0
9	19315000	19365000	83.0099	Landrace/Maize			4	163000001	164000000	0
9	21605000	21625000	50.194	Landrace/Maize			4	164000001	165000000	0
9	22545000	22575000	45.9462	Landrace/Maize			4	165000001	166000000	2
9	44915000	44935000	60.4174	Landrace/Maize			4	166000001	167000000	1
9	48275000	48315000	103.91	Landrace/Maize			4	167000001	168000000	0
9	50085000	50185000	62.245	Landrace/Maize			4	168000001	169000000	0
9	50895000	50945000	34.236	Landrace/Maize			4	169000001	170000000	0
9	53795000	53815000	58.0146	Landrace/Maize			4	170000001	171000000	1
9	54735000	54745000	57.9585	Landrace/Maize			4	171000001	172000000	1
9	54965000	55065000	34.1398	Landrace/Maize			4	172000001	173000000	2
9	55095000	55165000	28.3504	Landrace/Maize			4	173000001	174000000	2
9	55665000	55735000	43.8663	Landrace/Maize			4	174000001	175000000	4
9	55875000	55905000	36.818	Landrace/Maize			4	175000001	176000000	1
9	56285000	56305000	57.7953	Landrace/Maize			4	176000001	177000000	1
9	56385000	56405000	56.4986	Landrace/Maize			4	177000001	178000000	2
9	56465000	56495000	46.7217	Landrace/Maize			4	178000001	179000000	1
9	57175000	57245000	68.6809	Landrace/Maize			4	179000001	180000000	1
9	57325000	57345000	45.4355	Landrace/Maize			4	180000001	181000000	0
9	57915000	57935000	44.865	Landrace/Maize			4	181000001	182000000	1
9	58815000	58885000	32.672	Landrace/Maize			4	182000001	183000000	2
9	59475000	59505000	41.0656	Landrace/Maize			4	183000001	184000000	2
9	59565000	59605000	49.295	Landrace/Maize			4	184000001	185000000	0
9	59875000	59885000	72.6195	Landrace/Maize			4	185000001	186000000	0
9	60815000	60845000	48.5142	Landrace/Maize			4	186000001	187000000	1
9	61025000	61055000	39.4474	Landrace/Maize			4	187000001	188000000	0
9	78465000	78555000	26.0324	Landrace/Maize			4	188000001	189000000	1
9	79335000	79345000	76.1346	Landrace/Maize			4	189000001	190000000	0
9	89875000	89925000	45.8115	Landrace/Maize			4	190000001	191000000	0
9	90455000	90525000	47.8098	Landrace/Maize			4	191000001	192000000	0
9	101415000	101435000	57.7612	Landrace/Maize			4	192000001	193000000	0
9	109595000	109635000	59.1492	Landrace/Maize			4	193000001	194000000	0
9	114775000	114825000	38.1864	Landrace/Maize			4	194000001	195000000	0
9	120475000	120535000	35.7508	Landrace/Maize			4	195000001	196000000	0
9	120555000	120595000	41.6645	Landrace/Maize			4	196000001	197000000	0
9	125255000	125285000	47.1752	Landrace/Maize			4	197000001	198000000	0
9	126105000	126155000	34.6323	Landrace/Maize			4	198000001	199000000	3
9	128185000	128255000	52.931	Landrace/Maize			4	199000001	200000000	1
9	132075000	132135000	77.7344	Landrace/Maize			4	200000001	201000000	0
9	135755000	135775000	55.2797	Landrace/Maize			4	201000001	202000000	1
9	142715000	142725000	59.0297	Landrace/Maize			4	202000001	203000000	1
9	143145000	143195000	59.103	Landrace/Maize			4	203000001	204000000	0
9	156225000	156235000	65.1627	Landrace/Maize			4	204000001	205000000	0
10	145000	165000	48.8853	Landrace/Maize			4	205000001	206000000	0
10	9055000	9085000	34.7622	Landrace/Maize			4	206000001	207000000	0
10	10935000	10975000	33.5619	Landrace/Maize			4	207000001	208000000	3
10	17305000	17325000	42.469	Landrace/Maize			4	208000001	209000000	1
10	22075000	22085000	65.5198	Landrace/Maize			4	209000001	210000000	3
10	30495000	30575000	73.0867	Landrace/Maize			4	210000001	211000000	0
10	30715000	30725000	62.7838	Landrace/Maize			4	211000001	212000000	1
10	30785000	30795000	49.2989	Landrace/Maize			4	212000001	213000000	0
10	56755000	56805000	58.1416	Landrace/Maize			4	213000001	214000000	0
10	56835000	56865000	65.492	Landrace/Maize			4	214000001	215000000	2
10	56885000	56905000	37.3397	Landrace/Maize			4	215000001	216000000	1
10	56925000	56965000	43.7712	Landrace/Maize			4	216000001	217000000	0
10	59055000	59115000	67.9054	Landrace/Maize			4	217000001	218000000	4
10	66115000	66125000	46.4887	Landrace/Maize			4	218000001	219000000	3
10	71785000	71905000	52.9379	Landrace/Maize			4	219000001	220000000	0
10	73435000	73515000	36.5121	Landrace/Maize			4	220000001	221000000	0
10	74315000	74385000	59.3457	Landrace/Maize			4	221000001	222000000	3
10	74575000	74725000	33.2568	Landrace/Maize			4	222000001	223000000	2
10	76555000	76575000	53.9142	Landrace/Maize			4	223000001	224000000	1
10	79015000	79125000	50.9398	Landrace/Maize			4	224000001	225000000	0
10	82045000	82085000	33.067	Landrace/Maize			4	225000001	226000000	2
10	98955000	98975000	33.8961	Landrace/Maize			4	226000001	227000000	2
10	102835000	102855000	61.3205	Landrace/Maize			4	227000001	228000000	2
10	104515000	104525000	46.3597	Landrace/Maize			4	228000001	229000000	1
10	105075000	105195000	66.5006	Landrace/Maize			4	229000001	230000000	0
10	105225000	105235000	74.5129	Landrace/Maize			4	230000001	231000000	1
10	105545000	105605000	30.4994	Landrace/Maize			4	231000001	232000000	0
10	106085000	106145000	29.401	Landrace/Maize			4	232000001	233000000	2
10	112055000	112095000	42.7741	Landrace/Maize			4	233000001	234000000	1
10	112625000	112665000	35.4448	Landrace/Maize			4	234000001	235000000	0
10	112755000	112985000	106.428	Landrace/Maize			4	235000001	236000000	0
10	113005000	113115000	109.054	Landrace/Maize			4	236000001	237000000	0
10	114785000	114795000	53.6854	Landrace/Maize			4	237000001	238000000	2
10	119545000	119615000	87.8648	Landrace/Maize			4	238000001	239000000	2
10	119705000	119755000	84.7231	Landrace/Maize			4	239000001	240000000	0
1	6615000	6655000	48.7686	Teosinte/Maize			4	240000001	241000000	0
1	17555000	17565000	44.0485	Teosinte/Maize			4	241000001	242000000	0
1	17625000	17655000	51.1528	Teosinte/Maize			4	242000001	243000000	2
1	17685000	17695000	47.532	Teosinte/Maize			4	243000001	244000000	1
1	26425000	26475000	25.1491	Teosinte/Maize			4	244000001	245000000	1
1	26625000	26685000	47.3123	Teosinte/Maize			4	245000001	246000000	0
1	48465000	48645000	54.549	Teosinte/Maize			5	1	1000000	4
1	72255000	72265000	49.4672	Teosinte/Maize			5	1000001	2000000	2
1	72885000	72895000	62.8427	Teosinte/Maize			5	2000001	3000000	2
1	79585000	79595000	59.5477	Teosinte/Maize			5	3000001	4000000	2
1	81685000	81715000	57.6636	Teosinte/Maize			5	4000001	5000000	3
1	90135000	90165000	53.1537	Teosinte/Maize			5	5000001	6000000	3
1	90905000	90945000	30.8678	Teosinte/Maize			5	6000001	7000000	0
1	91185000	91225000	37.3189	Teosinte/Maize			5	7000001	8000000	1
1	95905000	95965000	48.0486	Teosinte/Maize			5	8000001	9000000	0
1	99045000	99175000	36.6011	Teosinte/Maize			5	9000001	10000000	0
1	107105000	107125000	46.0846	Teosinte/Maize			5	10000001	11000000	0
1	107165000	107185000	39.8837	Teosinte/Maize			5	11000001	12000000	4
1	109915000	109945000	43.1347	Teosinte/Maize			5	12000001	13000000	0
1	116645000	116725000	66.7404	Teosinte/Maize			5	13000001	14000000	0
1	122645000	122665000	50.636	Teosinte/Maize			5	14000001	15000000	1
1	123195000	123205000	48.9213	Teosinte/Maize			5	15000001	16000000	0
1	123365000	123435000	39.8857	Teosinte/Maize			5	16000001	17000000	0
1	123625000	123645000	47.307	Teosinte/Maize			5	17000001	18000000	2
1	123845000	123875000	36.4687	Teosinte/Maize			5	18000001	19000000	0
1	123895000	123905000	46.1268	Teosinte/Maize			5	19000001	20000000	1
1	126745000	126765000	64.4744	Teosinte/Maize			5	20000001	21000000	0
1	126935000	126985000	24.3463	Teosinte/Maize			5	21000001	22000000	0
1	127275000	127285000	76.6776	Teosinte/Maize			5	22000001	23000000	1
1	128795000	128825000	46.3486	Teosinte/Maize			5	23000001	24000000	0
1	128985000	128995000	46.7639	Teosinte/Maize			5	24000001	25000000	1
1	129405000	129465000	32.9539	Teosinte/Maize			5	25000001	26000000	1
1	130555000	130635000	34.156	Teosinte/Maize			5	26000001	27000000	1
1	130885000	130925000	30.81	Teosinte/Maize			5	27000001	28000000	1
1	132215000	132365000	86.6295	Teosinte/Maize			5	28000001	29000000	3
1	132555000	132575000	50.0819	Teosinte/Maize			5	29000001	30000000	5
1	134815000	134875000	87.5236	Teosinte/Maize			5	30000001	31000000	2
1	135215000	135235000	57.5439	Teosinte/Maize			5	31000001	32000000	0
1	138085000	138215000	35.417	Teosinte/Maize			5	32000001	33000000	0
1	140635000	140695000	55.8185	Teosinte/Maize			5	33000001	34000000	2
1	141385000	141435000	29.4706	Teosinte/Maize			5	34000001	35000000	0
1	141535000	141545000	48.647	Teosinte/Maize			5	35000001	36000000	0
1	143755000	143835000	25.2479	Teosinte/Maize			5	36000001	37000000	1
1	144155000	144195000	36.532	Teosinte/Maize			5	37000001	38000000	1
1	146025000	146035000	46.066	Teosinte/Maize			5	38000001	39000000	0
1	146265000	146305000	52.227	Teosinte/Maize			5	39000001	40000000	2
1	146475000	146485000	48.2235	Teosinte/Maize			5	40000001	41000000	1
1	149015000	149055000	50.817	Teosinte/Maize			5	41000001	42000000	0
1	149105000	149125000	46.922	Teosinte/Maize			5	42000001	43000000	3
1	149205000	149355000	80.9051	Teosinte/Maize			5	43000001	44000000	0
1	149415000	149425000	47.1107	Teosinte/Maize			5	44000001	45000000	0
1	157515000	157545000	39.7147	Teosinte/Maize			5	45000001	46000000	1
1	166835000	166905000	35.6277	Teosinte/Maize			5	46000001	47000000	1
1	169635000	169695000	97.3986	Teosinte/Maize			5	47000001	48000000	1
1	169725000	169755000	52.5764	Teosinte/Maize			5	48000001	49000000	0
1	169785000	169875000	100.446	Teosinte/Maize			5	49000001	50000000	0
1	169935000	170045000	91.2168	Teosinte/Maize			5	50000001	51000000	0
1	170075000	170185000	52.4368	Teosinte/Maize			5	51000001	52000000	0
1	191205000	191235000	70.6574	Teosinte/Maize			5	52000001	53000000	0
1	227685000	227695000	42.0712	Teosinte/Maize			5	53000001	54000000	4
1	237915000	237925000	46.519	Teosinte/Maize			5	54000001	55000000	3
1	239325000	239375000	65.9982	Teosinte/Maize			5	55000001	56000000	0
1	243555000	243595000	43.1305	Teosinte/Maize			5	56000001	57000000	0
1	246645000	246665000	60.1657	Teosinte/Maize			5	57000001	58000000	0
1	246875000	246895000	32.4271	Teosinte/Maize			5	58000001	59000000	1
1	297535000	297565000	30.4798	Teosinte/Maize			5	59000001	60000000	0
1	302645000	302665000	46.5928	Teosinte/Maize			5	60000001	61000000	0
2	26335000	26465000	47.1634	Teosinte/Maize			5	61000001	62000000	3
2	26625000	26935000	82.329	Teosinte/Maize			5	62000001	63000000	1
2	28645000	28655000	55.7474	Teosinte/Maize			5	63000001	64000000	1
2	62475000	62505000	45.5038	Teosinte/Maize			5	64000001	65000000	0
2	66725000	66775000	42.7581	Teosinte/Maize			5	65000001	66000000	4
2	77035000	77365000	92.0717	Teosinte/Maize			5	66000001	67000000	1
2	77575000	77705000	38.5721	Teosinte/Maize			5	67000001	68000000	1
2	80625000	80655000	36.3606	Teosinte/Maize			5	68000001	69000000	2
2	84405000	84415000	43.5997	Teosinte/Maize			5	69000001	70000000	3
2	89515000	89565000	91.1047	Teosinte/Maize			5	70000001	71000000	0
2	89585000	89605000	50.297	Teosinte/Maize			5	71000001	72000000	1
2	90305000	90335000	54.7901	Teosinte/Maize			5	72000001	73000000	1
2	92475000	92495000	42.434	Teosinte/Maize			5	73000001	74000000	1
2	92565000	92635000	26.2826	Teosinte/Maize			5	74000001	75000000	0
2	94335000	94415000	37.6759	Teosinte/Maize			5	75000001	76000000	0
2	94475000	94505000	60.9719	Teosinte/Maize			5	76000001	77000000	2
2	94635000	94645000	54.4808	Teosinte/Maize			5	77000001	78000000	0
2	97375000	97395000	34.1683	Teosinte/Maize			5	78000001	79000000	1
2	97825000	97835000	62.9898	Teosinte/Maize			5	79000001	80000000	1
2	99615000	99645000	57.0886	Teosinte/Maize			5	80000001	81000000	0
2	99735000	99765000	41.9091	Teosinte/Maize			5	81000001	82000000	1
2	103485000	103615000	48.7163	Teosinte/Maize			5	82000001	83000000	0
2	104705000	104715000	48.7529	Teosinte/Maize			5	83000001	84000000	1
2	104785000	104795000	81.8943	Teosinte/Maize			5	84000001	85000000	0
2	105545000	105565000	71.4068	Teosinte/Maize			5	85000001	86000000	2
2	105655000	105675000	47.7511	Teosinte/Maize			5	86000001	87000000	0
2	106715000	106725000	46.4661	Teosinte/Maize			5	87000001	88000000	0
2	109955000	109975000	59.2673	Teosinte/Maize			5	88000001	89000000	0
2	110075000	110095000	45.4805	Teosinte/Maize			5	89000001	90000000	1
2	118235000	118285000	62.6323	Teosinte/Maize			5	90000001	91000000	0
2	118495000	118515000	41.9965	Teosinte/Maize			5	91000001	92000000	0
2	118565000	118605000	76.4672	Teosinte/Maize			5	92000001	93000000	0
2	118745000	118755000	76.1487	Teosinte/Maize			5	93000001	94000000	0
2	118805000	118835000	107.729	Teosinte/Maize			5	94000001	95000000	0
2	118975000	119015000	47.7516	Teosinte/Maize			5	95000001	96000000	0
2	119035000	119265000	69.1974	Teosinte/Maize			5	96000001	97000000	2
2	119285000	119305000	51.1558	Teosinte/Maize			5	97000001	98000000	1
2	119395000	119505000	54.7296	Teosinte/Maize			5	98000001	99000000	2
2	120835000	120845000	45.8826	Teosinte/Maize			5	99000001	100000000	3
2	120945000	120955000	51.3453	Teosinte/Maize			5	100000001	101000000	1
2	121075000	121085000	49.552	Teosinte/Maize			5	101000001	102000000	3
2	121105000	121115000	55.1586	Teosinte/Maize			5	102000001	103000000	1
2	121205000	121215000	43.766	Teosinte/Maize			5	103000001	104000000	1
2	121255000	121325000	38.7387	Teosinte/Maize			5	104000001	105000000	5
2	121345000	121365000	42.5844	Teosinte/Maize			5	105000001	106000000	0
2	121435000	121455000	43.6578	Teosinte/Maize			5	106000001	107000000	0
2	121585000	121615000	35.3576	Teosinte/Maize			5	107000001	108000000	2
2	121645000	121655000	50.3463	Teosinte/Maize			5	108000001	109000000	1
2	132215000	132245000	40.6386	Teosinte/Maize			5	109000001	110000000	1
2	132275000	132335000	65.6254	Teosinte/Maize			5	110000001	111000000	0
2	132575000	132605000	34.7088	Teosinte/Maize			5	111000001	112000000	0
2	135235000	135345000	75.4734	Teosinte/Maize			5	112000001	113000000	1
2	135405000	135435000	54.4863	Teosinte/Maize			5	113000001	114000000	0
2	137925000	137945000	93.4236	Teosinte/Maize			5	114000001	115000000	2
2	140995000	141005000	49.7416	Teosinte/Maize			5	115000001	116000000	2
2	154395000	154405000	46.4738	Teosinte/Maize			5	116000001	117000000	0
2	154765000	154775000	43.8175	Teosinte/Maize			5	117000001	118000000	0
2	180665000	180685000	78.9821	Teosinte/Maize			5	118000001	119000000	3
2	196205000	196275000	39.8165	Teosinte/Maize			5	119000001	120000000	0
2	198885000	198965000	30.2118	Teosinte/Maize			5	120000001	121000000	3
2	217925000	217935000	73.5758	Teosinte/Maize			5	121000001	122000000	3
2	219105000	219165000	48.7073	Teosinte/Maize			5	122000001	123000000	0
2	236575000	236625000	29.7756	Teosinte/Maize			5	123000001	124000000	3
2	242585000	242725000	50.9145	Teosinte/Maize			5	124000001	125000000	0
2	242825000	242855000	34.195	Teosinte/Maize			5	125000001	126000000	1
2	243195000	243215000	55.5286	Teosinte/Maize			5	126000001	127000000	1
3	59135000	59155000	57.7733	Teosinte/Maize			5	127000001	128000000	4
3	59555000	59565000	58.6048	Teosinte/Maize			5	128000001	129000000	1
3	63485000	63515000	47.0765	Teosinte/Maize			5	129000001	130000000	1
3	65635000	65655000	37.1262	Teosinte/Maize			5	130000001	131000000	1
3	65755000	65825000	56.1531	Teosinte/Maize			5	131000001	132000000	1
3	69005000	69035000	30.6414	Teosinte/Maize			5	132000001	133000000	0
3	70205000	70255000	38.7659	Teosinte/Maize			5	133000001	134000000	0
3	70315000	70355000	101.41	Teosinte/Maize			5	134000001	135000000	0
3	71235000	71275000	51.3507	Teosinte/Maize			5	135000001	136000000	0
3	71305000	71365000	40.0234	Teosinte/Maize			5	136000001	137000000	0
3	71735000	71765000	82.8071	Teosinte/Maize			5	137000001	138000000	0
3	71945000	71975000	87.4517	Teosinte/Maize			5	138000001	139000000	0
3	72275000	72345000	49.2331	Teosinte/Maize			5	139000001	140000000	0
3	72625000	72665000	52.1547	Teosinte/Maize			5	140000001	141000000	1
3	72705000	72755000	52.2147	Teosinte/Maize			5	141000001	142000000	0
3	72795000	72845000	58.8722	Teosinte/Maize			5	142000001	143000000	0
3	73405000	73415000	77.5061	Teosinte/Maize			5	143000001	144000000	0
3	73975000	73995000	49.9239	Teosinte/Maize			5	144000001	145000000	0
3	74025000	74075000	60.1098	Teosinte/Maize			5	145000001	146000000	0
3	74455000	74575000	87.1041	Teosinte/Maize			5	146000001	147000000	0
3	74965000	74985000	55.354	Teosinte/Maize			5	147000001	148000000	0
3	75105000	75205000	59.9656	Teosinte/Maize			5	148000001	149000000	1
3	76145000	76285000	59.1038	Teosinte/Maize			5	149000001	150000000	0
3	76675000	76785000	65.1824	Teosinte/Maize			5	150000001	151000000	1
3	77625000	77695000	65.4096	Teosinte/Maize			5	151000001	152000000	2
3	77925000	77955000	44.935	Teosinte/Maize			5	152000001	153000000	4
3	78135000	78175000	50.2598	Teosinte/Maize			5	153000001	154000000	1
3	78935000	78945000	51.1877	Teosinte/Maize			5	154000001	155000000	0
3	78965000	79135000	40.0235	Teosinte/Maize			5	155000001	156000000	1
3	79435000	79445000	61.5499	Teosinte/Maize			5	156000001	157000000	0
3	79595000	79605000	72.601	Teosinte/Maize			5	157000001	158000000	0
3	80195000	80235000	59.1822	Teosinte/Maize			5	158000001	159000000	0
3	80615000	80625000	63.2691	Teosinte/Maize			5	159000001	160000000	0
3	88245000	88285000	31.729	Teosinte/Maize			5	160000001	161000000	1
3	89175000	89215000	35.4096	Teosinte/Maize			5	161000001	162000000	1
3	89295000	89325000	35.1584	Teosinte/Maize			5	162000001	163000000	1
3	89465000	89565000	44.6936	Teosinte/Maize			5	163000001	164000000	0
3	92855000	92935000	22.065	Teosinte/Maize			5	164000001	165000000	0
3	94525000	94595000	54.4088	Teosinte/Maize			5	165000001	166000000	1
3	96115000	96145000	56.8443	Teosinte/Maize			5	166000001	167000000	1
3	96205000	96225000	39.8488	Teosinte/Maize			5	167000001	168000000	0
3	96245000	96315000	57.9859	Teosinte/Maize			5	168000001	169000000	0
3	96355000	96485000	53.9705	Teosinte/Maize			5	169000001	170000000	1
3	96505000	96545000	64.8802	Teosinte/Maize			5	170000001	171000000	0
3	96615000	96635000	46.7167	Teosinte/Maize			5	171000001	172000000	0
3	96805000	96995000	62.9369	Teosinte/Maize			5	172000001	173000000	1
3	97015000	97055000	44.465	Teosinte/Maize			5	173000001	174000000	0
3	97085000	97135000	32.1483	Teosinte/Maize			5	174000001	175000000	0
3	97235000	97245000	50.6654	Teosinte/Maize			5	175000001	176000000	1
3	97335000	97375000	31.7843	Teosinte/Maize			5	176000001	177000000	0
3	98005000	98035000	42.9462	Teosinte/Maize			5	177000001	178000000	0
3	105585000	105595000	47.5777	Teosinte/Maize			5	178000001	179000000	0
3	108765000	108845000	80.0321	Teosinte/Maize			5	179000001	180000000	0
3	108935000	108955000	56.2059	Teosinte/Maize			5	180000001	181000000	1
3	109205000	109225000	53.8387	Teosinte/Maize			5	181000001	182000000	0
3	109875000	109895000	40.4342	Teosinte/Maize			5	182000001	183000000	0
3	109935000	109955000	33.5671	Teosinte/Maize			5	183000001	184000000	0
3	110565000	110595000	50.3379	Teosinte/Maize			5	184000001	185000000	0
3	120305000	120385000	53.6296	Teosinte/Maize			5	185000001	186000000	1
3	120645000	120655000	48.8257	Teosinte/Maize			5	186000001	187000000	1
3	121055000	121065000	68.5438	Teosinte/Maize			5	187000001	188000000	1
3	133585000	133605000	34.486	Teosinte/Maize			5	188000001	189000000	2
3	151045000	151065000	37.875	Teosinte/Maize			5	189000001	190000000	1
3	194445000	194525000	91.5753	Teosinte/Maize			5	190000001	191000000	0
3	194975000	195025000	38.5288	Teosinte/Maize			5	191000001	192000000	3
3	226755000	226765000	44.2589	Teosinte/Maize			5	192000001	193000000	2
4	13555000	13655000	56.9536	Teosinte/Maize			5	193000001	194000000	1
4	13925000	13945000	43.1877	Teosinte/Maize			5	194000001	195000000	0
4	14915000	14975000	72.6435	Teosinte/Maize			5	195000001	196000000	0
4	31335000	31345000	59.2027	Teosinte/Maize			5	196000001	197000000	1
4	31965000	31985000	69.5466	Teosinte/Maize			5	197000001	198000000	0
4	32065000	32095000	65.3286	Teosinte/Maize			5	198000001	199000000	1
4	34325000	34355000	54.2299	Teosinte/Maize			5	199000001	200000000	0
4	47205000	47245000	43.8195	Teosinte/Maize			5	200000001	201000000	0
4	61305000	61445000	60.7461	Teosinte/Maize			5	201000001	202000000	2
4	61575000	61595000	43.167	Teosinte/Maize			5	202000001	203000000	0
4	63785000	63855000	81.9364	Teosinte/Maize			5	203000001	204000000	2
4	63925000	63945000	40.1448	Teosinte/Maize			5	204000001	205000000	2
4	65595000	65615000	44.7912	Teosinte/Maize			5	205000001	206000000	3
4	72195000	72255000	48.161	Teosinte/Maize			5	206000001	207000000	0
4	75165000	75175000	57.0343	Teosinte/Maize			5	207000001	208000000	0
4	85945000	85965000	62.4775	Teosinte/Maize			5	208000001	209000000	0
4	85995000	86025000	57.1356	Teosinte/Maize			5	209000001	210000000	1
4	86175000	86225000	65.2497	Teosinte/Maize			5	210000001	211000000	0
4	87365000	87395000	46.945	Teosinte/Maize			5	211000001	212000000	0
4	89375000	89405000	46.279	Teosinte/Maize			5	212000001	213000000	1
4	89615000	89625000	49.1069	Teosinte/Maize			5	213000001	214000000	0
4	89995000	90045000	26.0991	Teosinte/Maize			5	214000001	215000000	2
4	90435000	90455000	37.1779	Teosinte/Maize			5	215000001	216000000	2
4	98035000	98055000	82.5037	Teosinte/Maize			5	216000001	217000000	0
4	98305000	98315000	74.4656	Teosinte/Maize			5	217000001	218000000	2
4	98485000	98495000	54.8261	Teosinte/Maize			5	218000001	219000000	0
4	99895000	99935000	52.0963	Teosinte/Maize			5	219000001	220000000	0
4	101115000	101165000	56.2868	Teosinte/Maize			5	220000001	221000000	1
4	101435000	101505000	28.9524	Teosinte/Maize			5	221000001	222000000	2
4	102265000	102275000	50.1147	Teosinte/Maize			5	222000001	223000000	3
4	103855000	103925000	53.7862	Teosinte/Maize			6	1	1000000	1
4	105485000	105605000	72.8572	Teosinte/Maize			6	1000001	2000000	2
4	108555000	108735000	46.2745	Teosinte/Maize			6	2000001	3000000	0
4	115875000	115985000	41.6006	Teosinte/Maize			6	3000001	4000000	1
4	117895000	117925000	33.5998	Teosinte/Maize			6	4000001	5000000	0
4	117945000	118155000	53.9438	Teosinte/Maize			6	5000001	6000000	1
4	121155000	121165000	63.065	Teosinte/Maize			6	6000001	7000000	0
4	123695000	123715000	64.3414	Teosinte/Maize			6	7000001	8000000	0
4	123775000	123795000	65.6628	Teosinte/Maize			6	8000001	9000000	0
4	131475000	131505000	46.5104	Teosinte/Maize			6	9000001	10000000	0
4	145445000	145485000	44.2859	Teosinte/Maize			6	10000001	11000000	0
4	148335000	148355000	45.8834	Teosinte/Maize			6	11000001	12000000	0
4	148485000	148515000	39.6493	Teosinte/Maize			6	12000001	13000000	0
4	161125000	161135000	53.6117	Teosinte/Maize			6	13000001	14000000	0
4	177795000	177835000	41.076	Teosinte/Maize			6	14000001	15000000	0
4	179245000	179255000	64.4683	Teosinte/Maize			6	15000001	16000000	1
4	179275000	179295000	50.9359	Teosinte/Maize			6	16000001	17000000	1
4	232185000	232195000	53.3302	Teosinte/Maize			6	17000001	18000000	2
4	246705000	246715000	50.6288	Teosinte/Maize			6	18000001	19000000	1
4	246795000	246825000	53.8579	Teosinte/Maize			6	19000001	20000000	0
4	246875000	246885000	57.3185	Teosinte/Maize			6	20000001	21000000	1
4	246925000	246975000	35.2102	Teosinte/Maize			6	21000001	22000000	0
5	35175000	35195000	63.6104	Teosinte/Maize			6	22000001	23000000	0
5	35235000	35275000	124.975	Teosinte/Maize			6	23000001	24000000	0
5	41555000	41585000	45.7766	Teosinte/Maize			6	24000001	25000000	0
5	45435000	45465000	38.6785	Teosinte/Maize			6	25000001	26000000	0
5	45645000	45665000	44.3513	Teosinte/Maize			6	26000001	27000000	0
5	47725000	47735000	67.9616	Teosinte/Maize			6	27000001	28000000	1
5	48165000	48185000	73.0145	Teosinte/Maize			6	28000001	29000000	1
5	58375000	58395000	56.1238	Teosinte/Maize			6	29000001	30000000	0
5	61665000	61795000	70.2147	Teosinte/Maize			6	30000001	31000000	0
5	70035000	70045000	64.9719	Teosinte/Maize			6	31000001	32000000	0
5	70095000	70195000	47.7097	Teosinte/Maize			6	32000001	33000000	1
5	71905000	71965000	46.6645	Teosinte/Maize			6	33000001	34000000	0
5	75825000	75845000	64.6832	Teosinte/Maize			6	34000001	35000000	1
5	76895000	76975000	87.3213	Teosinte/Maize			6	35000001	36000000	0
5	77015000	77105000	53.5595	Teosinte/Maize			6	36000001	37000000	0
5	90695000	90735000	32.5408	Teosinte/Maize			6	37000001	38000000	0
5	91475000	91585000	71.0612	Teosinte/Maize			6	38000001	39000000	0
5	94035000	94045000	52.0586	Teosinte/Maize			6	39000001	40000000	0
5	99215000	99245000	57.3193	Teosinte/Maize			6	40000001	41000000	0
5	100175000	100195000	42.7426	Teosinte/Maize			6	41000001	42000000	1
5	102755000	102775000	55.3575	Teosinte/Maize			6	42000001	43000000	2
5	102905000	102915000	76.4658	Teosinte/Maize			6	43000001	44000000	1
5	106565000	106595000	43.5491	Teosinte/Maize			6	44000001	45000000	0
5	107665000	107675000	62.8014	Teosinte/Maize			6	45000001	46000000	1
5	108975000	109025000	54.2783	Teosinte/Maize			6	46000001	47000000	1
5	109965000	109995000	37.601	Teosinte/Maize			6	47000001	48000000	1
5	110055000	110115000	62.1648	Teosinte/Maize			6	48000001	49000000	1
5	110135000	110155000	54.1019	Teosinte/Maize			6	49000001	50000000	0
5	110675000	110685000	59.6228	Teosinte/Maize			6	50000001	51000000	3
5	110725000	110745000	51.1915	Teosinte/Maize			6	51000001	52000000	1
5	110775000	110795000	48.6656	Teosinte/Maize			6	52000001	53000000	1
5	111175000	111195000	66.9415	Teosinte/Maize			6	53000001	54000000	0
5	111235000	111265000	46.4709	Teosinte/Maize			6	54000001	55000000	1
5	113105000	113135000	44.5917	Teosinte/Maize			6	55000001	56000000	3
5	113185000	113215000	34.4443	Teosinte/Maize			6	56000001	57000000	1
5	118585000	118655000	54.372	Teosinte/Maize			6	57000001	58000000	0
5	120945000	120975000	40.2746	Teosinte/Maize			6	58000001	59000000	1
5	127695000	127715000	39.6137	Teosinte/Maize			6	59000001	60000000	0
5	129115000	129155000	41.3928	Teosinte/Maize			6	60000001	61000000	1
5	129275000	129305000	41.4878	Teosinte/Maize			6	61000001	62000000	2
5	131375000	131395000	74.3038	Teosinte/Maize			6	62000001	63000000	1
5	131425000	131435000	62.5377	Teosinte/Maize			6	63000001	64000000	1
5	132645000	132755000	77.51	Teosinte/Maize			6	64000001	65000000	2
5	132825000	132835000	53.9489	Teosinte/Maize			6	65000001	66000000	0
5	134465000	134485000	156.281	Teosinte/Maize			6	66000001	67000000	0
5	137305000	137385000	46.0486	Teosinte/Maize			6	67000001	68000000	1
5	142345000	142395000	76.3753	Teosinte/Maize			6	68000001	69000000	0
5	151875000	151945000	65.0362	Teosinte/Maize			6	69000001	70000000	0
5	152065000	152095000	49.6215	Teosinte/Maize			6	70000001	71000000	0
5	152875000	152895000	47.8398	Teosinte/Maize			6	71000001	72000000	0
5	152935000	152975000	35.0508	Teosinte/Maize			6	72000001	73000000	1
5	152995000	153015000	68.4782	Teosinte/Maize			6	73000001	74000000	0
5	162515000	162525000	52.0722	Teosinte/Maize			6	74000001	75000000	0
5	189415000	189455000	31.6281	Teosinte/Maize			6	75000001	76000000	1
6	33001	65000	35.4355	Teosinte/Maize			6	76000001	77000000	0
6	30125000	30225000	40.9124	Teosinte/Maize			6	77000001	78000000	0
6	44335000	44815000	87.7718	Teosinte/Maize			6	78000001	79000000	0
6	44835000	44845000	75.1868	Teosinte/Maize			6	79000001	80000000	0
6	44945000	44975000	50.902	Teosinte/Maize			6	80000001	81000000	0
6	45085000	45335000	73.1038	Teosinte/Maize			6	81000001	82000000	0
6	45675000	45685000	51.5134	Teosinte/Maize			6	82000001	83000000	0
6	45705000	45725000	33.8016	Teosinte/Maize			6	83000001	84000000	0
6	45765000	45805000	56.5022	Teosinte/Maize			6	84000001	85000000	1
6	46655000	46715000	41.2454	Teosinte/Maize			6	85000001	86000000	1
6	46755000	46795000	29.6605	Teosinte/Maize			6	86000001	87000000	1
6	47055000	47065000	41.7761	Teosinte/Maize			6	87000001	88000000	1
6	58375000	58415000	27.0518	Teosinte/Maize			6	88000001	89000000	0
6	64205000	64225000	37.5442	Teosinte/Maize			6	89000001	90000000	0
6	87695000	87775000	80.3487	Teosinte/Maize			6	90000001	91000000	2
6	102865000	102925000	73.0588	Teosinte/Maize			6	91000001	92000000	6
6	113235000	113255000	45.1732	Teosinte/Maize			6	92000001	93000000	1
6	129315000	129345000	40.7251	Teosinte/Maize			6	93000001	94000000	1
6	130775000	130805000	42.839	Teosinte/Maize			6	94000001	95000000	0
6	135315000	135345000	40.8175	Teosinte/Maize			6	95000001	96000000	2
6	135385000	135395000	51.8875	Teosinte/Maize			6	96000001	97000000	1
6	140775000	140805000	33.85	Teosinte/Maize			6	97000001	98000000	1
6	140865000	140885000	35.0464	Teosinte/Maize			6	98000001	99000000	0
6	147605000	147625000	40.4818	Teosinte/Maize			6	99000001	100000000	0
6	148085000	148105000	57.0919	Teosinte/Maize			6	100000001	101000000	1
6	148165000	148185000	58.2638	Teosinte/Maize			6	101000001	102000000	0
6	149835000	149845000	47.1847	Teosinte/Maize			6	102000001	103000000	1
6	155195000	155245000	86.0716	Teosinte/Maize			6	103000001	104000000	0
6	163015000	163045000	48.2206	Teosinte/Maize			6	104000001	105000000	0
6	173305000	173325000	66.9557	Teosinte/Maize			6	105000001	106000000	0
6	173715000	173745000	52.2354	Teosinte/Maize			6	106000001	107000000	3
6	173875000	173985000	76.2539	Teosinte/Maize			6	107000001	108000000	1
7	29975000	30015000	58.1304	Teosinte/Maize			6	108000001	109000000	1
7	55365000	55395000	75.8707	Teosinte/Maize			6	109000001	110000000	0
7	55435000	55465000	68.3037	Teosinte/Maize			6	110000001	111000000	0
7	55525000	55545000	62.1576	Teosinte/Maize			6	111000001	112000000	0
7	55575000	55595000	64.9651	Teosinte/Maize			6	112000001	113000000	1
7	55765000	55795000	51.162	Teosinte/Maize			6	113000001	114000000	2
7	55985000	56085000	66.56	Teosinte/Maize			6	114000001	115000000	1
7	56865000	56895000	79.3071	Teosinte/Maize			6	115000001	116000000	0
7	56925000	56945000	61.2508	Teosinte/Maize			6	116000001	117000000	0
7	57035000	57075000	57.6457	Teosinte/Maize			6	117000001	118000000	1
7	57105000	57185000	66.6534	Teosinte/Maize			6	118000001	119000000	2
7	57235000	57255000	63.2069	Teosinte/Maize			6	119000001	120000000	0
7	57375000	57415000	70.9603	Teosinte/Maize			6	120000001	121000000	2
7	57725000	57755000	55.4667	Teosinte/Maize			6	121000001	122000000	0
7	57965000	58055000	37.2651	Teosinte/Maize			6	122000001	123000000	1
7	58305000	58355000	61.29	Teosinte/Maize			6	123000001	124000000	1
7	58885000	58915000	62.015	Teosinte/Maize			6	124000001	125000000	0
7	59185000	59215000	55.3421	Teosinte/Maize			6	125000001	126000000	0
7	59595000	59625000	43.3146	Teosinte/Maize			6	126000001	127000000	1
7	60175000	60225000	43.9026	Teosinte/Maize			6	127000001	128000000	1
7	60405000	60505000	46.0369	Teosinte/Maize			6	128000001	129000000	1
7	60725000	60785000	34.2866	Teosinte/Maize			6	129000001	130000000	0
7	61155000	61235000	45.5293	Teosinte/Maize			6	130000001	131000000	1
7	61425000	61455000	56.6641	Teosinte/Maize			6	131000001	132000000	0
7	61725000	61765000	39.613	Teosinte/Maize			6	132000001	133000000	2
7	61935000	61975000	38.8786	Teosinte/Maize			6	133000001	134000000	1
7	62175000	62205000	43.4143	Teosinte/Maize			6	134000001	135000000	0
7	62555000	62595000	66.6137	Teosinte/Maize			6	135000001	136000000	0
7	62695000	62725000	41.655	Teosinte/Maize			6	136000001	137000000	0
7	62855000	62875000	51.5503	Teosinte/Maize			6	137000001	138000000	0
7	63105000	63135000	44.4436	Teosinte/Maize			6	138000001	139000000	1
7	63205000	63235000	62.8511	Teosinte/Maize			6	139000001	140000000	0
7	63255000	63275000	51.9665	Teosinte/Maize			6	140000001	141000000	0
7	63315000	63365000	42.3823	Teosinte/Maize			6	141000001	142000000	0
7	63475000	63525000	44.075	Teosinte/Maize			6	142000001	143000000	0
7	64035000	64055000	55.2054	Teosinte/Maize			6	143000001	144000000	2
7	64075000	64105000	44.4456	Teosinte/Maize			6	144000001	145000000	0
7	64135000	64165000	41.4677	Teosinte/Maize			6	145000001	146000000	0
7	64355000	64385000	57.8997	Teosinte/Maize			6	146000001	147000000	0
7	64535000	64615000	32.4386	Teosinte/Maize			6	147000001	148000000	0
7	64705000	64725000	58.0581	Teosinte/Maize			6	148000001	149000000	0
7	64745000	64765000	50.2722	Teosinte/Maize			6	149000001	150000000	2
7	64785000	64835000	47.811	Teosinte/Maize			6	150000001	151000000	0
7	65265000	65315000	42.2004	Teosinte/Maize			6	151000001	152000000	1
7	65435000	65465000	45.2874	Teosinte/Maize			6	152000001	153000000	0
7	65515000	65565000	55.7935	Teosinte/Maize			6	153000001	154000000	1
7	65995000	66055000	44.99	Teosinte/Maize			6	154000001	155000000	0
7	66245000	66295000	70.592	Teosinte/Maize			6	155000001	156000000	0
7	66855000	66875000	54.8412	Teosinte/Maize			6	156000001	157000000	2
7	66915000	66995000	74.9565	Teosinte/Maize			6	157000001	158000000	0
7	67215000	67255000	41.9215	Teosinte/Maize			6	158000001	159000000	2
7	67575000	67615000	38.7719	Teosinte/Maize			6	159000001	160000000	0
7	67785000	67795000	72.2612	Teosinte/Maize			6	160000001	161000000	1
7	67915000	67955000	48.9916	Teosinte/Maize			6	161000001	162000000	1
7	68215000	68245000	48.6991	Teosinte/Maize			6	162000001	163000000	1
7	68755000	68785000	47.6842	Teosinte/Maize			6	163000001	164000000	1
7	69025000	69075000	74.5468	Teosinte/Maize			6	164000001	165000000	0
7	69165000	69185000	67.8824	Teosinte/Maize			6	165000001	166000000	0
7	69245000	69305000	42.4473	Teosinte/Maize			6	166000001	167000000	0
7	69515000	69535000	48.7293	Teosinte/Maize			6	167000001	168000000	1
7	95985000	96015000	51.0986	Teosinte/Maize			6	168000001	169000000	0
7	96065000	96075000	89.861	Teosinte/Maize			6	169000001	170000000	0
7	180505000	180515000	101.217	Teosinte/Maize			6	170000001	171000000	1
8	11385000	11425000	114.085	Teosinte/Maize			6	171000001	172000000	3
8	22185000	22245000	86.2256	Teosinte/Maize			6	172000001	173000000	2
8	22975000	23025000	76.0432	Teosinte/Maize			6	173000001	174000000	0
8	30215000	30225000	159.627	Teosinte/Maize			7	1	1000000	0
8	31035000	31085000	54.1467	Teosinte/Maize			7	1000001	2000000	1
8	31105000	31165000	60.4447	Teosinte/Maize			7	2000001	3000000	0
8	31185000	31285000	74.2609	Teosinte/Maize			7	3000001	4000000	1
8	31305000	31355000	52.4119	Teosinte/Maize			7	4000001	5000000	0
8	31655000	31665000	68.3948	Teosinte/Maize			7	5000001	6000000	2
8	32635000	32685000	71.992	Teosinte/Maize			7	6000001	7000000	0
8	32785000	32815000	37.1657	Teosinte/Maize			7	7000001	8000000	0
8	32915000	32945000	43.4202	Teosinte/Maize			7	8000001	9000000	1
8	33245000	33335000	39.2254	Teosinte/Maize			7	9000001	10000000	1
8	33415000	33445000	36.9867	Teosinte/Maize			7	10000001	11000000	0
8	39075000	39165000	35.7431	Teosinte/Maize			7	11000001	12000000	0
8	42385000	42415000	54.8795	Teosinte/Maize			7	12000001	13000000	1
8	43475000	43695000	60.7922	Teosinte/Maize			7	13000001	14000000	1
8	43865000	43885000	67.5287	Teosinte/Maize			7	14000001	15000000	0
8	44035000	44115000	35.0616	Teosinte/Maize			7	15000001	16000000	0
8	44355000	44395000	36.228	Teosinte/Maize			7	16000001	17000000	0
8	70965000	70985000	68.8873	Teosinte/Maize			7	17000001	18000000	1
8	71005000	71025000	49.6363	Teosinte/Maize			7	18000001	19000000	1
8	71065000	71115000	46.0846	Teosinte/Maize			7	19000001	20000000	0
8	71455000	71545000	37.2637	Teosinte/Maize			7	20000001	21000000	0
8	71575000	71615000	44.7745	Teosinte/Maize			7	21000001	22000000	1
8	77055000	77065000	81.1506	Teosinte/Maize			7	22000001	23000000	0
8	77125000	77295000	80.714	Teosinte/Maize			7	23000001	24000000	0
8	84855000	84875000	51.7758	Teosinte/Maize			7	24000001	25000000	0
8	97775000	97785000	81.5661	Teosinte/Maize			7	25000001	26000000	0
8	98325000	98385000	78.6341	Teosinte/Maize			7	26000001	27000000	0
8	98495000	98585000	93.6728	Teosinte/Maize			7	27000001	28000000	0
8	98645000	98705000	95.1057	Teosinte/Maize			7	28000001	29000000	1
8	98735000	98785000	68.0423	Teosinte/Maize			7	29000001	30000000	0
8	98955000	98985000	57.972	Teosinte/Maize			7	30000001	31000000	0
8	99355000	99395000	67.7825	Teosinte/Maize			7	31000001	32000000	0
8	99705000	99715000	60.6311	Teosinte/Maize			7	32000001	33000000	0
8	99735000	99785000	58.7466	Teosinte/Maize			7	33000001	34000000	0
8	100015000	100055000	49.7268	Teosinte/Maize			7	34000001	35000000	0
8	100225000	100265000	37.379	Teosinte/Maize			7	35000001	36000000	0
8	100525000	100695000	84.6066	Teosinte/Maize			7	36000001	37000000	0
8	100745000	100765000	38.4038	Teosinte/Maize			7	37000001	38000000	1
8	101285000	101375000	80.8173	Teosinte/Maize			7	38000001	39000000	0
8	101435000	101455000	49.9484	Teosinte/Maize			7	39000001	40000000	4
8	101525000	101555000	58.8162	Teosinte/Maize			7	40000001	41000000	0
8	101715000	101755000	38.8541	Teosinte/Maize			7	41000001	42000000	0
8	102395000	102415000	38.6627	Teosinte/Maize			7	42000001	43000000	0
8	102645000	102715000	52.1698	Teosinte/Maize			7	43000001	44000000	0
8	137385000	137415000	38.6666	Teosinte/Maize			7	44000001	45000000	1
8	148245000	148265000	45.0741	Teosinte/Maize			7	45000001	46000000	1
8	160825000	160895000	41.8972	Teosinte/Maize			7	46000001	47000000	1
8	165565000	165645000	147.513	Teosinte/Maize			7	47000001	48000000	2
8	165705000	165745000	121.35	Teosinte/Maize			7	48000001	49000000	1
8	165765000	165825000	121.838	Teosinte/Maize			7	49000001	50000000	5
8	165845000	165865000	156.968	Teosinte/Maize			7	50000001	51000000	4
8	167285000	167365000	36.574	Teosinte/Maize			7	51000001	52000000	2
9	1	55000	149.12	Teosinte/Maize			7	52000001	53000000	0
9	44905000	44925000	53.2254	Teosinte/Maize			7	53000001	54000000	0
9	50075000	50115000	84.8719	Teosinte/Maize			7	54000001	55000000	1
9	50135000	50165000	80.2697	Teosinte/Maize			7	55000001	56000000	1
9	50205000	50295000	59.5789	Teosinte/Maize			7	56000001	57000000	1
9	51105000	51155000	55.8786	Teosinte/Maize			7	57000001	58000000	0
9	52605000	52665000	51.0209	Teosinte/Maize			7	58000001	59000000	1
9	52765000	52785000	52.2788	Teosinte/Maize			7	59000001	60000000	1
9	56815000	56825000	46.9148	Teosinte/Maize			7	60000001	61000000	0
9	56935000	57065000	70.648	Teosinte/Maize			7	61000001	62000000	0
9	57225000	57245000	56.4695	Teosinte/Maize			7	62000001	63000000	1
9	57855000	57865000	53.9179	Teosinte/Maize			7	63000001	64000000	2
9	58635000	58665000	69.5524	Teosinte/Maize			7	64000001	65000000	1
9	58735000	58855000	42.4634	Teosinte/Maize			7	65000001	66000000	1
9	58875000	58895000	33.3858	Teosinte/Maize			7	66000001	67000000	0
9	59515000	59535000	58.1212	Teosinte/Maize			7	67000001	68000000	1
9	59575000	59585000	49.8739	Teosinte/Maize			7	68000001	69000000	0
9	59835000	59885000	59.9485	Teosinte/Maize			7	69000001	70000000	1
9	60175000	60195000	45.7893	Teosinte/Maize			7	70000001	71000000	2
9	60405000	60425000	68.1232	Teosinte/Maize			7	71000001	72000000	0
9	60545000	60605000	59.0749	Teosinte/Maize			7	72000001	73000000	1
9	64405000	64415000	53.2643	Teosinte/Maize			7	73000001	74000000	5
9	64785000	64865000	47.0171	Teosinte/Maize			7	74000001	75000000	0
9	66475000	66495000	37.7089	Teosinte/Maize			7	75000001	76000000	2
9	68945000	68975000	32.5548	Teosinte/Maize			7	76000001	77000000	1
9	79455000	79485000	47.4192	Teosinte/Maize			7	77000001	78000000	0
9	89205000	89215000	44.9045	Teosinte/Maize			7	78000001	79000000	1
9	89295000	89315000	57.7243	Teosinte/Maize			7	79000001	80000000	2
9	113045000	113095000	40.9918	Teosinte/Maize			7	80000001	81000000	0
9	122965000	123005000	72.5629	Teosinte/Maize			7	81000001	82000000	2
9	123025000	123155000	41.4677	Teosinte/Maize			7	82000001	83000000	0
9	137535000	137685000	248.584	Teosinte/Maize			7	83000001	84000000	3
9	137705000	137745000	95.5135	Teosinte/Maize			7	84000001	85000000	1
9	137765000	137785000	89.62	Teosinte/Maize			7	85000001	86000000	0
9	146125000	146155000	49.0849	Teosinte/Maize			7	86000001	87000000	3
10	11001	55000	52.2366	Teosinte/Maize			7	87000001	88000000	2
10	115000	155000	47.5659	Teosinte/Maize			7	88000001	89000000	3
10	175000	285000	174.91	Teosinte/Maize			7	89000001	90000000	0
10	385000	425000	82.1949	Teosinte/Maize			7	90000001	91000000	0
10	465000	475000	51.9616	Teosinte/Maize			7	91000001	92000000	1
10	525000	605000	63.9512	Teosinte/Maize			7	92000001	93000000	0
10	16955000	17085000	48.899	Teosinte/Maize			7	93000001	94000000	0
10	20155000	20235000	61.7883	Teosinte/Maize			7	94000001	95000000	0
10	23225000	23235000	61.0457	Teosinte/Maize			7	95000001	96000000	0
10	32445000	32525000	48.6145	Teosinte/Maize			7	96000001	97000000	2
10	33185000	33285000	43.9311	Teosinte/Maize			7	97000001	98000000	0
10	33395000	33445000	59.454	Teosinte/Maize			7	98000001	99000000	2
10	33975000	34035000	64.7409	Teosinte/Maize			7	99000001	100000000	3
10	44795000	44885000	48.0436	Teosinte/Maize			7	100000001	101000000	0
10	45385000	45415000	75.2748	Teosinte/Maize			7	101000001	102000000	1
10	48705000	48745000	96.629	Teosinte/Maize			7	102000001	103000000	0
10	49565000	49585000	54.6895	Teosinte/Maize			7	103000001	104000000	1
10	49625000	49655000	61.2943	Teosinte/Maize			7	104000001	105000000	0
10	49705000	49745000	44.7634	Teosinte/Maize			7	105000001	106000000	0
10	50565000	50635000	78.1472	Teosinte/Maize			7	106000001	107000000	1
10	69235000	69285000	70.3041	Teosinte/Maize			7	107000001	108000000	2
10	69405000	69425000	38.7566	Teosinte/Maize			7	108000001	109000000	0
10	92245000	92305000	54.7576	Teosinte/Maize			7	109000001	110000000	0
10	99475000	99495000	52.2478	Teosinte/Maize			7	110000001	111000000	0
10	102575000	102795000	53.6375	Teosinte/Maize			7	111000001	112000000	0
10	105085000	105105000	51.4577	Teosinte/Maize			7	112000001	113000000	0
10	109965000	110005000	33.0996	Teosinte/Maize			7	113000001	114000000	1
10	135135000	135145000	61.0643	Teosinte/Maize			7	114000001	115000000	0
10	135245000	135275000	60.3738	Teosinte/Maize			7	115000001	116000000	1
							7	116000001	117000000	1
							7	117000001	118000000	0
							7	118000001	119000000	0
							7	119000001	120000000	0
							7	120000001	121000000	0
							7	121000001	122000000	1
							7	122000001	123000000	0
							7	123000001	124000000	2
							7	124000001	125000000	0
							7	125000001	126000000	0
							7	126000001	127000000	1
							7	127000001	128000000	2
							7	128000001	129000000	0
							7	129000001	130000000	1
							7	130000001	131000000	3
							7	131000001	132000000	1
							7	132000001	133000000	0
							7	133000001	134000000	1
							7	134000001	135000000	0
							7	135000001	136000000	0
							7	136000001	137000000	0
							7	137000001	138000000	0
							7	138000001	139000000	0
							7	139000001	140000000	0
							7	140000001	141000000	0
							7	141000001	142000000	0
							7	142000001	143000000	0
							7	143000001	144000000	1
							7	144000001	145000000	1
							7	145000001	146000000	0
							7	146000001	147000000	0
							7	147000001	148000000	4
							7	148000001	149000000	1
							7	149000001	150000000	0
							7	150000001	151000000	0
							7	151000001	152000000	0
							7	152000001	153000000	0
							7	153000001	154000000	0
							7	154000001	155000000	1
							7	155000001	156000000	3
							7	156000001	157000000	0
							7	157000001	158000000	0
							7	158000001	159000000	1
							7	159000001	160000000	0
							7	160000001	161000000	0
							7	161000001	162000000	2
							7	162000001	163000000	0
							7	163000001	164000000	0
							7	164000001	165000000	0
							7	165000001	166000000	0
							7	166000001	167000000	2
							7	167000001	168000000	0
							7	168000001	169000000	0
							7	169000001	170000000	0
							7	170000001	171000000	0
							7	171000001	172000000	0
							7	172000001	173000000	0
							7	173000001	174000000	0
							7	174000001	175000000	0
							7	175000001	176000000	0
							7	176000001	177000000	1
							7	177000001	178000000	2
							7	178000001	179000000	0
							7	179000001	180000000	0
							7	180000001	181000000	1
							7	181000001	182000000	2
							8	1	1000000	0
							8	1000001	2000000	0
							8	2000001	3000000	0
							8	3000001	4000000	0
							8	4000001	5000000	0
							8	5000001	6000000	0
							8	6000001	7000000	1
							8	7000001	8000000	0
							8	8000001	9000000	2
							8	9000001	10000000	0
							8	10000001	11000000	0
							8	11000001	12000000	0
							8	12000001	13000000	0
							8	13000001	14000000	1
							8	14000001	15000000	0
							8	15000001	16000000	2
							8	16000001	17000000	1
							8	17000001	18000000	0
							8	18000001	19000000	0
							8	19000001	20000000	0
							8	20000001	21000000	0
							8	21000001	22000000	0
							8	22000001	23000000	0
							8	23000001	24000000	1
							8	24000001	25000000	0
							8	25000001	26000000	0
							8	26000001	27000000	0
							8	27000001	28000000	0
							8	28000001	29000000	0
							8	29000001	30000000	1
							8	30000001	31000000	0
							8	31000001	32000000	1
							8	32000001	33000000	1
							8	33000001	34000000	0
							8	34000001	35000000	0
							8	35000001	36000000	0
							8	36000001	37000000	1
							8	37000001	38000000	2
							8	38000001	39000000	0
							8	39000001	40000000	1
							8	40000001	41000000	1
							8	41000001	42000000	0
							8	42000001	43000000	0
							8	43000001	44000000	0
							8	44000001	45000000	1
							8	45000001	46000000	0
							8	46000001	47000000	1
							8	47000001	48000000	5
							8	48000001	49000000	2
							8	49000001	50000000	1
							8	50000001	51000000	1
							8	51000001	52000000	1
							8	52000001	53000000	0
							8	53000001	54000000	0
							8	54000001	55000000	0
							8	55000001	56000000	0
							8	56000001	57000000	0
							8	57000001	58000000	1
							8	58000001	59000000	0
							8	59000001	60000000	0
							8	60000001	61000000	1
							8	61000001	62000000	2
							8	62000001	63000000	0
							8	63000001	64000000	0
							8	64000001	65000000	0
							8	65000001	66000000	0
							8	66000001	67000000	0
							8	67000001	68000000	0
							8	68000001	69000000	0
							8	69000001	70000000	0
							8	70000001	71000000	1
							8	71000001	72000000	2
							8	72000001	73000000	1
							8	73000001	74000000	2
							8	74000001	75000000	1
							8	75000001	76000000	2
							8	76000001	77000000	0
							8	77000001	78000000	0
							8	78000001	79000000	0
							8	79000001	80000000	3
							8	80000001	81000000	1
							8	81000001	82000000	1
							8	82000001	83000000	0
							8	83000001	84000000	0
							8	84000001	85000000	0
							8	85000001	86000000	0
							8	86000001	87000000	0
							8	87000001	88000000	0
							8	88000001	89000000	0
							8	89000001	90000000	0
							8	90000001	91000000	0
							8	91000001	92000000	2
							8	92000001	93000000	0
							8	93000001	94000000	0
							8	94000001	95000000	1
							8	95000001	96000000	0
							8	96000001	97000000	0
							8	97000001	98000000	1
							8	98000001	99000000	7
							8	99000001	100000000	4
							8	100000001	101000000	3
							8	101000001	102000000	1
							8	102000001	103000000	2
							8	103000001	104000000	0
							8	104000001	105000000	0
							8	105000001	106000000	2
							8	106000001	107000000	0
							8	107000001	108000000	2
							8	108000001	109000000	2
							8	109000001	110000000	1
							8	110000001	111000000	0
							8	111000001	112000000	0
							8	112000001	113000000	1
							8	113000001	114000000	1
							8	114000001	115000000	0
							8	115000001	116000000	0
							8	116000001	117000000	0
							8	117000001	118000000	1
							8	118000001	119000000	0
							8	119000001	120000000	0
							8	120000001	121000000	1
							8	121000001	122000000	0
							8	122000001	123000000	0
							8	123000001	124000000	0
							8	124000001	125000000	0
							8	125000001	126000000	0
							8	126000001	127000000	0
							8	127000001	128000000	0
							8	128000001	129000000	1
							8	129000001	130000000	1
							8	130000001	131000000	1
							8	131000001	132000000	0
							8	132000001	133000000	0
							8	133000001	134000000	0
							8	134000001	135000000	1
							8	135000001	136000000	2
							8	136000001	137000000	0
							8	137000001	138000000	1
							8	138000001	139000000	1
							8	139000001	140000000	0
							8	140000001	141000000	0
							8	141000001	142000000	0
							8	142000001	143000000	0
							8	143000001	144000000	1
							8	144000001	145000000	0
							8	145000001	146000000	0
							8	146000001	147000000	0
							8	147000001	148000000	0
							8	148000001	149000000	2
							8	149000001	150000000	0
							8	150000001	151000000	0
							8	151000001	152000000	0
							8	152000001	153000000	1
							8	153000001	154000000	1
							8	154000001	155000000	0
							8	155000001	156000000	2
							8	156000001	157000000	2
							8	157000001	158000000	0
							8	158000001	159000000	2
							8	159000001	160000000	1
							8	160000001	161000000	0
							8	161000001	162000000	2
							8	162000001	163000000	1
							8	163000001	164000000	0
							8	164000001	165000000	0
							8	165000001	166000000	0
							8	166000001	167000000	0
							8	167000001	168000000	0
							8	168000001	169000000	1
							8	169000001	170000000	0
							8	170000001	171000000	0
							8	171000001	172000000	0
							8	172000001	173000000	2
							8	173000001	174000000	0
							8	174000001	175000000	0
							8	175000001	176000000	0
							8	176000001	177000000	1
							8	177000001	178000000	0
							8	178000001	179000000	0
							8	179000001	180000000	1
							8	180000001	181000000	0
							9	1	1000000	2
							9	1000001	2000000	7
							9	2000001	3000000	0
							9	3000001	4000000	0
							9	4000001	5000000	1
							9	5000001	6000000	0
							9	6000001	7000000	0
							9	7000001	8000000	2
							9	8000001	9000000	0
							9	9000001	10000000	0
							9	10000001	11000000	0
							9	11000001	12000000	1
							9	12000001	13000000	0
							9	13000001	14000000	1
							9	14000001	15000000	1
							9	15000001	16000000	0
							9	16000001	17000000	2
							9	17000001	18000000	5
							9	18000001	19000000	0
							9	19000001	20000000	0
							9	20000001	21000000	2
							9	21000001	22000000	3
							9	22000001	23000000	1
							9	23000001	24000000	0
							9	24000001	25000000	1
							9	25000001	26000000	0
							9	26000001	27000000	0
							9	27000001	28000000	0
							9	28000001	29000000	0
							9	29000001	30000000	0
							9	30000001	31000000	0
							9	31000001	32000000	0
							9	32000001	33000000	0
							9	33000001	34000000	0
							9	34000001	35000000	0
							9	35000001	36000000	0
							9	36000001	37000000	7
							9	37000001	38000000	0
							9	38000001	39000000	0
							9	39000001	40000000	0
							9	40000001	41000000	3
							9	41000001	42000000	0
							9	42000001	43000000	0
							9	43000001	44000000	0
							9	44000001	45000000	0
							9	45000001	46000000	0
							9	46000001	47000000	0
							9	47000001	48000000	0
							9	48000001	49000000	1
							9	49000001	50000000	0
							9	50000001	51000000	2
							9	51000001	52000000	0
							9	52000001	53000000	1
							9	53000001	54000000	0
							9	54000001	55000000	2
							9	55000001	56000000	3
							9	56000001	57000000	2
							9	57000001	58000000	0
							9	58000001	59000000	2
							9	59000001	60000000	1
							9	60000001	61000000	6
							9	61000001	62000000	1
							9	62000001	63000000	1
							9	63000001	64000000	0
							9	64000001	65000000	0
							9	65000001	66000000	0
							9	66000001	67000000	0
							9	67000001	68000000	1
							9	68000001	69000000	0
							9	69000001	70000000	0
							9	70000001	71000000	0
							9	71000001	72000000	0
							9	72000001	73000000	1
							9	73000001	74000000	1
							9	74000001	75000000	0
							9	75000001	76000000	0
							9	76000001	77000000	1
							9	77000001	78000000	0
							9	78000001	79000000	1
							9	79000001	80000000	1
							9	80000001	81000000	0
							9	81000001	82000000	0
							9	82000001	83000000	0
							9	83000001	84000000	0
							9	84000001	85000000	0
							9	85000001	86000000	0
							9	86000001	87000000	2
							9	87000001	88000000	0
							9	88000001	89000000	0
							9	89000001	90000000	2
							9	90000001	91000000	0
							9	91000001	92000000	0
							9	92000001	93000000	0
							9	93000001	94000000	0
							9	94000001	95000000	0
							9	95000001	96000000	1
							9	96000001	97000000	0
							9	97000001	98000000	0
							9	98000001	99000000	0
							9	99000001	100000000	1
							9	100000001	101000000	0
							9	101000001	102000000	0
							9	102000001	103000000	0
							9	103000001	104000000	0
							9	104000001	105000000	1
							9	105000001	106000000	0
							9	106000001	107000000	2
							9	107000001	108000000	0
							9	108000001	109000000	0
							9	109000001	110000000	0
							9	110000001	111000000	1
							9	111000001	112000000	1
							9	112000001	113000000	0
							9	113000001	114000000	1
							9	114000001	115000000	0
							9	115000001	116000000	0
							9	116000001	117000000	0
							9	117000001	118000000	0
							9	118000001	119000000	0
							9	119000001	120000000	3
							9	120000001	121000000	1
							9	121000001	122000000	0
							9	122000001	123000000	3
							9	123000001	124000000	0
							9	124000001	125000000	0
							9	125000001	126000000	1
							9	126000001	127000000	0
							9	127000001	128000000	2
							9	128000001	129000000	0
							9	129000001	130000000	1
							9	130000001	131000000	1
							9	131000001	132000000	0
							9	132000001	133000000	3
							9	133000001	134000000	3
							9	134000001	135000000	2
							9	135000001	136000000	1
							9	136000001	137000000	1
							9	137000001	138000000	2
							9	138000001	139000000	0
							9	139000001	140000000	0
							9	140000001	141000000	1
							9	141000001	142000000	0
							9	142000001	143000000	0
							9	143000001	144000000	1
							9	144000001	145000000	1
							9	145000001	146000000	0
							9	146000001	147000000	1
							9	147000001	148000000	0
							9	148000001	149000000	1
							9	149000001	150000000	1
							9	150000001	151000000	1
							9	151000001	152000000	0
							9	152000001	153000000	0
							9	153000001	154000000	3
							9	154000001	155000000	0
							9	155000001	156000000	1
							9	156000001	157000000	0
							9	157000001	158000000	1
							9	158000001	159000000	1
							10	1	1000000	3
							10	1000001	2000000	1
							10	2000001	3000000	0
							10	3000001	4000000	2
							10	4000001	5000000	2
							10	5000001	6000000	0
							10	6000001	7000000	0
							10	7000001	8000000	0
							10	8000001	9000000	2
							10	9000001	10000000	0
							10	10000001	11000000	0
							10	11000001	12000000	0
							10	12000001	13000000	0
							10	13000001	14000000	0
							10	14000001	15000000	0
							10	15000001	16000000	1
							10	16000001	17000000	2
							10	17000001	18000000	1
							10	18000001	19000000	1
							10	19000001	20000000	0
							10	20000001	21000000	0
							10	21000001	22000000	2
							10	22000001	23000000	1
							10	23000001	24000000	0
							10	24000001	25000000	0
							10	25000001	26000000	1
							10	26000001	27000000	0
							10	27000001	28000000	0
							10	28000001	29000000	0
							10	29000001	30000000	1
							10	30000001	31000000	0
							10	31000001	32000000	1
							10	32000001	33000000	0
							10	33000001	34000000	3
							10	34000001	35000000	4
							10	35000001	36000000	3
							10	36000001	37000000	1
							10	37000001	38000000	0
							10	38000001	39000000	1
							10	39000001	40000000	1
							10	40000001	41000000	2
							10	41000001	42000000	0
							10	42000001	43000000	2
							10	43000001	44000000	0
							10	44000001	45000000	2
							10	45000001	46000000	3
							10	46000001	47000000	1
[truncated: 103 more rows]

## Sheet: Figure 3a
Source Data Figure 3a
Feature	Total Ratio	Anchor_DMR_overlap_ratio	Type
Up 5K	0.0127036	0.0036219	hyper
Up 5K	0.0276345	0.0160793	hypo
Exon	0.0715337	0.0525069	hyper
Exon	0.04764	0.0352826	hypo
Intron	0.0132498	0.00505946	hyper
Intron	0.0103238	0.00714865	hypo
Down 5K	0.0134348	0.00502123	hyper
Down 5K	0.0347832	0.0235837	hypo
Intergenic	0.0153407	0.00101219	hyper
Intergenic	0.0359685	0.0261377	hypo
TE	0.00367835	0.0007959	hyper
TE	0.00818107	0.00602451	hypo

## Sheet: Figure 3b
Source Data Figure 3b
Chr_DMR	Start_DMR	End_DMR	Context	Comparison	Gene_Chr	Gene_Start	Gene_End	Gene	Bin
1	209303	209725	CG	Teosinte/Maize	1	209262	209761	Zm00001d027242	bin22
1	210119	210619	CG	Teosinte/Maize	1	210263	210757	Zm00001d027242	bin20
1	214744	215498	CG	Teosinte/Maize	1	214903	215402	Zm00001d027244	bin26
1	1028577	1028804	CG	Teosinte/Maize	1	1028388	1028887	Zm00001d027267	bin4
1	1235250	1235303	CG	Teosinte/Maize	1	1234960	1235459	Zm00001d027276	bin3
1	1920869	1922000	CG	Teosinte/Maize	1	1921178	1921677	Zm00001d027289	bin10
1	2022624	2023008	CG	Teosinte/Maize	1	2022747	2023246	Zm00001d027293	bin29
1	2774255	2774852	CG	Teosinte/Maize	1	2774398	2774601	Zm00001d027312	bin12
1	3486420	3486817	CG	Teosinte/Maize	1	3486504	3487003	Zm00001d027352	bin5
1	4404097	4404253	CG	Teosinte/Maize	1	4403727	4404226	Zm00001d027400	bin23
1	4424644	4424880	CG	Teosinte/Maize	1	4424545	4424765	Zm00001d027401	bin13
1	4734958	4735605	CG	Teosinte/Maize	1	4735121	4736180	Zm00001d027412	bin11
1	5703052	5703244	CG	Teosinte/Maize	1	5702773	5703272	Zm00001d027457	bin3
1	8057438	8057723	CG	Teosinte/Maize	1	8057277	8057776	Zm00001d027551	bin26
1	8303347	8303453	CG	Teosinte/Maize	1	8303121	8303599	Zm00001d027572	bin11
1	12104450	12104738	CG	Teosinte/Maize	1	12104472	12104601	Zm00001d027719	bin14
1	14029416	14029910	CG	Teosinte/Maize	1	14028918	14030642	Zm00001d027807	bin11
1	14206620	14207233	CG	Teosinte/Maize	1	14206681	14207180	Zm00001d027809	bin23
1	15501892	15502025	CG	Teosinte/Maize	1	15501634	15502133	Zm00001d027859	bin22
1	18466667	18467347	CG	Teosinte/Maize	1	18466792	18467291	Zm00001d027963	bin30
1	20531385	20531849	CG	Teosinte/Maize	1	20531457	20531956	Zm00001d028020	bin7
1	21185990	21186169	CG	Teosinte/Maize	1	21185877	21186376	Zm00001d028038	bin8
1	22599097	22599212	CG	Teosinte/Maize	1	22599056	22599555	Zm00001d028088	bin6
1	23119342	23119514	CG	Teosinte/Maize	1	23119395	23119894	Zm00001d028110	bin5
1	23121918	23122033	CG	Teosinte/Maize	1	23121965	23122464	Zm00001d028111	bin6
1	23270067	23270812	CG	Teosinte/Maize	1	23270225	23270724	Zm00001d028114	bin22
1	23270841	23271159	CG	Teosinte/Maize	1	23270725	23271224	Zm00001d028114	bin23
1	25775385	25775689	CG	Teosinte/Maize	1	25775385	25775884	Zm00001d028189	bin7
1	27256889	27257110	CG	Teosinte/Maize	1	27256288	27257280	Zm00001d028225	bin11
1	34919558	34920043	CG	Teosinte/Maize	1	34919688	34919849	Zm00001d028433	bin20
1	34921629	34922078	CG	Teosinte/Maize	1	34921402	34921901	Zm00001d028434	bin1
1	34971533	34971743	CG	Teosinte/Maize	1	34971500	34972164	Zm00001d028438	bin12
1	36898441	36898592	CG	Teosinte/Maize	1	36898502	36898713	Zm00001d028493	bin14
1	48334050	48334332	CG	Teosinte/Maize	1	48333930	48334429	Zm00001d028841	bin3
1	49361448	49361974	CG	Teosinte/Maize	1	49359523	49362907	Zm00001d028875	bin19
1	50506189	50506331	CG	Teosinte/Maize	1	50506252	50506328	Zm00001d028906	bin15
1	50506761	50506904	CG	Teosinte/Maize	1	50506711	50507210	Zm00001d028906	bin21
1	69844897	69845287	CG	Teosinte/Maize	1	69844489	69845587	Zm00001d029422	bin11
1	70217453	70217899	CG	Teosinte/Maize	1	70217162	70217862	Zm00001d029429	bin19
1	80851634	80852178	CG	Teosinte/Maize	1	80851875	80852374	Zm00001d029635	bin10
1	87097379	87097543	CG	Teosinte/Maize	1	87097201	87097700	Zm00001d029792	bin21
1	87469380	87469574	CG	Teosinte/Maize	1	87469429	87469928	Zm00001d029801	bin21
1	95965622	95966550	CG	Teosinte/Maize	1	95965666	95965998	Zm00001d029946	bin18
1	98968472	98968824	CG	Teosinte/Maize	1	98968516	98968727	Zm00001d030010	bin19
1	104121606	104121821	CG	Teosinte/Maize	1	104121511	104122010	Zm00001d030079	bin6
1	106122994	106123100	CG	Teosinte/Maize	1	106122675	106123174	Zm00001d030106	bin10
1	108589990	108590312	CG	Teosinte/Maize	1	108590133	108590632	Zm00001d030143	bin7
1	109471599	109471942	CG	Teosinte/Maize	1	109471643	109472142	Zm00001d030159	bin10
1	115465055	115465118	CG	Teosinte/Maize	1	115464769	115465268	Zm00001d030240	bin4
1	118122360	118122518	CG	Teosinte/Maize	1	118120963	118123239	Zm00001d030270	bin12
1	118123239	118123758	CG	Teosinte/Maize	1	118123240	118125517	Zm00001d030270	bin11
1	119488035	119488562	CG	Teosinte/Maize	1	119487300	119488556	Zm00001d030285	bin15
1	140851632	140851811	CG	Teosinte/Maize	1	140851491	140851990	Zm00001d030517	bin22
1	145680224	145680474	CG	Teosinte/Maize	1	145680251	145680281	Zm00001d030578	bin17
1	154091849	154092124	CG	Teosinte/Maize	1	154091784	154091993	Zm00001d030697	bin13
1	155197993	155198503	CG	Teosinte/Maize	1	155198077	155198536	Zm00001d030712	bin14
1	159291821	159292274	CG	Teosinte/Maize	1	159291558	159292057	Zm00001d030777	bin9
1	164365874	164366390	CG	Teosinte/Maize	1	164366073	164366572	Zm00001d030870	bin8
1	166625235	166625937	CG	Teosinte/Maize	1	166625377	166625876	Zm00001d030901	bin27
1	175982994	175983352	CG	Teosinte/Maize	1	175983119	175983356	Zm00001d031073	bin11
1	176782820	176782972	CG	Teosinte/Maize	1	176782700	176783187	Zm00001d031091	bin20
1	177822149	177822367	CG	Teosinte/Maize	1	177822237	177822624	Zm00001d031115	bin19
1	182828637	182828833	CG	Teosinte/Maize	1	182828388	182828887	Zm00001d031231	bin8
1	183244094	183244529	CG	Teosinte/Maize	1	183244041	183244540	Zm00001d031239	bin10
1	185476494	185477307	CG	Teosinte/Maize	1	185476806	185477305	Zm00001d031292	bin22
1	185477986	185478310	CG	Teosinte/Maize	1	185477913	185478412	Zm00001d031291	bin26
1	186736473	186737717	CG	Teosinte/Maize	1	186736745	186737244	Zm00001d031338	bin29
1	190556939	190557386	CG	Teosinte/Maize	1	190556549	190557048	Zm00001d031453	bin21
1	192127373	192127535	CG	Teosinte/Maize	1	192127284	192127783	Zm00001d031502	bin9
1	193316951	193317128	CG	Teosinte/Maize	1	193316957	193317151	Zm00001d031533	bin12
1	193699506	193699932	CG	Teosinte/Maize	1	193699435	193699934	Zm00001d031539	bin26
1	195673064	195673342	CG	Teosinte/Maize	1	195673192	195673742	Zm00001d031593	bin12
1	210710821	210711227	CG	Teosinte/Maize	1	210710895	210710990	Zm00001d032047	bin19
1	214773234	214773351	CG	Teosinte/Maize	1	214772924	214773423	Zm00001d032159	bin8
1	221570226	221570573	CG	Teosinte/Maize	1	221570223	221570519	Zm00001d032308	bin18
1	222266748	222267143	CG	Teosinte/Maize	1	222266803	222267115	Zm00001d032322	bin20
1	223973476	223973597	CG	Teosinte/Maize	1	223973089	223973588	Zm00001d032361	bin22
1	224255690	224256001	CG	Teosinte/Maize	1	224255753	224256940	Zm00001d032373	bin11
1	227427478	227427611	CG	Teosinte/Maize	1	227427057	227427556	Zm00001d032459	bin23
1	230246436	230247196	CG	Teosinte/Maize	1	230246808	230247307	Zm00001d032552	bin4
1	233445672	233445944	CG	Teosinte/Maize	1	233445525	233446024	Zm00001d032662	bin4
1	235475336	235475533	CG	Teosinte/Maize	1	235475178	235475677	Zm00001d032707	bin8
1	238043915	238044317	CG	Teosinte/Maize	1	238044017	238044516	Zm00001d032784	bin23
1	238131236	238131602	CG	Teosinte/Maize	1	238131262	238131761	Zm00001d032786	bin21
1	238135354	238135612	CG	Teosinte/Maize	1	238134999	238135498	Zm00001d032786	bin6
1	239713133	239713261	CG	Teosinte/Maize	1	239712773	239713272	Zm00001d032836	bin9
1	245196471	245197502	CG	Teosinte/Maize	1	245196481	245196980	Zm00001d032976	bin9
1	246988631	246989240	CG	Teosinte/Maize	1	246988831	246988964	Zm00001d033012	bin14
1	251438169	251438409	CG	Teosinte/Maize	1	251438006	251438505	Zm00001d033126	bin26
1	259921997	259922381	CG	Teosinte/Maize	1	259922195	259922302	Zm00001d033351	bin19
1	260859908	260860127	CG	Teosinte/Maize	1	260859859	260860358	Zm00001d033370	bin27
1	262570959	262571091	CG	Teosinte/Maize	1	262570844	262571343	Zm00001d033419	bin30
1	267356793	267357099	CG	Teosinte/Maize	1	267356699	267357198	Zm00001d033572	bin28
1	269309531	269309978	CG	Teosinte/Maize	1	269309355	269309854	Zm00001d033632	bin4
1	271709765	271710127	CG	Teosinte/Maize	1	271709453	271709952	Zm00001d033704	bin3
1	272130562	272131352	CG	Teosinte/Maize	1	272130493	272130992	Zm00001d033718	bin21
1	272678028	272678680	CG	Teosinte/Maize	1	272678240	272678525	Zm00001d033745	bin19
1	275588742	275589058	CG	Teosinte/Maize	1	275587985	275589342	Zm00001d033843	bin11
1	278895434	278898312	CG	Teosinte/Maize	1	278895679	278896178	Zm00001d033932	bin26
1	284753189	284753269	CG	Teosinte/Maize	1	284752873	284753261	Zm00001d034133	bin12
1	287657346	287657607	CG	Teosinte/Maize	1	287657226	287657725	Zm00001d034240	bin21
1	291515812	291515961	CG	Teosinte/Maize	1	291515637	291516430	Zm00001d034385	bin14
1	291771993	291772088	CG	Teosinte/Maize	1	291771985	291772484	Zm00001d034390	bin7
1	295311373	295311897	CG	Teosinte/Maize	1	295311324	295311823	Zm00001d034515	bin26
1	296072436	296072728	CG	Teosinte/Maize	1	296072416	296072934	Zm00001d034553	bin20
1	299653740	299653996	CG	Teosinte/Maize	1	299653465	299653964	Zm00001d034681	bin9
1	300926179	300926355	CG	Teosinte/Maize	1	300926035	300926663	Zm00001d034730	bin11
1	300963805	300964140	CG	Teosinte/Maize	1	300963799	300964298	Zm00001d034733	bin4
1	303001118	303001175	CG	Teosinte/Maize	1	303000842	303001341	Zm00001d034824	bin24
1	306081823	306082162	CG	Teosinte/Maize	1	306081769	306082268	Zm00001d034932	bin6
2	99027	99137	CG	Teosinte/Maize	2	99011	99510	Zm00001d001765	bin22
2	936506	936873	CG	Teosinte/Maize	2	936043	937253	Zm00001d001788	bin11
2	2265465	2265628	CG	Teosinte/Maize	2	2265117	2265616	Zm00001d001880	bin29
2	2507203	2507586	CG	Teosinte/Maize	2	2507245	2507744	Zm00001d001896	bin25
2	5035591	5035882	CG	Teosinte/Maize	2	5035384	5035883	Zm00001d002054	bin23
2	7377698	7377986	CG	Teosinte/Maize	2	7377667	7378166	Zm00001d002179	bin22
2	9304275	9304449	CG	Teosinte/Maize	2	9304280	9305460	Zm00001d002275	bin11
2	10768947	10769931	CG	Teosinte/Maize	2	10769431	10769930	Zm00001d002356	bin25
2	10963004	10963251	CG	Teosinte/Maize	2	10963063	10963419	Zm00001d002366	bin20
2	13296409	13296605	CG	Teosinte/Maize	2	13296110	13296609	Zm00001d002462	bin6
2	17681610	17681803	CG	Teosinte/Maize	2	17681600	17682099	Zm00001d002639	bin8
2	17745007	17745397	CG	Teosinte/Maize	2	17745151	17745420	Zm00001d002641	bin19
2	18454106	18454749	CG	Teosinte/Maize	2	18454086	18454585	Zm00001d002656	bin28
2	19423196	19423652	CG	Teosinte/Maize	2	19423376	19423875	Zm00001d002693	bin4
2	20252467	20252938	CG	Teosinte/Maize	2	20252684	20253183	Zm00001d002716	bin6
2	25252573	25252738	CG	Teosinte/Maize	2	25252392	25252891	Zm00001d002874	bin29
2	28206412	28206992	CG	Teosinte/Maize	2	28205044	28207162	Zm00001d002962	bin20
2	34446798	34447090	CG	Teosinte/Maize	2	34446810	34447309	Zm00001d003172	bin9
2	36775667	36775995	CG	Teosinte/Maize	2	36775579	36776078	Zm00001d003226	bin29
2	45341864	45342033	CG	Teosinte/Maize	2	45341624	45342134	Zm00001d003473	bin13
2	50415045	50415763	CG	Teosinte/Maize	2	50415296	50415637	Zm00001d003615	bin19
2	53327961	53328200	CG	Teosinte/Maize	2	53327779	53328278	Zm00001d003670	bin8
2	53963567	53963751	CG	Teosinte/Maize	2	53963583	53964082	Zm00001d003680	bin22
2	56080148	56080316	CG	Teosinte/Maize	2	56079968	56080467	Zm00001d003713	bin6
2	59685111	59685340	CG	Teosinte/Maize	2	59685018	59685517	Zm00001d003796	bin8
2	59796618	59796772	CG	Teosinte/Maize	2	59796496	59796995	Zm00001d003799	bin10
2	65460476	65460559	CG	Teosinte/Maize	2	65460321	65460820	Zm00001d003890	bin22
2	71773754	71774517	CG	Teosinte/Maize	2	71773834	71774333	Zm00001d003950	bin27
2	71777281	71777740	CG	Teosinte/Maize	2	71777335	71777685	Zm00001d003950	bin20
2	75237591	75237890	CG	Teosinte/Maize	2	75237664	75237883	Zm00001d004009	bin20
2	79799228	79799380	CG	Teosinte/Maize	2	79798809	79799308	Zm00001d004055	bin7
2	79993970	79994636	CG	Teosinte/Maize	2	79994191	79994690	Zm00001d004064	bin7
2	84507761	84508134	CG	Teosinte/Maize	2	84507388	84508588	Zm00001d004125	bin19
2	86024700	86024918	CG	Teosinte/Maize	2	86024392	86024891	Zm00001d004140	bin25
2	93283605	93283821	CG	Teosinte/Maize	2	93283224	93283723	Zm00001d004225	bin1
2	95495020	95496816	CG	Teosinte/Maize	2	95495899	95496201	Zm00001d004243	bin18
2	105061787	105062003	CG	Teosinte/Maize	2	105061443	105061942	Zm00001d004342	bin9
2	106081719	106082435	CG	Teosinte/Maize	2	106081902	106082518	Zm00001d004358	bin19
2	110108032	110108304	CG	Teosinte/Maize	2	110108114	110108613	Zm00001d004405	bin10
2	116471662	116471941	CG	Teosinte/Maize	2	116471761	116472750	Zm00001d004521	bin19
2	117110283	117110712	CG	Teosinte/Maize	2	117110413	117110912	Zm00001d004541	bin24
2	126964951	126965535	CG	Teosinte/Maize	2	126965360	126965859	Zm00001d004659	bin30
2	128183587	128183798	CG	Teosinte/Maize	2	128179228	128184387	Zm00001d004667	bin11
2	133576286	133576764	CG	Teosinte/Maize	2	133576147	133576646	Zm00001d004718	bin6
2	135047703	135048109	CG	Teosinte/Maize	2	135047504	135048003	Zm00001d004738	bin27
2	139871211	139871314	CG	Teosinte/Maize	2	139871248	139871306	Zm00001d004796	bin19
2	140018454	140018773	CG	Teosinte/Maize	2	140017641	140019536	Zm00001d004800	bin12
2	140032838	140033082	CG	Teosinte/Maize	2	140032812	140034708	Zm00001d004800	bin20
2	144886873	144887397	CG	Teosinte/Maize	2	144886844	144887343	Zm00001d004855	bin7
2	157558904	157559189	CG	Teosinte/Maize	2	157558945	157559083	Zm00001d005076	bin18
2	158135805	158135921	CG	Teosinte/Maize	2	158135686	158135953	Zm00001d005099	bin13
2	160581421	160581549	CG	Teosinte/Maize	2	160581082	160581581	Zm00001d005137	bin9
2	161423387	161424311	CG	Teosinte/Maize	2	161423711	161424062	Zm00001d005154	bin12
2	165940268	165940610	CG	Teosinte/Maize	2	165940308	165940348	Zm00001d005253	bin17
2	173710823	173711485	CG	Teosinte/Maize	2	173711126	173711625	Zm00001d005429	bin2
2	182856681	182857000	CG	Teosinte/Maize	2	182856758	182856958	Zm00001d005671	bin11
2	196699372	196699640	CG	Teosinte/Maize	2	196699398	196699676	Zm00001d006057	bin14
2	198336826	198337149	CG	Teosinte/Maize	2	198336669	198337168	Zm00001d006108	bin4
2	198704105	198704218	CG	Teosinte/Maize	2	198704147	198704592	Zm00001d006112	bin12
2	198820415	198820861	CG	Teosinte/Maize	2	198819652	198821993	Zm00001d006113	bin20
2	200728499	200728988	CG	Teosinte/Maize	2	200728703	200729157	Zm00001d006176	bin16
2	201769421	201770158	CG	Teosinte/Maize	2	201769438	201769937	Zm00001d006205	bin3
2	203401462	203401966	CG	Teosinte/Maize	2	203401593	203402092	Zm00001d006279	bin4
2	204165142	204165652	CG	Teosinte/Maize	2	204164891	204166752	Zm00001d006307	bin13
2	204491596	204491678	CG	Teosinte/Maize	2	204491403	204491902	Zm00001d006320	bin9
2	205078489	205078793	CG	Teosinte/Maize	2	205078227	205078726	Zm00001d006342	bin24
2	205244449	205245121	CG	Teosinte/Maize	2	205244545	205245044	Zm00001d006346	bin30
2	214267717	214268581	CG	Teosinte/Maize	2	214267833	214267925	Zm00001d006685	bin19
2	218048482	218048578	CG	Teosinte/Maize	2	218048340	218048839	Zm00001d006861	bin8
2	218756093	218756804	CG	Teosinte/Maize	2	218756031	218756530	Zm00001d006895	bin21
2	220376107	220376576	CG	Teosinte/Maize	2	220375884	220376383	Zm00001d007027	bin26
2	222400272	222400422	CG	Teosinte/Maize	2	222399954	222400453	Zm00001d007107	bin3
2	222482220	222482432	CG	Teosinte/Maize	2	222482024	222482420	Zm00001d007111	bin13
2	222722360	222722426	CG	Teosinte/Maize	2	222721964	222722463	Zm00001d007119	bin26
2	224484678	224485028	CG	Teosinte/Maize	2	224484620	224485119	Zm00001d007199	bin6
2	224487078	224487531	CG	Teosinte/Maize	2	224487120	224487619	Zm00001d007199	bin1
2	225519568	225520299	CG	Teosinte/Maize	2	225519704	225520170	Zm00001d007240	bin11
2	226994652	226995149	CG	Teosinte/Maize	2	226994626	226995125	Zm00001d007294	bin28
2	228284233	228285046	CG	Teosinte/Maize	2	228284448	228284947	Zm00001d007318	bin27
2	234889393	234890335	CG	Teosinte/Maize	2	234889726	234890225	Zm00001d007560	bin7
2	236611656	236612039	CG	Teosinte/Maize	2	236611625	236612124	Zm00001d007634	bin23
2	236781113	236781210	CG	Teosinte/Maize	2	236781019	236781518	Zm00001d007640	bin24
2	236783462	236783871	CG	Teosinte/Maize	2	236783409	236783797	Zm00001d007640	bin19
2	237419667	237420062	CG	Teosinte/Maize	2	237419543	237420042	Zm00001d007687	bin7
3	189666	190235	CG	Teosinte/Maize	3	189492	189991	Zm00001d039233	bin6
3	704087	704251	CG	Teosinte/Maize	3	703975	704474	Zm00001d039258	bin27
3	1955685	1956197	CG	Teosinte/Maize	3	1955696	1956195	Zm00001d039326	bin4
3	7526026	7526416	CG	Teosinte/Maize	3	7526008	7526507	Zm00001d039538	bin25
3	12828742	12829102	CG	Teosinte/Maize	3	12828615	12829114	Zm00001d039713	bin25
3	15921018	15921343	CG	Teosinte/Maize	3	15920915	15921240	Zm00001d039824	bin15
3	16536696	16537349	CG	Teosinte/Maize	3	16536726	16537225	Zm00001d039849	bin27
3	18643271	18643716	CG	Teosinte/Maize	3	18643273	18643703	Zm00001d039900	bin19
3	26935651	26935891	CG	Teosinte/Maize	3	26935463	26935962	Zm00001d040084	bin22
3	46079565	46079773	CG	Teosinte/Maize	3	46079306	46079690	Zm00001d040479	bin19
3	47353623	47354163	CG	Teosinte/Maize	3	47353718	47354217	Zm00001d040505	bin4
3	53289773	53290210	CG	Teosinte/Maize	3	53289636	53290135	Zm00001d040608	bin30
3	55091186	55091507	CG	Teosinte/Maize	3	55091065	55091564	Zm00001d040629	bin4
3	57112279	57112468	CG	Teosinte/Maize	3	57112370	57112869	Zm00001d040670	bin26
3	58481523	58481805	CG	Teosinte/Maize	3	58481595	58481704	Zm00001d040691	bin14
3	60737265	60738183	CG	Teosinte/Maize	3	60737467	60737966	Zm00001d040734	bin30
3	68851748	68851933	CG	Teosinte/Maize	3	68851720	68851897	Zm00001d040834	bin15
3	71571292	71571618	CG	Teosinte/Maize	3	71571173	71571672	Zm00001d040850	bin9
3	77271829	77271933	CG	Teosinte/Maize	3	77271770	77271881	Zm00001d040898	bin14
3	81213144	81213307	CG	Teosinte/Maize	3	81213179	81213215	Zm00001d040939	bin18
3	83499044	83499186	CG	Teosinte/Maize	3	83498799	83499298	Zm00001d040960	bin9
3	87052424	87052647	CG	Teosinte/Maize	3	87052266	87052765	Zm00001d040974	bin8
3	87055048	87056194	CG	Teosinte/Maize	3	87055266	87055765	Zm00001d040974	bin2
3	88434376	88434612	CG	Teosinte/Maize	3	88434146	88434645	Zm00001d040988	bin10
3	92478122	92478800	CG	Teosinte/Maize	3	92477949	92478448	Zm00001d041041	bin21
3	93367827	93367954	CG	Teosinte/Maize	3	93367855	93368354	Zm00001d041054	bin6
3	95275024	95275728	CG	Teosinte/Maize	3	95275200	95275699	Zm00001d041073	bin1
3	96371242	96371398	CG	Teosinte/Maize	3	96371134	96371633	Zm00001d041086	bin5
3	97015194	97016039	CG	Teosinte/Maize	3	97015547	97016046	Zm00001d041092	bin21
3	102146927	102147771	CG	Teosinte/Maize	3	102147455	102147954	Zm00001d041174	bin21
3	103862016	103862361	CG	Teosinte/Maize	3	103861997	103862341	Zm00001d041186	bin20
3	114819055	114819151	CG	Teosinte/Maize	3	114818743	114819242	Zm00001d041379	bin28
3	117396180	117396512	CG	Teosinte/Maize	3	117396280	117396779	Zm00001d041407	bin24
3	119391863	119391985	CG	Teosinte/Maize	3	119391580	119392079	Zm00001d041436	bin10
3	122404101	122404358	CG	Teosinte/Maize	3	122403732	122404362	Zm00001d041475	bin11
3	124368087	124368736	CG	Teosinte/Maize	3	124368109	124368608	Zm00001d041498	bin21
3	135679370	135679839	CG	Teosinte/Maize	3	135679158	135679657	Zm00001d041743	bin7
3	137088900	137089146	CG	Teosinte/Maize	3	137088768	137089267	Zm00001d041775	bin6
3	137472433	137472558	CG	Teosinte/Maize	3	137472050	137472549	Zm00001d041778	bin25
3	138824673	138825183	CG	Teosinte/Maize	3	138824382	138825032	Zm00001d041803	bin11
3	140026851	140027002	CG	Teosinte/Maize	3	140026545	140027133	Zm00001d041839	bin16
3	141721982	141722094	CG	Teosinte/Maize	3	141721689	141722188	Zm00001d041872	bin28
3	142233220	142233439	CG	Teosinte/Maize	3	142233245	142233432	Zm00001d041882	bin20
3	147843714	147844116	CG	Teosinte/Maize	3	147843437	147843936	Zm00001d042029	bin10
3	149531849	149532257	CG	Teosinte/Maize	3	149531261	149532324	Zm00001d042066	bin11
3	152448104	152448634	CG	Teosinte/Maize	3	152447585	152448444	Zm00001d042131	bin18
3	155995124	155996350	CG	Teosinte/Maize	3	155995312	155995811	Zm00001d042199	bin6
3	158448337	158448484	CG	Teosinte/Maize	3	158448397	158448896	Zm00001d042272	bin8
3	160586866	160587375	CG	Teosinte/Maize	3	160586988	160587487	Zm00001d042315	bin29
3	166930881	166931600	CG	Teosinte/Maize	3	166931005	166931504	Zm00001d042427	bin23
3	171187483	171187655	CG	Teosinte/Maize	3	171187178	171187677	Zm00001d042537	bin26
3	178075585	178075783	CG	Teosinte/Maize	3	178075635	178076134	Zm00001d042713	bin29
3	180466744	180467788	CG	Teosinte/Maize	3	180467042	180467541	Zm00001d042804	bin30
3	181432832	181433008	CG	Teosinte/Maize	3	181432534	181433033	Zm00001d042833	bin6
3	183995218	183995583	CG	Teosinte/Maize	3	183995382	183995538	Zm00001d042921	bin15
3	184754527	184754666	CG	Teosinte/Maize	3	184754489	184754988	Zm00001d042954	bin1
3	184757114	184757670	CG	Teosinte/Maize	3	184757101	184757412	Zm00001d042955	bin19
3	188445361	188445861	CG	Teosinte/Maize	3	188445534	188445834	Zm00001d043076	bin19
3	189130917	189131275	CG	Teosinte/Maize	3	189131059	189131814	Zm00001d043094	bin13
3	189776050	189776261	CG	Teosinte/Maize	3	189775945	189776444	Zm00001d043125	bin9
3	189791448	189791654	CG	Teosinte/Maize	3	189791291	189791790	Zm00001d043126	bin9
3	190402104	190402756	CG	Teosinte/Maize	3	190402062	190402561	Zm00001d043164	bin24
3	191270303	191270551	CG	Teosinte/Maize	3	191270386	191270475	Zm00001d043197	bin18
3	196588037	196588166	CG	Teosinte/Maize	3	196587808	196588307	Zm00001d043327	bin24
3	197034315	197034443	CG	Teosinte/Maize	3	197034133	197034632	Zm00001d043340	bin1
3	197489741	197490247	CG	Teosinte/Maize	3	197489920	197490419	Zm00001d043353	bin22
3	202392199	202392317	CG	Teosinte/Maize	3	202392021	202392520	Zm00001d043515	bin30
3	209228804	209229061	CG	Teosinte/Maize	3	209228698	209229344	Zm00001d043762	bin20
3	209229448	209230122	CG	Teosinte/Maize	3	209229345	209229991	Zm00001d043762	bin19
3	209230525	209232219	CG	Teosinte/Maize	3	209231287	209231934	Zm00001d043762	bin16
3	212852385	212852977	CG	Teosinte/Maize	3	212852188	212852687	Zm00001d043882	bin9
3	212853751	212854029	CG	Teosinte/Maize	3	212853897	212854396	Zm00001d043882	bin21
3	213755030	213755414	CG	Teosinte/Maize	3	213754768	213755267	Zm00001d043915	bin7
3	215519881	215520465	CG	Teosinte/Maize	3	215520059	215520223	Zm00001d043980	bin16
3	216875639	216876028	CG	Teosinte/Maize	3	216875831	216876380	Zm00001d044019	bin12
3	220060924	220061666	CG	Teosinte/Maize	3	220060993	220061492	Zm00001d044133	bin2
3	220062001	220062460	CG	Teosinte/Maize	3	220061751	220062250	Zm00001d044135	bin30
3	220886544	220887147	CG	Teosinte/Maize	3	220886708	220887207	Zm00001d044167	bin25
3	227583390	227583494	CG	Teosinte/Maize	3	227583399	227583898	Zm00001d044423	bin10
3	228663889	228664037	CG	Teosinte/Maize	3	228663820	228664319	Zm00001d044457	bin21
4	1813557	1813732	CG	Teosinte/Maize	4	1813269	1813768	Zm00001d048633	bin7
4	3499513	3500458	CG	Teosinte/Maize	4	3499742	3500241	Zm00001d048698	bin8
4	4483746	4484139	CG	Teosinte/Maize	4	4483623	4484264	Zm00001d048734	bin20
4	5911312	5911530	CG	Teosinte/Maize	4	5911220	5911719	Zm00001d048814	bin8
4	6755474	6755575	CG	Teosinte/Maize	4	6755345	6755642	Zm00001d048867	bin14
4	6827647	6827781	CG	Teosinte/Maize	4	6827620	6827995	Zm00001d048874	bin16
4	7334582	7334809	CG	Teosinte/Maize	4	7334644	7335143	Zm00001d048898	bin9
4	23993736	23993945	CG	Teosinte/Maize	4	23993367	23993866	Zm00001d049273	bin1
4	35018538	35018760	CG	Teosinte/Maize	4	35018523	35019001	Zm00001d049558	bin20
4	36832696	36832818	CG	Teosinte/Maize	4	36832433	36832969	Zm00001d049597	bin14
4	37572208	37572787	CG	Teosinte/Maize	4	37572351	37572850	Zm00001d049610	bin23
4	38570933	38571367	CG	Teosinte/Maize	4	38571006	38571274	Zm00001d049642	bin12
4	39122576	39123177	CG	Teosinte/Maize	4	39122827	39123326	Zm00001d049664	bin10
4	39428185	39428769	CG	Teosinte/Maize	4	39428242	39428741	Zm00001d049668	bin29
4	40262571	40263137	CG	Teosinte/Maize	4	40262587	40262842	Zm00001d049687	bin20
4	41054692	41055794	CG	Teosinte/Maize	4	41055218	41055823	Zm00001d049709	bin20
4	41764414	41765103	CG	Teosinte/Maize	4	41764316	41764815	Zm00001d049731	bin24
4	43648504	43648894	CG	Teosinte/Maize	4	43648622	43649030	Zm00001d049763	bin11
4	46988995	46989591	CG	Teosinte/Maize	4	46988136	46989645	Zm00001d049832	bin11
4	50213407	50213705	CG	Teosinte/Maize	4	50213071	50213570	Zm00001d049882	bin10
4	54281271	54281848	CG	Teosinte/Maize	4	54281415	54281914	Zm00001d049940	bin23
4	56679359	56679754	CG	Teosinte/Maize	4	56679504	56680003	Zm00001d049978	bin4
4	61665646	61665972	CG	Teosinte/Maize	4	61665652	61665963	Zm00001d050038	bin11
4	65079757	65080014	CG	Teosinte/Maize	4	65079393	65080493	Zm00001d050089	bin11
4	65387861	65388088	CG	Teosinte/Maize	4	65387617	65388116	Zm00001d050093	bin28
4	66248626	66249197	CG	Teosinte/Maize	4	66248499	66249055	Zm00001d050109	bin18
4	67725651	67726264	CG	Teosinte/Maize	4	67725923	67726422	Zm00001d050125	bin27
4	89042598	89043663	CG	Teosinte/Maize	4	89042784	89043283	Zm00001d050449	bin28
4	90420384	90420798	CG	Teosinte/Maize	4	90420565	90421064	Zm00001d050463	bin10
4	90608031	90608387	CG	Teosinte/Maize	4	90608056	90608555	Zm00001d050465	bin8
4	91984276	91984995	CG	Teosinte/Maize	4	91984835	91985334	Zm00001d050482	bin1
4	91988853	91989605	CG	Teosinte/Maize	4	91988835	91989334	Zm00001d050482	bin9
4	96155420	96155558	CG	Teosinte/Maize	4	96155305	96155804	Zm00001d050518	bin9
4	101019461	101019626	CG	Teosinte/Maize	4	101019081	101019580	Zm00001d050563	bin10
4	101167779	101168118	CG	Teosinte/Maize	4	101167830	101168022	Zm00001d050565	bin11
4	102249929	102250497	CG	Teosinte/Maize	4	102249888	102250778	Zm00001d050580	bin12
4	102597623	102597811	CG	Teosinte/Maize	4	102597555	102597732	Zm00001d050585	bin14
4	103197429	103198327	CG	Teosinte/Maize	4	103197504	103198003	Zm00001d050595	bin10
4	103433573	103434763	CG	Teosinte/Maize	4	103433745	103434244	Zm00001d050604	bin27
4	103848982	103849491	CG	Teosinte/Maize	4	103849155	103849654	Zm00001d050608	bin22
4	105589162	105589296	CG	Teosinte/Maize	4	105588882	105589381	Zm00001d050627	bin29
4	107860884	107861095	CG	Teosinte/Maize	4	107860860	107861359	Zm00001d050636	bin8
4	107861438	107861986	CG	Teosinte/Maize	4	107861366	107861865	Zm00001d050635	bin21
4	117917655	117918763	CG	Teosinte/Maize	4	117918068	117918885	Zm00001d050714	bin20
4	121060936	121061388	CG	Teosinte/Maize	4	121060974	121061473	Zm00001d050754	bin10
4	126992037	126993024	CG	Teosinte/Maize	4	126992210	126992709	Zm00001d050853	bin5
4	127378908	127379663	CG	Teosinte/Maize	4	127378950	127379086	Zm00001d050862	bin14
4	131660073	131660325	CG	Teosinte/Maize	4	131659708	131660207	Zm00001d050923	bin9
4	138472396	138473491	CG	Teosinte/Maize	4	138472475	138472610	Zm00001d051044	bin19
4	146794895	146795054	CG	Teosinte/Maize	4	146794540	146794994	Zm00001d051163	bin19
4	149905738	149906299	CG	Teosinte/Maize	4	149905999	149906479	Zm00001d051241	bin13
4	156769793	156770158	CG	Teosinte/Maize	4	156769793	156770005	Zm00001d051387	bin20
4	161345315	161347025	CG	Teosinte/Maize	4	161345708	161346142	Zm00001d051525	bin19
4	161908528	161908633	CG	Teosinte/Maize	4	161908275	161908774	Zm00001d051540	bin28
4	165579303	165579439	CG	Teosinte/Maize	4	165579243	165579742	Zm00001d051642	bin30
4	165612228	165612346	CG	Teosinte/Maize	4	165612043	165612542	Zm00001d051644	bin7
4	171672172	171672588	CG	Teosinte/Maize	4	171671975	171672474	Zm00001d051835	bin23
4	172402607	172403074	CG	Teosinte/Maize	4	172402500	172402999	Zm00001d051852	bin23
4	172708719	172709066	CG	Teosinte/Maize	4	172708664	172708949	Zm00001d051864	bin13
4	173751455	173752008	CG	Teosinte/Maize	4	173751512	173752011	Zm00001d051887	bin7
4	173893461	173893908	CG	Teosinte/Maize	4	173893347	173893846	Zm00001d051896	bin25
4	174313988	174314295	CG	Teosinte/Maize	4	174314134	174314633	Zm00001d051907	bin23
4	174318298	174318706	CG	Teosinte/Maize	4	174318245	174318744	Zm00001d051908	bin22
4	174430726	174431162	CG	Teosinte/Maize	4	174430748	174431120	Zm00001d051912	bin20
4	175156481	175156846	CG	Teosinte/Maize	4	175156500	175156821	Zm00001d051951	bin20
4	176252460	176252724	CG	Teosinte/Maize	4	176252228	176252727	Zm00001d052001	bin22
4	177032532	177032904	CG	Teosinte/Maize	4	177032495	177032994	Zm00001d052036	bin5
4	177965771	177965876	CG	Teosinte/Maize	4	177965382	177965881	Zm00001d052057	bin7
4	179290757	179290961	CG	Teosinte/Maize	4	179290434	179290933	Zm00001d052091	bin10
4	181204802	181205300	CG	Teosinte/Maize	4	181204852	181205351	Zm00001d052149	bin30
4	183823622	183823773	CG	Teosinte/Maize	4	183823244	183823743	Zm00001d052227	bin9
4	186396033	186396204	CG	Teosinte/Maize	4	186395712	186396211	Zm00001d052296	bin9
4	188819753	188820006	CG	Teosinte/Maize	4	188819768	188820191	Zm00001d052384	bin11
4	198543476	198543664	CG	Teosinte/Maize	4	198543317	198543816	Zm00001d052716	bin27
4	198544848	198544927	CG	Teosinte/Maize	4	198544817	198545316	Zm00001d052716	bin24
4	201292212	201292353	CG	Teosinte/Maize	4	201291903	201292725	Zm00001d052797	bin19
4	207030390	207031225	CG	Teosinte/Maize	4	207030694	207030963	Zm00001d052978	bin19
4	211993523	211994271	CG	Teosinte/Maize	4	211993825	211994266	Zm00001d053067	bin18
4	218057101	218057848	CG	Teosinte/Maize	4	218057465	218057964	Zm00001d053174	bin29
4	221209606	221210397	CG	Teosinte/Maize	4	221209690	221210479	Zm00001d053233	bin11
4	222748859	222749004	CG	Teosinte/Maize	4	222748667	222749166	Zm00001d053256	bin24
4	225161563	225162853	CG	Teosinte/Maize	4	225161833	225162332	Zm00001d053304	bin27
4	226419085	226419396	CG	Teosinte/Maize	4	226418786	226419285	Zm00001d053331	bin24
4	227081027	227081568	CG	Teosinte/Maize	4	227081111	227081370	Zm00001d053348	bin19
4	230684785	230685385	CG	Teosinte/Maize	4	230684602	230685101	Zm00001d053411	bin29
4	232627102	232627513	CG	Teosinte/Maize	4	232627174	232627673	Zm00001d053514	bin8
4	233900473	233900597	CG	Teosinte/Maize	4	233900456	233900955	Zm00001d053555	bin27
4	237050452	237050871	CG	Teosinte/Maize	4	237050374	237050873	Zm00001d053623	bin24
4	238941171	238941297	CG	Teosinte/Maize	4	238940997	238941333	Zm00001d053680	bin20
4	242516407	242516744	CG	Teosinte/Maize	4	242516307	242517265	Zm00001d053861	bin15
4	242953895	242953975	CG	Teosinte/Maize	4	242953751	242954250	Zm00001d053882	bin8
4	243756277	243756657	CG	Teosinte/Maize	4	243756131	243756539	Zm00001d053930	bin14
4	244586780	244587051	CG	Teosinte/Maize	4	244586831	244587330	Zm00001d053983	bin4
4	246272454	246272643	CG	Teosinte/Maize	4	246272077	246272576	Zm00001d054089	bin30
5	689088	689240	CG	Teosinte/Maize	5	688842	689341	Zm00001d012810	bin24
5	790269	790443	CG	Teosinte/Maize	5	790185	790684	Zm00001d012816	bin9
5	835465	836212	CG	Teosinte/Maize	5	835666	836266	Zm00001d012817	bin19
5	1068347	1068572	CG	Teosinte/Maize	5	1068180	1068679	Zm00001d012844	bin30
5	1957635	1958035	CG	Teosinte/Maize	5	1957639	1958138	Zm00001d012918	bin23
5	2557342	2557524	CG	Teosinte/Maize	5	2557314	2557602	Zm00001d012970	bin19
5	2778192	2778689	CG	Teosinte/Maize	5	2778223	2778722	Zm00001d012983	bin7
5	3953289	3953366	CG	Teosinte/Maize	5	3952685	3954109	Zm00001d013058	bin20
5	4705667	4705779	CG	Teosinte/Maize	5	4705320	4705819	Zm00001d013099	bin22
5	4869927	4870067	CG	Teosinte/Maize	5	4869633	4870132	Zm00001d013112	bin8
5	5099697	5099861	CG	Teosinte/Maize	5	5099437	5099936	Zm00001d013120	bin7
5	5151471	5152025	CG	Teosinte/Maize	5	5151532	5152031	Zm00001d013124	bin23
5	5376038	5376161	CG	Teosinte/Maize	5	5375678	5376177	Zm00001d013143	bin1
5	7377179	7377494	CG	Teosinte/Maize	5	7377103	7378017	Zm00001d013262	bin15
5	11751811	11752121	CG	Teosinte/Maize	5	11751745	11752244	Zm00001d013444	bin3
5	14590602	14590870	CG	Teosinte/Maize	5	14590242	14590741	Zm00001d013575	bin8
5	17941155	17941298	CG	Teosinte/Maize	5	17940964	17941463	Zm00001d013702	bin7
5	19739790	19740166	CG	Teosinte/Maize	5	19739361	19740013	Zm00001d013768	bin11
5	22389170	22390359	CG	Teosinte/Maize	5	22389227	22389726	Zm00001d013844	bin24
5	24004909	24004974	CG	Teosinte/Maize	5	24004616	24005085	Zm00001d013891	bin13
5	26494293	26494621	CG	Teosinte/Maize	5	26494073	26494572	Zm00001d013964	bin24
5	27330360	27330514	CG	Teosinte/Maize	5	27330083	27330582	Zm00001d013984	bin6
5	28635926	28636155	CG	Teosinte/Maize	5	28635977	28636476	Zm00001d014013	bin24
5	28986415	28987002	CG	Teosinte/Maize	5	28986658	28987157	Zm00001d014021	bin27
5	29985778	29986386	CG	Teosinte/Maize	5	29985978	29986477	Zm00001d014036	bin25
5	29992878	29993368	CG	Teosinte/Maize	5	29992986	29993486	Zm00001d014036	bin11
5	30231374	30232063	CG	Teosinte/Maize	5	30231384	30231883	Zm00001d014038	bin9
5	36522677	36522996	CG	Teosinte/Maize	5	36522682	36522814	Zm00001d014203	bin15
5	39394729	39395158	CG	Teosinte/Maize	5	39394831	39395028	Zm00001d014284	bin16
5	40645979	40646180	CG	Teosinte/Maize	5	40645973	40646472	Zm00001d014315	bin27
5	42793128	42793369	CG	Teosinte/Maize	5	42792919	42793418	Zm00001d014361	bin9
5	46822006	46822499	CG	Teosinte/Maize	5	46821801	46822300	Zm00001d014436	bin24
5	53639394	53639566	CG	Teosinte/Maize	5	53639033	53639532	Zm00001d014567	bin8
5	53943358	53943653	CG	Teosinte/Maize	5	53943144	53943643	Zm00001d014571	bin7
5	54058001	54058172	CG	Teosinte/Maize	5	54057601	54058100	Zm00001d014575	bin23
5	58592617	58593099	CG	Teosinte/Maize	5	58592912	58593411	Zm00001d014674	bin30
5	61103022	61103247	CG	Teosinte/Maize	5	61102864	61103363	Zm00001d014735	bin23
5	61554588	61554750	CG	Teosinte/Maize	5	61554177	61554676	Zm00001d014753	bin22
5	61642078	61642397	CG	Teosinte/Maize	5	61641848	61642347	Zm00001d014756	bin6
5	62948945	62949219	CG	Teosinte/Maize	5	62949056	62949294	Zm00001d014783	bin13
5	63149682	63150399	CG	Teosinte/Maize	5	63149851	63150350	Zm00001d014788	bin21
5	65054279	65054443	CG	Teosinte/Maize	5	65054243	65054742	Zm00001d014840	bin3
5	65186726	65186897	CG	Teosinte/Maize	5	65186514	65187013	Zm00001d014844	bin21
5	65481172	65481452	CG	Teosinte/Maize	5	65480838	65481337	Zm00001d014849	bin7
5	66849244	66849597	CG	Teosinte/Maize	5	66849312	66849811	Zm00001d014880	bin6
5	67004264	67004519	CG	Teosinte/Maize	5	67004098	67004597	Zm00001d014885	bin24
5	69319589	69319755	CG	Teosinte/Maize	5	69319090	69319735	Zm00001d014943	bin11
5	69979893	69980497	CG	Teosinte/Maize	5	69980127	69980626	Zm00001d014957	bin6
5	71064460	71064721	CG	Teosinte/Maize	5	71064378	71064810	Zm00001d014983	bin18
5	72056897	72057030	CG	Teosinte/Maize	5	72056826	72058063	Zm00001d015010	bin11
5	73450609	73451037	CG	Teosinte/Maize	5	73450657	73450938	Zm00001d015054	bin19
5	76226644	76226896	CG	Teosinte/Maize	5	76226301	76227016	Zm00001d015115	bin12
5	78677044	78677309	CG	Teosinte/Maize	5	78676809	78677308	Zm00001d015183	bin21
5	79871975	79872414	CG	Teosinte/Maize	5	79872095	79872205	Zm00001d015216	bin19
5	83446838	83447688	CG	Teosinte/Maize	5	83446819	83447318	Zm00001d015302	bin5
5	85737615	85737976	CG	Teosinte/Maize	5	85737716	85738023	Zm00001d015348	bin15
5	89090975	89091187	CG	Teosinte/Maize	5	89091014	89091103	Zm00001d015412	bin19
5	96699788	96700174	CG	Teosinte/Maize	5	96699762	96700261	Zm00001d015545	bin23
5	98834807	98835022	CG	Teosinte/Maize	5	98834891	98835390	Zm00001d015570	bin27
5	99775651	99776002	CG	Teosinte/Maize	5	99775550	99776049	Zm00001d015588	bin6
5	107118518	107119037	CG	Teosinte/Maize	5	107118514	107119013	Zm00001d015683	bin23
5	107851683	107852237	CG	Teosinte/Maize	5	107851708	107852207	Zm00001d015690	bin10
5	114167755	114168929	CG	Teosinte/Maize	5	114168212	114168711	Zm00001d015731	bin8
5	118255454	118255821	CG	Teosinte/Maize	5	118255475	118255974	Zm00001d015772	bin23
5	121146897	121147321	CG	Teosinte/Maize	5	121146889	121147388	Zm00001d015798	bin22
5	127123158	127123296	CG	Teosinte/Maize	5	127123117	127123616	Zm00001d015865	bin22
5	127466578	127466919	CG	Teosinte/Maize	5	127466456	127466955	Zm00001d015871	bin23
5	127637783	127638144	CG	Teosinte/Maize	5	127637960	127638459	Zm00001d015876	bin3
5	128733514	128733682	CG	Teosinte/Maize	5	128733573	128733777	Zm00001d015884	bin20
5	129692216	129692497	CG	Teosinte/Maize	5	129692217	129692748	Zm00001d015893	bin12
5	131468936	131469151	CG	Teosinte/Maize	5	131468584	131469083	Zm00001d015921	bin23
5	140075043	140075232	CG	Teosinte/Maize	5	140074975	140075474	Zm00001d016022	bin9
5	150350268	150350401	CG	Teosinte/Maize	5	150350204	150350703	Zm00001d016199	bin24
5	155420692	155420992	CG	Teosinte/Maize	5	155420539	155421038	Zm00001d016278	bin25
5	160391627	160392227	CG	Teosinte/Maize	5	160391661	160391788	Zm00001d016388	bin12
5	161327522	161327760	CG	Teosinte/Maize	5	161327321	161327820	Zm00001d016410	bin2
5	165948951	165949594	CG	Teosinte/Maize	5	165949076	165949655	Zm00001d016520	bin19
5	166583109	166584604	CG	Teosinte/Maize	5	166583179	166583678	Zm00001d016533	bin23
5	169534779	169535056	CG	Teosinte/Maize	5	169534785	169535216	Zm00001d016601	bin18
5	172501735	172501956	CG	Teosinte/Maize	5	172501773	172501915	Zm00001d016687	bin18
5	175545502	175545768	CG	Teosinte/Maize	5	175545430	175545929	Zm00001d016772	bin23
5	180067463	180067869	CG	Teosinte/Maize	5	180067475	180067974	Zm00001d016921	bin25
5	185200600	185200821	CG	Teosinte/Maize	5	185200646	185200785	Zm00001d017092	bin18
5	186380593	186380795	CG	Teosinte/Maize	5	186380248	186380747	Zm00001d017128	bin7
5	188086073	188086279	CG	Teosinte/Maize	5	188085888	188086370	Zm00001d017177	bin20
5	191468744	191469224	CG	Teosinte/Maize	5	191468843	191469198	Zm00001d017275	bin17
5	191474879	191475244	CG	Teosinte/Maize	5	191474836	191475335	Zm00001d017275	bin3
5	191541092	191541306	CG	Teosinte/Maize	5	191541004	191541218	Zm00001d017279	bin20
5	192512698	192512870	CG	Teosinte/Maize	5	192512688	192513187	Zm00001d017317	bin23
5	193224800	193225442	CG	Teosinte/Maize	5	193224937	193225436	Zm00001d017335	bin22
5	196451053	196451518	CG	Teosinte/Maize	5	196451166	196451576	Zm00001d017458	bin20
5	198245127	198245923	CG	Teosinte/Maize	5	198245296	198245507	Zm00001d017513	bin16
5	201220831	201221001	CG	Teosinte/Maize	5	201220759	201221090	Zm00001d017597	bin13
5	203602683	203603063	CG	Teosinte/Maize	5	203602868	203603367	Zm00001d017670	bin5
5	203834302	203834541	CG	Teosinte/Maize	5	203834363	203834862	Zm00001d017675	bin30
5	204196225	204197200	CG	Teosinte/Maize	5	204196314	204196813	Zm00001d017685	bin5
5	204706283	204706998	CG	Teosinte/Maize	5	204706573	204707072	Zm00001d017706	bin1
5	205089135	205089442	CG	Teosinte/Maize	5	205089115	205089421	Zm00001d017718	bin14
5	205090056	205091249	CG	Teosinte/Maize	5	205089890	205090389	Zm00001d017717	bin30
5	205526611	205526929	CG	Teosinte/Maize	5	205526425	205526924	Zm00001d017731	bin22
5	209721786	209722040	CG	Teosinte/Maize	5	209721571	209722070	Zm00001d017898	bin26
5	215035611	215035927	CG	Teosinte/Maize	5	215035384	215036780	Zm00001d018133	bin11
5	215963621	215963692	CG	Teosinte/Maize	5	215963510	215964009	Zm00001d018182	bin3
5	217638058	217638268	CG	Teosinte/Maize	5	217637895	217638394	Zm00001d018265	bin8
5	220386178	220386415	CG	Teosinte/Maize	5	220385854	220386563	Zm00001d018420	bin12
5	221584254	221584499	CG	Teosinte/Maize	5	221584173	221584672	Zm00001d018481	bin23
5	221802333	221802602	CG	Teosinte/Maize	5	221802110	221802609	Zm00001d018496	bin6
5	222111564	222112028	CG	Teosinte/Maize	5	222111575	222112074	Zm00001d018509	bin8
5	222686800	222687267	CG	Teosinte/Maize	5	222686867	222687366	Zm00001d018543	bin8
5	223001901	223002311	CG	Teosinte/Maize	5	223002005	223002088	Zm00001d018557	bin19
5	223543737	223544125	CG	Teosinte/Maize	5	223543444	223543943	Zm00001d018572	bin8
5	223651453	223652155	CG	Teosinte/Maize	5	223651565	223652064	Zm00001d018580	bin2
6	1847879	1848723	CG	Teosinte/Maize	6	1848043	1848542	Zm00001d035016	bin22
6	1850503	1850746	CG	Teosinte/Maize	6	1850304	1850803	Zm00001d035015	bin25
6	3098586	3099544	CG	Teosinte/Maize	6	3098876	3099375	Zm00001d035049	bin9
6	5776753	5777031	CG	Teosinte/Maize	6	5776530	5777029	Zm00001d035113	bin5
6	17374251	17374619	CG	Teosinte/Maize	6	17374048	17374547	Zm00001d035253	bin8
6	18823907	18824239	CG	Teosinte/Maize	6	18823960	18824459	Zm00001d035269	bin21
6	28272421	28272966	CG	Teosinte/Maize	6	28272321	28272886	Zm00001d035470	bin12
6	34748145	34748480	CG	Teosinte/Maize	6	34747991	34748490	Zm00001d035581	bin21
6	41491094	41491595	CG	Teosinte/Maize	6	41491224	41491508	Zm00001d035696	bin11
6	50123075	50123276	CG	Teosinte/Maize	6	50122939	50123438	Zm00001d035791	bin27
6	52292067	52292569	CG	Teosinte/Maize	6	52291965	52292464	Zm00001d035817	bin26
6	54833397	54833597	CG	Teosinte/Maize	6	54833097	54833596	Zm00001d035842	bin9
6	58307985	58308480	CG	Teosinte/Maize	6	58308333	58308832	Zm00001d035881	bin21
6	61207673	61208769	CG	Teosinte/Maize	6	61208091	61208590	Zm00001d035934	bin9
6	61832843	61833035	CG	Teosinte/Maize	6	61832098	61833718	Zm00001d035953	bin11
6	64323956	64324237	CG	Teosinte/Maize	6	64324042	64324541	Zm00001d035980	bin2
6	84661799	84661914	CG	Teosinte/Maize	6	84661471	84661970	Zm00001d036331	bin7
6	85389407	85389828	CG	Teosinte/Maize	6	85389188	85389687	Zm00001d036355	bin9
6	87792955	87793246	CG	Teosinte/Maize	6	87792758	87793257	Zm00001d036423	bin29
6	90961517	90961976	CG	Teosinte/Maize	6	90961559	90962058	Zm00001d036514	bin6
6	90999927	91000564	CG	Teosinte/Maize	6	91000196	91000695	Zm00001d036517	bin4
6	91006345	91006985	CG	Teosinte/Maize	6	91006467	91006966	Zm00001d036517	bin26
6	91186033	91186531	CG	Teosinte/Maize	6	91186074	91186612	Zm00001d036524	bin20
6	93495829	93496119	CG	Teosinte/Maize	6	93495931	93496099	Zm00001d036577	bin20
6	96572057	96572343	CG	Teosinte/Maize	6	96571903	96572402	Zm00001d036655	bin27
6	97050264	97050398	CG	Teosinte/Maize	6	97050000	97050392	Zm00001d036663	bin19
6	100491317	100491622	CG	Teosinte/Maize	6	100491025	100491524	Zm00001d036777	bin9
6	106069355	106069459	CG	Teosinte/Maize	6	106068940	106069439	Zm00001d036905	bin8
6	106203950	106204557	CG	Teosinte/Maize	6	106203967	106204310	Zm00001d036911	bin17
6	106206107	106206667	CG	Teosinte/Maize	6	106206347	106206846	Zm00001d036911	bin23
6	107639190	107639501	CG	Teosinte/Maize	6	107638910	107639409	Zm00001d036966	bin2
6	113254595	113254976	CG	Teosinte/Maize	6	113254626	113254839	Zm00001d037124	bin13
6	113551364	113551512	CG	Teosinte/Maize	6	113551380	113551879	Zm00001d037134	bin10
6	114063538	114063906	CG	Teosinte/Maize	6	114063497	114063996	Zm00001d037156	bin30
6	117731696	117731968	CG	Teosinte/Maize	6	117731410	117731909	Zm00001d037245	bin2
6	118538302	118538452	CG	Teosinte/Maize	6	118538050	118538549	Zm00001d037263	bin6
6	120195982	120196343	CG	Teosinte/Maize	6	120196102	120196560	Zm00001d037305	bin20
6	123788650	123789121	CG	Teosinte/Maize	6	123788646	123789145	Zm00001d037381	bin24
6	126614416	126615035	CG	Teosinte/Maize	6	126614507	126615006	Zm00001d037479	bin7
6	127597743	127597983	CG	Teosinte/Maize	6	127597737	127598236	Zm00001d037504	bin7
6	128805735	128806574	CG	Teosinte/Maize	6	128805905	128806155	Zm00001d037544	bin13
6	130782513	130782666	CG	Teosinte/Maize	6	130782579	130783078	Zm00001d037593	bin2
6	132205527	132205765	CG	Teosinte/Maize	6	132205414	132205843	Zm00001d037625	bin19
6	132797423	132797950	CG	Teosinte/Maize	6	132797645	132798483	Zm00001d037648	bin12
6	133196019	133196365	CG	Teosinte/Maize	6	133195982	133196481	Zm00001d037658	bin23
6	138207645	138207729	CG	Teosinte/Maize	6	138207666	138208165	Zm00001d037803	bin23
6	143128718	143128822	CG	Teosinte/Maize	6	143128558	143129057	Zm00001d037947	bin8
6	143834831	143834948	CG	Teosinte/Maize	6	143834823	143835031	Zm00001d037968	bin20
6	149568544	149568708	CG	Teosinte/Maize	6	149568578	149569077	Zm00001d038151	bin5
6	151448408	151448610	CG	Teosinte/Maize	6	151448134	151448633	Zm00001d038203	bin23
6	153152041	153152801	CG	Teosinte/Maize	6	153152030	153152529	Zm00001d038279	bin8
6	156934637	156935136	CG	Teosinte/Maize	6	156934651	156935150	Zm00001d038418	bin9
6	160394073	160394198	CG	Teosinte/Maize	6	160393780	160394279	Zm00001d038577	bin23
6	161551004	161551419	CG	Teosinte/Maize	6	161550841	161551340	Zm00001d038643	bin23
6	167325784	167326148	CG	Teosinte/Maize	6	167325773	167326272	Zm00001d038936	bin26
6	170662359	170662580	CG	Teosinte/Maize	6	170662079	170662578	Zm00001d039129	bin4
6	171030262	171030564	CG	Teosinte/Maize	6	171030310	171030809	Zm00001d039145	bin5
6	171034025	171034184	CG	Teosinte/Maize	6	171033879	171034378	Zm00001d039146	bin8
6	171572024	171572254	CG	Teosinte/Maize	6	171571984	171572483	Zm00001d039165	bin5
6	172092344	172093114	CG	Teosinte/Maize	6	172092624	172092771	Zm00001d039183	bin14
7	1461520	1461622	CG	Teosinte/Maize	7	1461148	1461647	Zm00001d018641	bin7
7	3074549	3074774	CG	Teosinte/Maize	7	3074456	3074955	Zm00001d018719	bin28
7	5060290	5060526	CG	Teosinte/Maize	7	5060334	5060833	Zm00001d018780	bin10
7	8970930	8971246	CG	Teosinte/Maize	7	8970688	8971235	Zm00001d018907	bin13
7	9875312	9875461	CG	Teosinte/Maize	7	9874961	9875404	Zm00001d018939	bin11
7	12244242	12244501	CG	Teosinte/Maize	7	12243889	12244388	Zm00001d018989	bin6
7	13733601	13733736	CG	Teosinte/Maize	7	13733310	13733821	Zm00001d019036	bin18
7	17217388	17217627	CG	Teosinte/Maize	7	17217049	17218847	Zm00001d019108	bin11
7	18719894	18720857	CG	Teosinte/Maize	7	18720205	18720372	Zm00001d019138	bin18
7	28786312	28786600	CG	Teosinte/Maize	7	28786362	28786525	Zm00001d019343	bin19
7	37786576	37787157	CG	Teosinte/Maize	7	37785360	37787901	Zm00001d019497	bin11
7	39159926	39160376	CG	Teosinte/Maize	7	39159696	39160195	Zm00001d019515	bin6
7	39338523	39338727	CG	Teosinte/Maize	7	39338617	39339116	Zm00001d019518	bin21
7	39340715	39340894	CG	Teosinte/Maize	7	39340617	39341116	Zm00001d019518	bin25
7	39734254	39734508	CG	Teosinte/Maize	7	39734185	39734548	Zm00001d019522	bin12
7	45819096	45819750	CG	Teosinte/Maize	7	45818944	45819443	Zm00001d019598	bin24
7	48735493	48735655	CG	Teosinte/Maize	7	48735079	48735578	Zm00001d019661	bin8
7	49117973	49118133	CG	Teosinte/Maize	7	49118035	49118534	Zm00001d019666	bin8
7	49540927	49541322	CG	Teosinte/Maize	7	49540065	49541193	Zm00001d019670	bin13
7	55355583	55355851	CG	Teosinte/Maize	7	55355605	55356104	Zm00001d019744	bin30
7	56703518	56703675	CG	Teosinte/Maize	7	56703284	56703783	Zm00001d019756	bin8
7	73815122	73815281	CG	Teosinte/Maize	7	73815044	73815543	Zm00001d019901	bin6
7	79911437	79911679	CG	Teosinte/Maize	7	79911492	79911613	Zm00001d019956	bin20
7	84825397	84825920	CG	Teosinte/Maize	7	84825561	84826060	Zm00001d020002	bin8
7	96521091	96522006	CG	Teosinte/Maize	7	96521295	96521794	Zm00001d020160	bin21
7	103465842	103466071	CG	Teosinte/Maize	7	103465816	103466315	Zm00001d020270	bin7
7	106856634	106856944	CG	Teosinte/Maize	7	106856754	106857049	Zm00001d020329	bin11
7	107530728	107530850	CG	Teosinte/Maize	7	107530779	107531007	Zm00001d020340	bin17
7	126953219	126953799	CG	Teosinte/Maize	7	126953363	126953862	Zm00001d020659	bin8
7	129500639	129500851	CG	Teosinte/Maize	7	129500426	129500925	Zm00001d020707	bin26
7	130050809	130051403	CG	Teosinte/Maize	7	130050940	130051439	Zm00001d020719	bin9
7	130463478	130463858	CG	Teosinte/Maize	7	130463271	130463770	Zm00001d020731	bin3
7	130464175	130464342	CG	Teosinte/Maize	7	130463771	130464270	Zm00001d020731	bin4
7	131541881	131542097	CG	Teosinte/Maize	7	131541324	131542155	Zm00001d020760	bin12
7	143760160	143760342	CG	Teosinte/Maize	7	143760143	143760481	Zm00001d021137	bin20
7	144088875	144089184	CG	Teosinte/Maize	7	144088601	144089100	Zm00001d021145	bin5
7	147098163	147098430	CG	Teosinte/Maize	7	147098084	147098583	Zm00001d021258	bin6
7	147358396	147358678	CG	Teosinte/Maize	7	147358424	147358923	Zm00001d021269	bin2
7	147359442	147360048	CG	Teosinte/Maize	7	147359720	147360219	Zm00001d021270	bin30
7	147360582	147360761	CG	Teosinte/Maize	7	147360220	147360719	Zm00001d021270	bin29
7	148694475	148694650	CG	Teosinte/Maize	7	148694271	148694770	Zm00001d021316	bin29
7	154732339	154732596	CG	Teosinte/Maize	7	154732052	154732551	Zm00001d021514	bin22
7	155446976	155448001	CG	Teosinte/Maize	7	155447229	155447728	Zm00001d021542	bin10
7	155508725	155509148	CG	Teosinte/Maize	7	155508603	155509102	Zm00001d021544	bin2
7	155899732	155900006	CG	Teosinte/Maize	7	155899751	155900250	Zm00001d021557	bin6
7	158092923	158093089	CG	Teosinte/Maize	7	158092905	158093175	Zm00001d021613	bin19
7	161670252	161670502	CG	Teosinte/Maize	7	161670019	161670518	Zm00001d021733	bin4
7	161767585	161767769	CG	Teosinte/Maize	7	161767375	161767874	Zm00001d021736	bin24
7	176573959	176574050	CG	Teosinte/Maize	7	176573639	176574138	Zm00001d022387	bin6
7	177355213	177355729	CG	Teosinte/Maize	7	177355274	177355463	Zm00001d022423	bin19
7	177356890	177357153	CG	Teosinte/Maize	7	177356982	177357481	Zm00001d022423	bin10
7	180294918	180295216	CG	Teosinte/Maize	7	180295109	180295608	Zm00001d022577	bin30
7	181987717	181987978	CG	Teosinte/Maize	7	181987850	181987952	Zm00001d022638	bin17
8	6512835	6513381	CG	Teosinte/Maize	8	6513039	6513538	Zm00001d008367	bin10
8	13628293	13629221	CG	Teosinte/Maize	8	13627644	13629511	Zm00001d008586	bin13
8	15278073	15280580	CG	Teosinte/Maize	8	15278227	15278726	Zm00001d008633	bin28
8	15902687	15903954	CG	Teosinte/Maize	8	15902438	15902937	Zm00001d008649	bin21
8	16878181	16878522	CG	Teosinte/Maize	8	16877690	16879120	Zm00001d008674	bin20
8	29000397	29000910	CG	Teosinte/Maize	8	29000465	29000964	Zm00001d008989	bin27
8	36817892	36818242	CG	Teosinte/Maize	8	36818013	36818154	Zm00001d009108	bin15
8	37562215	37563244	CG	Teosinte/Maize	8	37562614	37563113	Zm00001d009121	bin1
8	39632873	39633304	CG	Teosinte/Maize	8	39633062	39633367	Zm00001d009150	bin14
8	40627987	40628275	CG	Teosinte/Maize	8	40628100	40628599	Zm00001d009167	bin7
8	44267789	44267962	CG	Teosinte/Maize	8	44267656	44268470	Zm00001d009222	bin12
8	46798575	46798838	CG	Teosinte/Maize	8	46798350	46798849	Zm00001d009245	bin29
8	47156099	47156401	CG	Teosinte/Maize	8	47156007	47156506	Zm00001d009249	bin27
8	47907433	47908726	CG	Teosinte/Maize	8	47907870	47908512	Zm00001d009260	bin18
8	48670317	48670548	CG	Teosinte/Maize	8	48670364	48670624	Zm00001d009264	bin19
8	61603681	61604514	CG	Teosinte/Maize	8	61603738	61604191	Zm00001d009385	bin20
8	70204893	70204974	CG	Teosinte/Maize	8	70204395	70205522	Zm00001d009562	bin20
8	72862720	72862984	CG	Teosinte/Maize	8	72862682	72863397	Zm00001d009605	bin13
8	73350469	73350694	CG	Teosinte/Maize	8	73350518	73351200	Zm00001d009617	bin11
8	73468304	73468839	CG	Teosinte/Maize	8	73468504	73468653	Zm00001d009618	bin19
8	74205319	74205469	CG	Teosinte/Maize	8	74205270	74205412	Zm00001d009646	bin12
8	75153334	75153558	CG	Teosinte/Maize	8	75153089	75153588	Zm00001d009669	bin3
8	79836508	79836825	CG	Teosinte/Maize	8	79836609	79837108	Zm00001d009755	bin9
8	81398646	81399151	CG	Teosinte/Maize	8	81398685	81399184	Zm00001d009789	bin5
8	94987997	94988405	CG	Teosinte/Maize	8	94988000	94988277	Zm00001d010009	bin19
8	98058211	98058530	CG	Teosinte/Maize	8	98058065	98058564	Zm00001d010066	bin28
8	99276392	99276949	CG	Teosinte/Maize	8	99276626	99277125	Zm00001d010106	bin8
8	99369624	99369921	CG	Teosinte/Maize	8	99369420	99369919	Zm00001d010108	bin6
8	99681322	99681802	CG	Teosinte/Maize	8	99681516	99681925	Zm00001d010112	bin16
8	100003231	100003382	CG	Teosinte/Maize	8	100002889	100003388	Zm00001d010120	bin7
8	100398621	100399139	CG	Teosinte/Maize	8	100398549	100398996	Zm00001d010127	bin15
8	101390404	101390662	CG	Teosinte/Maize	8	101390148	101390647	Zm00001d010146	bin28
8	102409725	102409893	CG	Teosinte/Maize	8	102409617	102410116	Zm00001d010159	bin29
8	105194264	105194693	CG	Teosinte/Maize	8	105194466	105194965	Zm00001d010232	bin21
8	107234321	107234526	CG	Teosinte/Maize	8	107234230	107234729	Zm00001d010281	bin24
8	107984333	107984423	CG	Teosinte/Maize	8	107984343	107984842	Zm00001d010293	bin10
8	109545058	109545304	CG	Teosinte/Maize	8	109544601	109545761	Zm00001d010322	bin17
8	113167229	113167466	CG	Teosinte/Maize	8	113167131	113167630	Zm00001d010404	bin27
8	117496271	117496591	CG	Teosinte/Maize	8	117496086	117496644	Zm00001d010488	bin12
8	128894230	128894463	CG	Teosinte/Maize	8	128894177	128894478	Zm00001d010824	bin13
8	129348116	129348742	CG	Teosinte/Maize	8	129348323	129348822	Zm00001d010835	bin27
8	134840623	134840807	CG	Teosinte/Maize	8	134840483	134840850	Zm00001d010950	bin12
8	135540695	135541128	CG	Teosinte/Maize	8	135540741	135541768	Zm00001d010974	bin11
8	137530662	137530797	CG	Teosinte/Maize	8	137530714	137530782	Zm00001d011055	bin11
8	138813096	138813536	CG	Teosinte/Maize	8	138813183	138813682	Zm00001d011095	bin21
8	148838316	148838460	CG	Teosinte/Maize	8	148837769	148838408	Zm00001d011370	bin18
8	152692067	152692171	CG	Teosinte/Maize	8	152691863	152692362	Zm00001d011504	bin2
8	155339673	155339843	CG	Teosinte/Maize	8	155339560	155340059	Zm00001d011593	bin30
8	155686764	155687389	CG	Teosinte/Maize	8	155686858	155687357	Zm00001d011605	bin24
8	156693476	156694138	CG	Teosinte/Maize	8	156693647	156694380	Zm00001d011628	bin20
8	158313132	158313435	CG	Teosinte/Maize	8	158312979	158313358	Zm00001d011676	bin20
8	158906435	158906580	CG	Teosinte/Maize	8	158906092	158906591	Zm00001d011691	bin26
8	159831171	159831334	CG	Teosinte/Maize	8	159831142	159831641	Zm00001d011720	bin2
8	161664251	161664473	CG	Teosinte/Maize	8	161663329	161664917	Zm00001d011790	bin19
8	162231356	162231530	CG	Teosinte/Maize	8	162230613	162231499	Zm00001d011828	bin16
8	168887103	168887415	CG	Teosinte/Maize	8	168887044	168887543	Zm00001d012147	bin30
8	172434924	172435138	CG	Teosinte/Maize	8	172434934	172435433	Zm00001d012323	bin1
8	176657567	176657736	CG	Teosinte/Maize	8	176657643	176658142	Zm00001d012561	bin9
8	179514754	179514917	CG	Teosinte/Maize	8	179514427	179514926	Zm00001d012734	bin23
9	1604402	1604831	CG	Teosinte/Maize	9	1604322	1604662	Zm00001d044760	bin13
9	1714322	1714560	CG	Teosinte/Maize	9	1714393	1714545	Zm00001d044762	bin19
9	1715130	1715350	CG	Teosinte/Maize	9	1715158	1715310	Zm00001d044762	bin14
9	1779901	1780228	CG	Teosinte/Maize	9	1779954	1780109	Zm00001d044763	bin14
9	1839453	1839600	CG	Teosinte/Maize	9	1839375	1839553	Zm00001d044765	bin20
9	1840234	1840577	CG	Teosinte/Maize	9	1840274	1840452	Zm00001d044765	bin15
9	4328080	4328171	CG	Teosinte/Maize	9	4327681	4328180	Zm00001d044829	bin4
9	11191629	11192274	CG	Teosinte/Maize	9	11191926	11192345	Zm00001d045054	bin20
9	13119465	13119747	CG	Teosinte/Maize	9	13119359	13119715	Zm00001d045112	bin17
9	16491505	16491993	CG	Teosinte/Maize	9	16491679	16491797	Zm00001d045221	bin13
9	16846835	16847206	CG	Teosinte/Maize	9	16846686	16847185	Zm00001d045244	bin22
9	17522446	17522771	CG	Teosinte/Maize	9	17522266	17523365	Zm00001d045269	bin20
9	17763964	17764185	CG	Teosinte/Maize	9	17763933	17764432	Zm00001d045279	bin23
9	17829492	17830050	CG	Teosinte/Maize	9	17829396	17829895	Zm00001d045280	bin25
9	20088525	20088608	CG	Teosinte/Maize	9	20088437	20088734	Zm00001d045377	bin14
9	20171360	20171515	CG	Teosinte/Maize	9	20171185	20171684	Zm00001d045379	bin26
9	21878232	21878932	CG	Teosinte/Maize	9	21878408	21878680	Zm00001d045430	bin19
9	22154560	22154829	CG	Teosinte/Maize	9	22154598	22154944	Zm00001d045436	bin16
9	24927647	24927922	CG	Teosinte/Maize	9	24927458	24927957	Zm00001d045505	bin5
9	36011438	36012356	CG	Teosinte/Maize	9	36011799	36012298	Zm00001d045735	bin10
9	36015260	36015471	CG	Teosinte/Maize	9	36014936	36015435	Zm00001d045735	bin25
9	36017714	36018447	CG	Teosinte/Maize	9	36017436	36017935	Zm00001d045735	bin30
9	50244105	50244251	CG	Teosinte/Maize	9	50243836	50245715	Zm00001d045962	bin11
9	50992038	50992483	CG	Teosinte/Maize	9	50991831	50992330	Zm00001d045972	bin7
9	54563162	54563694	CG	Teosinte/Maize	9	54563464	54563963	Zm00001d046014	bin1
9	55971601	55972659	CG	Teosinte/Maize	9	55971708	55972207	Zm00001d046024	bin1
9	58962857	58963747	CG	Teosinte/Maize	9	58963124	58963623	Zm00001d046047	bin25
9	73619937	73620242	CG	Teosinte/Maize	9	73619778	73620277	Zm00001d046231	bin24
9	76889279	76889543	CG	Teosinte/Maize	9	76889094	76889593	Zm00001d046254	bin7
9	78334667	78334965	CG	Teosinte/Maize	9	78334458	78334957	Zm00001d046288	bin21
9	79547484	79547622	CG	Teosinte/Maize	9	79547481	79547980	Zm00001d046305	bin23
9	89465935	89466145	CG	Teosinte/Maize	9	89465683	89466182	Zm00001d046429	bin22
9	95196721	95196900	CG	Teosinte/Maize	9	95196358	95196857	Zm00001d046545	bin8
9	99667605	99667949	CG	Teosinte/Maize	9	99667694	99668193	Zm00001d046630	bin2
9	104245509	104245786	CG	Teosinte/Maize	9	104245492	104245742	Zm00001d046747	bin16
9	106470421	106470622	CG	Teosinte/Maize	9	106469897	106471093	Zm00001d046800	bin13
9	106734879	106735028	CG	Teosinte/Maize	9	106734614	106735113	Zm00001d046810	bin5
9	110202115	110202998	CG	Teosinte/Maize	9	110201897	110202396	Zm00001d046912	bin10
9	111694961	111695982	CG	Teosinte/Maize	9	111695296	111695676	Zm00001d046933	bin19
9	113503840	113504503	CG	Teosinte/Maize	9	113503913	113504412	Zm00001d046968	bin7
9	119248294	119248741	CG	Teosinte/Maize	9	119248298	119248797	Zm00001d047116	bin2
9	119871448	119871999	CG	Teosinte/Maize	9	119871676	119872175	Zm00001d047142	bin10
9	120191462	120192793	CG	Teosinte/Maize	9	120191567	120191979	Zm00001d047153	bin13
9	122464176	122464356	CG	Teosinte/Maize	9	122464162	122464657	Zm00001d047215	bin20
9	122465306	122465487	CG	Teosinte/Maize	9	122465155	122465650	Zm00001d047215	bin18
9	122920684	122921200	CG	Teosinte/Maize	9	122920564	122921063	Zm00001d047224	bin8
9	125665066	125665585	CG	Teosinte/Maize	9	125665244	125665431	Zm00001d047290	bin19
9	127690362	127691345	CG	Teosinte/Maize	9	127690884	127691383	Zm00001d047361	bin10
9	127876368	127876572	CG	Teosinte/Maize	9	127876421	127876561	Zm00001d047367	bin12
9	129744759	129744943	CG	Teosinte/Maize	9	129744725	129745224	Zm00001d047430	bin26
9	130699398	130699685	CG	Teosinte/Maize	9	130698718	130700339	Zm00001d047453	bin16
9	132661984	132662136	CG	Teosinte/Maize	9	132661593	132662092	Zm00001d047497	bin27
9	132748231	132748409	CG	Teosinte/Maize	9	132747964	132748463	Zm00001d047498	bin3
9	132770144	132770399	CG	Teosinte/Maize	9	132770245	132770504	Zm00001d047502	bin14
9	133463197	133463607	CG	Teosinte/Maize	9	133462982	133463516	Zm00001d047522	bin17
9	134026597	134027006	CG	Teosinte/Maize	9	134026566	134027065	Zm00001d047534	bin29
9	137785508	137785618	CG	Teosinte/Maize	9	137785167	137785666	Zm00001d047636	bin7
9	143522644	143522781	CG	Teosinte/Maize	9	143522663	143523162	Zm00001d047855	bin30
9	144464936	144465235	CG	Teosinte/Maize	9	144464715	144465214	Zm00001d047890	bin4
9	146611202	146611480	CG	Teosinte/Maize	9	146610839	146611338	Zm00001d047967	bin10
9	148911187	148912005	CG	Teosinte/Maize	9	148911217	148911716	Zm00001d048050	bin22
9	150752072	150752649	CG	Teosinte/Maize	9	150751970	150752381	Zm00001d048142	bin19
9	153247852	153248348	CG	Teosinte/Maize	9	153247682	153248181	Zm00001d048252	bin5
9	153254072	153254343	CG	Teosinte/Maize	9	153253953	153254452	Zm00001d048252	bin22
9	155234157	155234747	CG	Teosinte/Maize	9	155234283	155234782	Zm00001d048372	bin10
9	157632789	157633350	CG	Teosinte/Maize	9	157632365	157634693	Zm00001d048516	bin20
9	158551237	158551408	CG	Teosinte/Maize	9	158550765	158552064	Zm00001d048552	bin11
10	1048331	1048538	CG	Teosinte/Maize	10	1048217	1048716	Zm00001d023235	bin8
10	3653308	3653444	CG	Teosinte/Maize	10	3653286	3653785	Zm00001d023337	bin22
10	3998832	3999150	CG	Teosinte/Maize	10	3998697	3999196	Zm00001d023353	bin24
10	4291858	4292030	CG	Teosinte/Maize	10	4291933	4292432	Zm00001d023379	bin23
10	8727287	8728127	CG	Teosinte/Maize	10	8727370	8727869	Zm00001d023525	bin24
10	16869695	16870584	CG	Teosinte/Maize	10	16869798	16870297	Zm00001d023721	bin9
10	17275789	17276319	CG	Teosinte/Maize	10	17275774	17276273	Zm00001d023724	bin7
10	22801485	22801801	CG	Teosinte/Maize	10	22801344	22801843	Zm00001d023810	bin5
10	29148686	29148816	CG	Teosinte/Maize	10	29148547	29149105	Zm00001d023929	bin20
10	31259323	31259502	CG	Teosinte/Maize	10	31259335	31259834	Zm00001d023952	bin6
10	33925447	33925834	CG	Teosinte/Maize	10	33925610	33925938	Zm00001d023979	bin11
10	34971835	34972577	CG	Teosinte/Maize	10	34972402	34972901	Zm00001d023992	bin10
10	35677201	35677544	CG	Teosinte/Maize	10	35677110	35677463	Zm00001d024000	bin16
10	47327955	47328300	CG	Teosinte/Maize	10	47327911	47328410	Zm00001d024120	bin22
10	51318840	51319402	CG	Teosinte/Maize	10	51319071	51319570	Zm00001d024160	bin7
10	51901625	51901935	CG	Teosinte/Maize	10	51901675	51902174	Zm00001d024166	bin8
10	53435929	53436066	CG	Teosinte/Maize	10	53435877	53436376	Zm00001d024178	bin6
10	53531538	53531838	CG	Teosinte/Maize	10	53531251	53531750	Zm00001d024179	bin2
10	54995009	54995208	CG	Teosinte/Maize	10	54994992	54995491	Zm00001d024195	bin3
10	58557325	58557767	CG	Teosinte/Maize	10	58557439	58557938	Zm00001d024234	bin10
10	67238695	67239009	CG	Teosinte/Maize	10	67238836	67238911	Zm00001d024367	bin18
10	67244893	67245615	CG	Teosinte/Maize	10	67245145	67245644	Zm00001d024368	bin10
10	68645214	68646001	CG	Teosinte/Maize	10	68645679	68646178	Zm00001d024394	bin1
10	78547698	78547756	CG	Teosinte/Maize	10	78547476	78547975	Zm00001d024567	bin23
10	81352108	81352372	CG	Teosinte/Maize	10	81351955	81352454	Zm00001d024634	bin8
10	82041911	82042304	CG	Teosinte/Maize	10	82041802	82042204	Zm00001d024647	bin19
10	82875576	82875904	CG	Teosinte/Maize	10	82875702	82876201	Zm00001d024667	bin27
10	84541027	84541272	CG	Teosinte/Maize	10	84541140	84541640	Zm00001d024709	bin12
10	88678327	88678868	CG	Teosinte/Maize	10	88678268	88678767	Zm00001d024798	bin1
10	89236640	89236969	CG	Teosinte/Maize	10	89236434	89236868	Zm00001d024813	bin14
10	89687952	89688216	CG	Teosinte/Maize	10	89687991	89688304	Zm00001d024824	bin19
10	96592476	96592612	CG	Teosinte/Maize	10	96592214	96592678	Zm00001d024952	bin11
10	96817152	96817821	CG	Teosinte/Maize	10	96817179	96817678	Zm00001d024957	bin22
10	96959217	96959784	CG	Teosinte/Maize	10	96959471	96960623	Zm00001d024962	bin14
10	100057649	100058289	CG	Teosinte/Maize	10	100057602	100058101	Zm00001d025022	bin28
10	100276692	100277200	CG	Teosinte/Maize	10	100276565	100277064	Zm00001d025025	bin24
10	100277255	100277493	CG	Teosinte/Maize	10	100277065	100277564	Zm00001d025025	bin23
10	100282839	100282936	CG	Teosinte/Maize	10	100282694	100283193	Zm00001d025025	bin8
10	100956781	100957252	CG	Teosinte/Maize	10	100956785	100956953	Zm00001d025037	bin18
10	104575021	104575558	CG	Teosinte/Maize	10	104575205	104575317	Zm00001d025107	bin13
10	106763604	106763727	CG	Teosinte/Maize	10	106763510	106764009	Zm00001d025152	bin21
10	109136589	109136779	CG	Teosinte/Maize	10	109136647	109136857	Zm00001d025206	bin15
10	110658551	110658835	CG	Teosinte/Maize	10	110658646	110658908	Zm00001d025240	bin13
10	122504797	122504875	CG	Teosinte/Maize	10	122504850	122505349	Zm00001d025566	bin1
10	123039535	123039892	CG	Teosinte/Maize	10	123039507	123040006	Zm00001d025584	bin3
10	125794233	125794630	CG	Teosinte/Maize	10	125794089	125794588	Zm00001d025670	bin7
10	126421825	126422141	CG	Teosinte/Maize	10	126421980	126422309	Zm00001d025692	bin14
10	126536220	126537004	CG	Teosinte/Maize	10	126536243	126536742	Zm00001d025695	bin2
10	126886619	126886764	CG	Teosinte/Maize	10	126886674	126886777	Zm00001d025706	bin11
10	128605530	128605891	CG	Teosinte/Maize	10	128605358	128605747	Zm00001d025757	bin11
10	129106982	129107164	CG	Teosinte/Maize	10	129106909	129107408	Zm00001d025773	bin8
10	130536875	130537164	CG	Teosinte/Maize	10	130535806	130537247	Zm00001d025817	bin11
10	131994158	131994518	CG	Teosinte/Maize	10	131993844	131995176	Zm00001d025865	bin11
10	133780035	133780236	CG	Teosinte/Maize	10	133779675	133780434	Zm00001d025921	bin20
10	133980043	133980423	CG	Teosinte/Maize	10	133979999	133980498	Zm00001d025930	bin23
10	135130116	135130431	CG	Teosinte/Maize	10	135129738	135130584	Zm00001d025979	bin16
10	140995298	140995577	CG	Teosinte/Maize	10	140995179	140995678	Zm00001d026211	bin21
10	142621360	142621904	CG	Teosinte/Maize	10	142621422	142621848	Zm00001d026273	bin12
10	143158152	143159025	CG	Teosinte/Maize	10	143158279	143158460	Zm00001d026296	bin12
10	143237637	143238098	CG	Teosinte/Maize	10	143237385	143237884	Zm00001d026303	bin2
10	143264500	143265140	CG	Teosinte/Maize	10	143264687	143265186	Zm00001d026305	bin9
10	143652898	143653114	CG	Teosinte/Maize	10	143652788	143653287	Zm00001d026333	bin4
10	143981443	143982040	CG	Teosinte/Maize	10	143981605	143982104	Zm00001d026348	bin9
10	145717461	145718000	CG	Teosinte/Maize	10	145717664	145718054	Zm00001d026429	bin20
10	146101905	146102176	CG	Teosinte/Maize	10	146101707	146102048	Zm00001d026452	bin19
10	147477463	147477838	CG	Teosinte/Maize	10	147477345	147477844	Zm00001d026517	bin28
10	147479166	147479492	CG	Teosinte/Maize	10	147479090	147479589	Zm00001d026518	bin26
10	147482263	147482508	CG	Teosinte/Maize	10	147482120	147482619	Zm00001d026519	bin2
10	149049749	149050274	CG	Teosinte/Maize	10	149049808	149050307	Zm00001d026618	bin8
10	149388521	149388747	CG	Teosinte/Maize	10	149388477	149388976	Zm00001d026651	bin4
10	149487396	149488790	CG	Teosinte/Maize	10	149487840	149488339	Zm00001d026653	bin27
10	150317702	150317974	CG	Teosinte/Maize	10	150317158	150318017	Zm00001d026698	bin11
10	150830236	150830470	CG	Teosinte/Maize	10	150830124	150830623	Zm00001d026712	bin23

## Sheet: Figure 4a
Source Data Figure 4a
chrom	pos	Teo_JRIAL2T	Teo_JRIAL2S	Teo_JRIAL2R	Teo_JRIAL2Q	Teo_JRIAL2P	Teo_JRIAL2O	Teo_JRIAL2N	Teo_JRIAL2M	Teo_JRIAL2L	Teo_JRIAL2K	Teo_JRIAL2J	Teo_JRIAL2I	Teo_JRIAL2H	Teo_JRIAL2G	Teo_JRIAL2F	Teo_JRIAL2E	Teo_JRIAL2D	Teo_JRIAL2C	Teo_JRIAL2B	Teo_JRIAL2A	Lan_PI-628514	Lan_PI-628503	Lan_PI-620860	Lan_PI-620859	Lan_PI-620856	Lan_PI-620846	Lan_PI-620842	Lan_PI-620834	Lan_PI-620821	Lan_PI-620819	Lan_PI-620797	Lan_PI-620785	Lan_PI-620784	Lan_PI-620774	Lan_PI-620773	Lan_PI-620767	Lan_AMES-8235	Maize_A632	Maize_B37	Maize_B73	Maize_B97	Maize_CML322	Maize_HP301	Maize_IL14	Maize_LH82	Maize_LH123HT	Maize_Mo17	Maize_Oh43
8	135920146	NA	NA	NA	NA	NA	NA	NA	NA	NA	NA	NA	NA	NA	NA	NA	NA	NA	NA	NA	NA	NA	NA	NA	NA	NA	NA	NA	NA	NA	NA	NA	NA	NA	NA	NA	NA	NA	NA	NA	NA	NA	NA	NA	NA	NA	NA	NA	NA
8	135920147	NA	1	NA	NA	NA	NA	NA	NA	NA	0.5	NA	NA	NA	NA	NA	NA	NA	NA	NA	NA	NA	NA	NA	NA	NA	NA	NA	NA	NA	NA	NA	NA	1	NA	NA	NA	NA	NA	NA	1	1	0.75	NA	NA	NA	NA	NA	1
8	135920148	1	NA	1	1	1	0.75	0.5	NA	NA	NA	NA	NA	NA	NA	NA	1	NA	1	1	NA	1	1	NA	NA	NA	NA	NA	0.333333	0	NA	0.5	0.666667	NA	NA	NA	NA	0	0	NA	0.888889	NA	1	NA	NA	NA	NA	NA	NA
8	135920183	NA	NA	NA	NA	NA	NA	NA	NA	NA	NA	NA	NA	NA	NA	NA	NA	NA	NA	NA	NA	NA	NA	NA	NA	NA	NA	NA	NA	NA	NA	NA	NA	NA	NA	NA	NA	NA	NA	NA	NA	NA	NA	NA	NA	NA	NA	NA	NA
8	135920184	NA	NA	NA	NA	NA	NA	NA	NA	NA	NA	NA	NA	NA	NA	NA	NA	NA	NA	NA	NA	NA	NA	NA	NA	NA	NA	NA	NA	NA	NA	NA	NA	NA	NA	NA	NA	NA	NA	NA	NA	NA	NA	NA	1	NA	NA	NA	NA
8	135920185	NA	NA	NA	NA	NA	NA	NA	NA	NA	NA	NA	NA	NA	NA	NA	NA	NA	NA	1	NA	NA	NA	NA	NA	NA	NA	NA	NA	NA	NA	NA	NA	NA	NA	NA	NA	NA	NA	NA	NA	NA	NA	NA	1	NA	NA	NA	NA
8	135920216	NA	NA	NA	NA	NA	NA	NA	NA	NA	NA	NA	NA	NA	NA	NA	NA	NA	NA	NA	NA	NA	NA	NA	NA	NA	NA	NA	NA	NA	NA	NA	NA	NA	NA	NA	NA	NA	NA	NA	NA	NA	NA	NA	NA	NA	NA	NA	NA
8	135920217	NA	NA	NA	1	NA	NA	NA	NA	NA	NA	NA	NA	NA	NA	NA	NA	NA	NA	NA	NA	NA	NA	NA	NA	NA	NA	NA	NA	NA	NA	NA	NA	NA	NA	NA	NA	NA	NA	NA	NA	NA	NA	NA	NA	NA	NA	NA	NA
8	135920281	NA	NA	NA	NA	NA	NA	NA	NA	NA	NA	NA	NA	NA	NA	NA	NA	NA	NA	NA	NA	NA	NA	NA	NA	NA	NA	NA	NA	NA	NA	NA	NA	NA	NA	NA	NA	NA	NA	NA	NA	NA	NA	NA	NA	NA	NA	NA	NA
8	135920282	NA	NA	NA	NA	NA	NA	NA	NA	NA	NA	NA	NA	NA	NA	NA	NA	NA	NA	NA	NA	NA	NA	NA	1	NA	NA	NA	NA	NA	NA	NA	NA	1	NA	NA	NA	NA	NA	NA	0.7	0.75	1	NA	1	NA	NA	NA	1
8	135920283	NA	NA	NA	NA	NA	NA	NA	NA	NA	NA	NA	NA	NA	NA	NA	NA	NA	NA	NA	NA	NA	1	NA	NA	NA	1	NA	0.75	1	NA	NA	NA	NA	NA	NA	NA	0.666667	NA	NA	1	1	NA	NA	0.666667	NA	NA	NA	NA
8	135920295	NA	NA	NA	NA	NA	NA	NA	NA	NA	NA	NA	NA	NA	NA	NA	NA	NA	NA	NA	NA	NA	NA	NA	NA	NA	NA	NA	NA	NA	NA	NA	NA	NA	NA	NA	NA	NA	NA	NA	NA	NA	NA	NA	NA	NA	NA	NA	NA
8	135920296	NA	NA	NA	NA	NA	NA	NA	NA	NA	NA	NA	NA	NA	NA	NA	NA	NA	NA	NA	NA	NA	NA	NA	NA	NA	0	NA	0	0	NA	NA	NA	NA	NA	NA	NA	0	NA	NA	NA	NA	NA	NA	0	NA	NA	NA	NA
8	135920300	NA	NA	NA	NA	NA	NA	NA	NA	NA	NA	NA	NA	NA	NA	NA	NA	NA	NA	NA	NA	NA	NA	NA	NA	NA	NA	NA	NA	NA	NA	NA	NA	NA	NA	NA	NA	NA	NA	NA	NA	NA	NA	NA	NA	NA	NA	NA	NA
8	135920301	NA	NA	NA	NA	NA	NA	NA	NA	NA	NA	NA	NA	NA	NA	NA	NA	NA	NA	NA	NA	NA	NA	NA	1	NA	NA	NA	NA	NA	NA	NA	NA	1	NA	NA	NA	NA	NA	NA	0.888889	0.666667	1	NA	1	NA	NA	NA	1
8	135920302	NA	NA	NA	NA	NA	NA	NA	NA	NA	NA	NA	NA	NA	NA	NA	NA	NA	NA	NA	NA	NA	1	NA	NA	NA	1	NA	1	1	NA	NA	NA	NA	NA	NA	NA	1	NA	NA	NA	NA	1	NA	NA	NA	NA	NA	0.75
8	135920309	NA	NA	NA	NA	NA	NA	NA	NA	NA	NA	NA	NA	NA	NA	NA	NA	NA	NA	NA	NA	NA	NA	NA	NA	NA	NA	NA	NA	NA	NA	NA	NA	NA	NA	NA	NA	NA	NA	NA	NA	NA	NA	NA	NA	NA	NA	NA	NA
8	135920310	NA	NA	NA	NA	NA	NA	NA	NA	NA	NA	NA	NA	NA	NA	NA	NA	NA	NA	NA	NA	NA	NA	NA	1	NA	NA	NA	NA	NA	NA	NA	NA	1	NA	NA	NA	NA	NA	NA	0.888889	1	1	NA	0.666667	NA	NA	NA	1
8	135920311	NA	NA	NA	NA	NA	NA	NA	NA	NA	NA	NA	NA	NA	NA	NA	NA	NA	NA	NA	NA	NA	1	NA	NA	NA	1	NA	0.75	1	NA	NA	NA	NA	NA	NA	NA	1	NA	NA	NA	NA	1	NA	NA	NA	NA	NA	NA
8	135920321	NA	NA	NA	NA	NA	NA	NA	NA	NA	NA	NA	NA	NA	NA	NA	NA	NA	NA	NA	NA	NA	NA	NA	NA	NA	NA	NA	NA	NA	NA	NA	NA	NA	NA	NA	NA	NA	NA	NA	NA	NA	NA	NA	NA	NA	NA	NA	NA
8	135920322	NA	NA	NA	NA	NA	NA	NA	NA	NA	NA	NA	NA	NA	NA	NA	NA	NA	NA	NA	NA	NA	NA	NA	1	NA	NA	NA	NA	NA	NA	NA	NA	1	NA	NA	NA	NA	NA	NA	1	0.75	1	NA	1	NA	NA	NA	1
8	135920323	NA	NA	NA	NA	NA	NA	NA	NA	NA	NA	NA	NA	NA	NA	NA	NA	NA	NA	NA	NA	NA	1	NA	NA	NA	1	NA	1	1	NA	NA	1	NA	NA	NA	NA	1	NA	NA	0.8	1	1	NA	0.6	NA	NA	NA	NA
8	135920330	NA	NA	NA	NA	NA	NA	NA	NA	NA	NA	NA	NA	NA	NA	NA	NA	NA	NA	NA	NA	NA	NA	NA	NA	NA	NA	NA	NA	NA	NA	NA	NA	NA	NA	NA	NA	NA	NA	NA	NA	NA	NA	NA	NA	NA	NA	NA	NA
8	135920331	NA	NA	NA	NA	NA	NA	NA	NA	NA	NA	NA	NA	NA	NA	NA	NA	NA	NA	NA	NA	NA	NA	NA	0.666667	NA	NA	NA	NA	NA	NA	NA	NA	1	NA	NA	NA	NA	NA	NA	1	1	1	NA	1	NA	NA	NA	1
8	135920332	NA	NA	NA	NA	NA	NA	NA	NA	NA	NA	NA	NA	NA	NA	NA	NA	NA	NA	NA	NA	NA	1	NA	NA	NA	1	NA	1	1	NA	NA	NA	0.666667	NA	NA	NA	1	NA	NA	1	NA	NA	NA	NA	NA	NA	NA	NA
8	135920346	NA	NA	NA	NA	NA	NA	NA	NA	NA	NA	NA	NA	NA	NA	NA	NA	NA	NA	NA	NA	NA	NA	NA	NA	NA	NA	NA	NA	NA	NA	NA	NA	NA	NA	NA	NA	NA	NA	NA	NA	NA	NA	NA	NA	NA	NA	NA	NA
8	135920347	NA	NA	NA	NA	NA	NA	NA	NA	NA	NA	NA	NA	NA	NA	NA	NA	NA	NA	NA	NA	NA	NA	NA	1	NA	NA	NA	NA	NA	NA	NA	NA	NA	NA	NA	NA	NA	NA	NA	1	1	1	NA	1	NA	NA	NA	1
8	135920348	NA	NA	NA	NA	NA	NA	NA	NA	NA	NA	NA	NA	NA	NA	NA	NA	NA	NA	NA	NA	NA	0.333333	NA	NA	NA	0.666667	NA	1	1	NA	NA	NA	1	NA	NA	NA	NA	NA	NA	NA	0.666667	NA	NA	NA	NA	NA	NA	1
8	135920416	NA	NA	NA	NA	NA	NA	NA	NA	NA	NA	NA	NA	NA	NA	NA	NA	NA	NA	NA	NA	NA	NA	NA	NA	NA	NA	NA	NA	NA	NA	NA	NA	NA	NA	NA	NA	NA	NA	NA	NA	NA	NA	NA	NA	NA	NA	NA	NA
8	135920417	0.666667	NA	NA	NA	NA	0.666667	0.666667	NA	NA	NA	NA	NA	NA	NA	1	NA	NA	NA	0.666667	1	NA	NA	1	NA	NA	NA	NA	1	NA	NA	NA	NA	NA	NA	NA	NA	NA	1	NA	0.8	1	1	NA	1	NA	NA	NA	1
8	135920418	0.5	1	0.777778	NA	1	NA	0.5	NA	0.333333	1	NA	NA	0.5	0.857143	NA	NA	NA	NA	NA	NA	NA	1	NA	1	NA	1	1	NA	1	NA	NA	1	0.75	NA	NA	NA	1	0.6	NA	NA	0.666667	0.888889	NA	0.857143	NA	0	1	0.636364
8	135920425	NA	NA	NA	NA	NA	NA	NA	NA	NA	NA	NA	NA	NA	NA	NA	NA	NA	NA	NA	NA	NA	NA	NA	NA	NA	NA	NA	NA	NA	NA	NA	NA	NA	NA	NA	NA	NA	NA	NA	NA	NA	NA	NA	NA	NA	NA	NA	NA
8	135920426	0.666667	1	NA	NA	NA	0.333333	1	1	NA	1	NA	NA	NA	NA	1	NA	NA	NA	1	1	NA	NA	1	NA	NA	NA	NA	0.5	NA	NA	NA	NA	NA	NA	NA	NA	NA	1	NA	0.75	0.666667	1	NA	1	NA	NA	1	0.5
8	135920427	NA	NA	0.888889	1	0.666667	0.875	NA	0.666667	1	0.666667	0.5	1	1	0.888889	1	1	NA	NA	0.875	1	NA	NA	NA	0.8	NA	1	1	0.8	1	NA	NA	1	0.75	NA	NA	NA	1	NA	NA	NA	NA	0.9	NA	NA	NA	0.666667	0.666667	0.785714
8	135920437	NA	NA	NA	NA	NA	NA	NA	NA	NA	NA	NA	NA	NA	NA	NA	NA	NA	NA	NA	NA	NA	NA	NA	NA	NA	NA	NA	NA	NA	NA	NA	NA	NA	NA	NA	NA	NA	NA	NA	NA	NA	NA	NA	NA	NA	NA	NA	NA
8	135920438	0.666667	1	NA	NA	NA	0.666667	1	1	NA	1	NA	1	NA	NA	1	NA	NA	NA	1	0.666667	NA	NA	1	NA	NA	NA	NA	1	NA	NA	NA	NA	NA	NA	NA	NA	NA	NA	NA	1	1	1	NA	1	NA	NA	1	1
8	135920439	NA	NA	0.8	1	1	NA	NA	0.25	0.666667	NA	1	NA	1	0.454545	1	1	NA	0.333333	NA	NA	NA	NA	NA	0.857143	NA	1	1	NA	0.666667	NA	NA	1	0.75	0.5	NA	1	1	0.8	NA	0.875	0.666667	NA	1	1	1	0.666667	NA	0.875
8	135920446	NA	NA	NA	NA	NA	NA	NA	NA	NA	NA	NA	NA	NA	NA	NA	NA	NA	NA	NA	NA	NA	NA	NA	NA	NA	NA	NA	NA	NA	NA	NA	NA	NA	NA	NA	NA	NA	NA	NA	NA	NA	NA	NA	NA	NA	NA	NA	NA
8	135920447	1	1	NA	NA	NA	1	1	1	NA	NA	NA	1	NA	NA	1	NA	NA	NA	1	0.333333	NA	NA	1	NA	NA	NA	NA	1	NA	NA	NA	NA	NA	NA	NA	NA	NA	NA	NA	1	1	1	NA	1	NA	NA	1	1
8	135920448	NA	1	0.727273	1	1	NA	NA	NA	0.833333	1	0.5	NA	1	0.833333	NA	0.833333	NA	0.333333	1	1	NA	1	NA	0.857143	NA	1	1	0.8	0.666667	NA	0	1	0.75	0.5	NA	1	1	0.833333	NA	NA	0.75	0.789474	1	NA	1	0.75	0.75	0.882353
8	135920456	NA	NA	NA	NA	NA	NA	NA	NA	NA	NA	NA	NA	NA	NA	NA	NA	NA	NA	NA	NA	NA	NA	NA	NA	NA	NA	NA	NA	NA	NA	NA	NA	NA	NA	NA	NA	NA	NA	NA	NA	NA	NA	NA	NA	NA	NA	NA	NA
8	135920457	1	1	NA	NA	NA	1	0.75	1	NA	1	NA	1	NA	NA	1	NA	NA	NA	1	1	NA	NA	1	NA	NA	NA	NA	1	NA	NA	NA	NA	NA	NA	NA	NA	NA	NA	NA	1	1	NA	NA	0.5	NA	NA	1	0.5
8	135920458	NA	NA	1	1	0.75	NA	NA	NA	1	NA	0.75	NA	1	1	NA	1	NA	0.5	NA	NA	NA	1	NA	1	NA	0.666667	1	NA	1	NA	1	1	0.75	0.5	NA	1	NA	1	1	NA	0.666667	0.842105	1	NA	1	0.75	0.714286	0.9
8	135920473	NA	NA	NA	NA	NA	NA	NA	NA	NA	NA	NA	NA	NA	NA	NA	NA	NA	NA	NA	NA	NA	NA	NA	NA	NA	NA	NA	NA	NA	NA	NA	NA	NA	NA	NA	NA	NA	NA	NA	NA	NA	NA	NA	NA	NA	NA	NA	NA
8	135920474	1	1	NA	NA	NA	0.666667	1	1	NA	0.5	NA	1	NA	NA	1	NA	NA	NA	1	0.666667	NA	NA	1	NA	NA	NA	NA	0.5	NA	NA	NA	NA	NA	NA	NA	NA	NA	NA	NA	1	0.5	NA	NA	1	NA	NA	1	1
8	135920475	1	1	1	1	0.833333	0.875	0.857143	1	1	NA	0.7	1	1	0.75	1	0.833333	NA	0.666667	0.875	1	NA	1	NA	1	NA	1	0.666667	NA	0.666667	NA	1	1	1	0.333333	NA	1	NA	0.714286	1	1	0.8	0.777778	1	0.75	1	0.6	NA	NA
8	135920489	NA	NA	NA	NA	NA	NA	NA	NA	NA	NA	NA	NA	NA	NA	NA	NA	NA	NA	NA	NA	NA	NA	NA	NA	NA	NA	NA	NA	NA	NA	NA	NA	NA	NA	NA	NA	NA	NA	NA	NA	NA	NA	NA	NA	NA	NA	NA	NA
8	135920490	1	1	NA	NA	NA	0.5	0.666667	0.5	NA	1	NA	NA	NA	NA	1	NA	NA	NA	0.5	0.666667	NA	NA	1	NA	NA	NA	NA	1	NA	NA	NA	NA	NA	NA	NA	NA	NA	NA	NA	0.5	1	NA	NA	1	NA	NA	0.666667	1
8	135920491	1	0.857143	1	0.6	0.857143	NA	1	NA	0.833333	NA	0.7	1	1	0.583333	NA	0.833333	NA	0.666667	NA	NA	NA	1	NA	0.833333	NA	0.666667	0.333333	1	1	NA	0.666667	0.666667	1	1	NA	1	NA	1	NA	1	0.5	0.888889	1	NA	NA	1	0.777778	0.9
8	135920529	NA	NA	NA	NA	NA	NA	NA	NA	NA	NA	NA	NA	NA	NA	NA	NA	NA	NA	NA	NA	NA	NA	NA	NA	NA	NA	NA	NA	NA	NA	NA	NA	NA	NA	NA	NA	NA	NA	NA	NA	NA	NA	NA	NA	NA	NA	NA	NA
8	135920530	1	1	NA	NA	NA	NA	0.666667	NA	NA	NA	NA	1	NA	NA	0.5	NA	NA	NA	0.8	NA	NA	NA	NA	NA	NA	NA	NA	NA	NA	NA	NA	NA	NA	NA	NA	NA	NA	NA	NA	NA	NA	NA	NA	NA	NA	NA	1	NA
8	135920531	NA	NA	0.888889	1	1	1	NA	NA	1	1	0.571429	NA	0.666667	0.75	NA	0.833333	NA	1	NA	1	NA	1	NA	0.833333	NA	1	1	1	0.5	NA	0.666667	0.666667	0.75	1	NA	1	NA	1	0.5	1	1	0.875	1	1	NA	1	NA	0.857143
8	135920668	NA	NA	NA	NA	NA	NA	NA	NA	NA	NA	NA	NA	NA	NA	NA	NA	NA	NA	NA	NA	NA	NA	NA	NA	NA	NA	NA	NA	NA	NA	NA	NA	NA	NA	NA	NA	NA	NA	NA	NA	NA	NA	NA	NA	NA	NA	NA	NA
8	135920669	NA	NA	NA	NA	NA	NA	NA	NA	NA	NA	NA	NA	NA	NA	NA	NA	NA	NA	NA	NA	NA	NA	NA	NA	NA	NA	NA	NA	NA	NA	NA	NA	NA	NA	NA	NA	NA	NA	NA	NA	NA	NA	NA	NA	1	NA	NA	NA
8	135920670	NA	NA	NA	1	1	NA	NA	NA	NA	1	1	NA	NA	NA	NA	NA	NA	NA	NA	NA	NA	NA	NA	1	NA	NA	NA	1	NA	NA	1	NA	NA	1	NA	NA	NA	NA	NA	NA	1	NA	NA	0.5	NA	NA	1	NA
8	135920803	NA	NA	NA	NA	NA	NA	NA	NA	NA	NA	NA	NA	NA	NA	NA	NA	NA	NA	NA	NA	NA	NA	NA	NA	NA	NA	NA	NA	NA	NA	NA	NA	NA	NA	NA	NA	NA	NA	NA	NA	NA	NA	NA	NA	NA	NA	NA	NA
8	135920804	NA	NA	NA	NA	NA	NA	NA	NA	NA	NA	NA	NA	NA	NA	NA	NA	NA	NA	NA	NA	NA	NA	NA	0.75	NA	NA	NA	NA	NA	NA	1	1	NA	1	NA	NA	NA	NA	NA	1	NA	0.5	NA	1	NA	NA	NA	1
8	135920805	NA	NA	NA	NA	NA	NA	NA	NA	NA	NA	NA	NA	NA	NA	NA	NA	NA	NA	NA	NA	NA	NA	NA	NA	NA	NA	NA	NA	NA	NA	NA	NA	NA	NA	NA	NA	NA	NA	NA	NA	NA	NA	0.5	NA	NA	NA	NA	NA
8	135920827	NA	NA	NA	NA	NA	NA	NA	NA	NA	NA	NA	NA	NA	NA	NA	NA	NA	NA	NA	NA	NA	NA	NA	NA	NA	NA	NA	NA	NA	NA	NA	NA	NA	NA	NA	NA	NA	NA	NA	NA	NA	NA	NA	NA	NA	NA	NA	NA
8	135920828	NA	NA	NA	NA	NA	NA	NA	NA	NA	NA	NA	NA	NA	NA	NA	NA	NA	NA	NA	NA	NA	NA	NA	1	NA	NA	NA	NA	NA	NA	1	1	NA	1	NA	NA	NA	NA	NA	1	NA	NA	NA	0.5	NA	NA	NA	1
8	135920829	NA	NA	NA	NA	NA	NA	NA	NA	NA	NA	NA	NA	NA	NA	NA	NA	NA	NA	NA	NA	NA	NA	NA	NA	NA	NA	NA	NA	NA	NA	NA	NA	NA	NA	NA	NA	NA	NA	NA	NA	NA	NA	1	NA	NA	NA	NA	NA
8	135920905	NA	NA	NA	NA	NA	NA	NA	NA	NA	NA	NA	NA	NA	NA	NA	NA	NA	NA	NA	NA	NA	NA	NA	NA	NA	NA	NA	NA	NA	NA	NA	NA	NA	NA	NA	NA	NA	NA	NA	NA	NA	NA	NA	NA	NA	NA	NA	NA
8	135920906	NA	NA	NA	NA	NA	NA	NA	NA	NA	NA	NA	NA	NA	NA	NA	NA	NA	NA	NA	NA	NA	NA	NA	0.25	NA	NA	NA	NA	NA	NA	1	1	NA	1	NA	NA	1	NA	NA	1	NA	NA	NA	1	NA	NA	NA	0.666667
8	135920927	NA	NA	NA	NA	NA	NA	NA	NA	NA	NA	NA	NA	NA	NA	NA	NA	NA	NA	NA	NA	NA	NA	NA	NA	NA	NA	NA	NA	NA	NA	NA	NA	NA	NA	NA	NA	NA	NA	NA	NA	NA	NA	NA	NA	NA	NA	NA	NA
8	135920928	NA	NA	NA	NA	NA	NA	NA	NA	NA	NA	NA	NA	NA	NA	NA	NA	NA	NA	NA	NA	NA	NA	NA	0.666667	NA	NA	NA	NA	NA	NA	0.666667	1	NA	1	NA	NA	1	NA	NA	NA	NA	NA	NA	NA	NA	NA	NA	NA
8	135920929	NA	NA	NA	NA	NA	NA	NA	NA	NA	NA	NA	NA	NA	NA	NA	NA	NA	NA	NA	NA	NA	NA	NA	NA	NA	NA	NA	NA	NA	NA	NA	NA	NA	NA	NA	NA	NA	1	NA	NA	NA	NA	NA	NA	NA	NA	NA	NA
8	135920956	NA	NA	NA	NA	NA	NA	NA	NA	NA	NA	NA	NA	NA	NA	NA	NA	NA	NA	NA	NA	NA	NA	NA	NA	NA	NA	NA	NA	NA	NA	NA	NA	NA	NA	NA	NA	NA	NA	NA	NA	NA	NA	NA	NA	NA	NA	NA	NA
8	135920957	NA	NA	NA	0.5	NA	NA	NA	NA	NA	NA	NA	NA	NA	NA	NA	NA	NA	NA	NA	NA	NA	NA	NA	0.666667	NA	NA	NA	NA	NA	NA	NA	1	NA	NA	NA	NA	NA	NA	NA	NA	NA	NA	NA	NA	NA	NA	NA	NA
8	135920958	NA	NA	NA	NA	NA	NA	NA	NA	NA	NA	NA	NA	NA	NA	NA	NA	NA	NA	NA	NA	NA	NA	NA	NA	NA	NA	NA	NA	NA	NA	NA	NA	NA	NA	NA	NA	NA	1	NA	NA	1	NA	1	1	NA	NA	NA	NA
8	135920963	NA	NA	NA	NA	NA	NA	NA	NA	NA	NA	NA	NA	NA	NA	NA	NA	NA	NA	NA	NA	NA	NA	NA	NA	NA	NA	NA	NA	NA	NA	NA	NA	NA	NA	NA	NA	NA	NA	NA	NA	NA	NA	NA	NA	NA	NA	NA	NA
8	135920964	NA	NA	NA	1	NA	NA	NA	NA	NA	NA	NA	NA	NA	NA	NA	NA	NA	NA	NA	NA	NA	NA	NA	NA	NA	NA	NA	NA	NA	NA	NA	0.666667	NA	NA	NA	NA	NA	NA	NA	NA	NA	NA	NA	NA	NA	NA	NA	NA
8	135920965	NA	NA	NA	NA	NA	NA	NA	NA	NA	NA	NA	NA	NA	NA	NA	NA	NA	NA	NA	NA	NA	NA	NA	NA	NA	NA	NA	NA	NA	NA	NA	NA	NA	NA	NA	NA	NA	1	NA	NA	1	NA	1	1	NA	NA	NA	NA
8	135921044	NA	NA	NA	NA	NA	NA	NA	NA	NA	NA	NA	NA	NA	NA	NA	NA	NA	NA	NA	NA	NA	NA	NA	NA	NA	NA	NA	NA	NA	NA	NA	NA	NA	NA	NA	NA	NA	NA	NA	NA	NA	NA	NA	NA	NA	NA	NA	NA
8	135921045	NA	NA	NA	1	NA	NA	NA	NA	NA	NA	NA	NA	NA	NA	NA	NA	NA	NA	1	NA	NA	NA	NA	NA	NA	NA	NA	NA	NA	NA	NA	NA	NA	NA	NA	NA	NA	NA	NA	NA	1	NA	NA	NA	NA	NA	NA	NA
8	135921046	NA	NA	NA	NA	NA	NA	1	NA	NA	NA	NA	NA	NA	NA	NA	NA	1	NA	NA	NA	NA	NA	NA	NA	NA	NA	NA	NA	1	NA	NA	1	NA	NA	NA	NA	NA	1	NA	NA	NA	0.5	NA	NA	NA	NA	NA	NA
8	135921083	NA	NA	NA	NA	NA	NA	NA	NA	NA	NA	NA	NA	NA	NA	NA	NA	NA	NA	NA	NA	NA	NA	NA	NA	NA	NA	NA	NA	NA	NA	NA	NA	NA	NA	NA	NA	NA	NA	NA	NA	NA	NA	NA	NA	NA	NA	NA	NA
8	135921084	NA	NA	NA	NA	NA	NA	NA	NA	NA	NA	NA	NA	NA	NA	NA	NA	NA	NA	1	NA	NA	NA	NA	NA	NA	NA	NA	NA	NA	NA	NA	NA	NA	NA	NA	NA	NA	NA	NA	NA	0.666667	NA	NA	NA	NA	NA	NA	NA
8	135921085	NA	NA	NA	NA	NA	NA	0.5	NA	NA	NA	NA	NA	NA	NA	NA	NA	1	NA	NA	NA	NA	NA	NA	NA	NA	NA	NA	NA	1	NA	NA	0.5	NA	NA	NA	NA	NA	0.75	NA	NA	0.857143	1	NA	0.666667	NA	NA	NA	1
8	135921086	NA	NA	NA	NA	NA	NA	NA	NA	NA	NA	NA	NA	NA	NA	NA	NA	NA	NA	NA	NA	NA	NA	NA	NA	NA	NA	NA	NA	NA	NA	NA	NA	NA	NA	NA	NA	NA	NA	NA	NA	NA	NA	NA	NA	NA	NA	NA	NA
8	135921087	NA	NA	NA	NA	NA	NA	NA	NA	NA	NA	NA	NA	NA	NA	NA	NA	NA	NA	1	NA	NA	NA	NA	NA	NA	NA	NA	NA	NA	NA	NA	NA	NA	NA	NA	NA	NA	NA	NA	NA	0.666667	NA	NA	NA	NA	NA	NA	NA
8	135921088	NA	NA	NA	NA	NA	NA	NA	NA	NA	NA	NA	NA	NA	NA	NA	NA	1	NA	NA	NA	NA	NA	NA	NA	NA	NA	NA	NA	1	NA	NA	1	NA	NA	NA	NA	NA	1	NA	NA	1	1	NA	0.666667	NA	NA	NA	1
8	135921129	NA	NA	NA	NA	NA	NA	NA	NA	NA	NA	NA	NA	NA	NA	NA	NA	NA	NA	NA	NA	NA	NA	NA	NA	NA	NA	NA	NA	NA	NA	NA	NA	NA	NA	NA	NA	NA	NA	NA	NA	NA	NA	NA	NA	NA	NA	NA	NA
8	135921130	NA	NA	NA	NA	NA	NA	NA	NA	NA	NA	NA	NA	NA	NA	NA	NA	NA	NA	0.833333	NA	NA	NA	NA	1	NA	NA	NA	NA	NA	NA	NA	1	NA	NA	NA	NA	NA	NA	NA	1	0.8	NA	NA	NA	NA	NA	NA	1
8	135921131	NA	NA	NA	NA	NA	NA	NA	NA	NA	NA	NA	NA	NA	NA	NA	NA	1	NA	NA	NA	NA	NA	NA	NA	NA	NA	NA	NA	1	NA	NA	NA	NA	1	NA	NA	NA	0.5	NA	NA	0.714286	1	NA	1	NA	NA	NA	NA
8	135921132	NA	NA	NA	NA	NA	NA	NA	NA	NA	NA	NA	NA	NA	NA	NA	NA	NA	NA	NA	NA	NA	NA	NA	1	NA	NA	NA	NA	NA	NA	NA	NA	NA	NA	NA	NA	NA	NA	NA	1	NA	NA	NA	1	NA	NA	NA	NA
8	135921133	NA	NA	NA	NA	NA	NA	NA	NA	NA	NA	NA	NA	NA	NA	NA	NA	1	NA	NA	NA	NA	NA	NA	1	NA	NA	NA	NA	1	NA	NA	NA	NA	1	NA	NA	NA	0.5	NA	NA	0.857143	1	NA	NA	NA	NA	NA	1
8	135921144	NA	NA	NA	NA	NA	NA	NA	NA	NA	NA	NA	NA	NA	NA	NA	NA	NA	NA	NA	NA	NA	NA	NA	NA	NA	NA	NA	NA	NA	NA	NA	NA	NA	NA	NA	NA	NA	NA	NA	NA	NA	NA	NA	NA	NA	NA	NA	NA
8	135921145	NA	NA	NA	NA	NA	NA	NA	NA	NA	NA	NA	NA	NA	NA	NA	NA	NA	NA	0.571429	NA	NA	NA	NA	0.5	NA	NA	NA	0.5	NA	NA	NA	0.5	NA	NA	NA	NA	NA	NA	NA	1	0.8	NA	NA	1	NA	NA	NA	0.75
8	135921146	NA	NA	NA	NA	NA	NA	NA	NA	NA	NA	NA	NA	NA	NA	NA	NA	1	NA	1	NA	NA	1	NA	NA	NA	NA	NA	NA	1	NA	NA	1	NA	1	NA	NA	NA	NA	NA	NA	0.571429	1	NA	NA	NA	NA	NA	NA
8	135921210	NA	NA	NA	NA	NA	NA	NA	NA	NA	NA	NA	NA	NA	NA	NA	NA	NA	NA	NA	NA	NA	NA	NA	NA	NA	NA	NA	NA	NA	NA	NA	NA	NA	NA	NA	NA	NA	NA	NA	NA	NA	NA	NA	NA	NA	NA	NA	NA
8	135921211	NA	NA	NA	NA	NA	NA	NA	NA	NA	NA	NA	NA	NA	NA	NA	NA	NA	NA	1	NA	NA	NA	0.5	1	NA	1	NA	1	NA	NA	NA	NA	NA	NA	NA	NA	NA	NA	NA	0.666667	0.75	NA	NA	1	NA	NA	NA	0.75
8	135921212	NA	NA	NA	NA	NA	NA	NA	NA	NA	NA	NA	NA	NA	NA	NA	NA	NA	NA	NA	NA	NA	1	NA	NA	NA	NA	NA	1	1	NA	NA	NA	NA	1	NA	NA	NA	1	NA	NA	0.666667	0.888889	NA	NA	NA	NA	NA	NA
8	135921224	NA	NA	NA	NA	NA	NA	NA	NA	NA	NA	NA	NA	NA	NA	NA	NA	NA	NA	NA	NA	NA	NA	NA	NA	NA	NA	NA	NA	NA	NA	NA	NA	NA	NA	NA	NA	NA	NA	NA	NA	NA	NA	NA	NA	NA	NA	NA	NA
8	135921225	NA	NA	NA	NA	NA	NA	NA	NA	NA	NA	NA	NA	NA	NA	NA	NA	NA	NA	1	NA	NA	NA	0.5	1	NA	1	NA	1	NA	NA	NA	NA	NA	NA	NA	NA	NA	NA	NA	0.666667	0.666667	NA	NA	1	NA	NA	NA	1
8	135921226	NA	NA	NA	NA	NA	NA	NA	NA	NA	NA	NA	NA	NA	NA	NA	NA	NA	NA	NA	NA	NA	1	NA	NA	NA	NA	NA	1	1	NA	NA	NA	NA	1	NA	NA	NA	1	NA	NA	NA	0.888889	NA	1	NA	NA	NA	1
8	135921238	NA	NA	NA	NA	NA	NA	NA	NA	NA	NA	NA	NA	NA	NA	NA	NA	NA	NA	NA	NA	NA	NA	NA	NA	NA	NA	NA	NA	NA	NA	NA	NA	NA	NA	NA	NA	NA	NA	NA	NA	NA	NA	NA	NA	NA	NA	NA	NA
8	135921239	NA	NA	NA	NA	NA	NA	NA	NA	NA	NA	NA	NA	NA	NA	NA	NA	0.5	NA	1	NA	NA	NA	1	1	NA	1	NA	0.5	NA	NA	NA	NA	NA	NA	NA	NA	NA	NA	NA	0.666667	1	NA	NA	0.833333	NA	NA	NA	1
8	135921240	NA	NA	NA	NA	NA	NA	NA	NA	NA	NA	NA	NA	NA	NA	NA	NA	NA	NA	NA	NA	NA	1	NA	NA	NA	NA	NA	NA	NA	NA	NA	NA	NA	1	NA	NA	NA	1	NA	NA	0.833333	1	NA	0.9	NA	NA	NA	NA
8	135921262	NA	NA	NA	NA	NA	NA	NA	NA	NA	NA	NA	NA	NA	NA	NA	NA	NA	NA	NA	NA	NA	NA	NA	NA	NA	NA	NA	NA	NA	NA	NA	NA	NA	NA	NA	NA	NA	NA	NA	NA	NA	NA	NA	NA	NA	NA	NA	NA
8	135921263	NA	NA	NA	NA	NA	NA	0.666667	NA	NA	NA	NA	NA	NA	NA	NA	NA	1	NA	0.666667	NA	NA	NA	1	1	NA	1	NA	1	NA	NA	NA	NA	NA	NA	NA	NA	NA	1	NA	1	1	NA	NA	1	NA	NA	NA	0.5
8	135921264	NA	NA	NA	NA	NA	NA	NA	NA	NA	NA	NA	NA	NA	NA	NA	NA	NA	NA	NA	NA	NA	1	NA	NA	NA	NA	NA	NA	NA	NA	NA	NA	NA	1	NA	NA	NA	NA	NA	NA	NA	1	NA	0.916667	NA	NA	NA	1
8	135921630	NA	NA	NA	NA	NA	NA	NA	NA	NA	NA	NA	NA	NA	NA	NA	NA	NA	NA	NA	NA	NA	NA	NA	NA	NA	NA	NA	NA	NA	NA	NA	NA	NA	NA	NA	NA	NA	NA	NA	NA	NA	NA	NA	NA	NA	NA	NA	NA
8	135921631	NA	1	1	0.8	0.714286	0.75	1	1	0.75	1	NA	NA	1	1	NA	NA	1	1	1	1	NA	NA	NA	NA	NA	NA	NA	NA	NA	NA	NA	NA	NA	NA	NA	NA	NA	0.875	NA	NA	0.7	1	0.833333	1	1	0.857143	1	1
8	135921632	NA	0.894737	NA	0.9	NA	NA	0.888889	NA	1	NA	NA	NA	NA	NA	NA	NA	NA	NA	NA	NA	NA	NA	NA	NA	NA	NA	NA	NA	NA	NA	NA	NA	NA	NA	NA	1	NA	1	NA	NA	1	NA	NA	1	NA	0.428571	1	NA
8	135921778	NA	NA	NA	NA	NA	NA	NA	NA	NA	NA	NA	NA	NA	NA	NA	NA	NA	NA	NA	NA	NA	NA	NA	NA	NA	NA	NA	NA	NA	NA	NA	NA	NA	NA	NA	NA	NA	NA	NA	NA	NA	NA	NA	NA	NA	NA	NA	NA
8	135921779	NA	0.714286	1	NA	1	NA	1	NA	0.5	1	NA	NA	0.5	NA	NA	NA	NA	NA	1	NA	NA	NA	NA	NA	NA	NA	NA	NA	NA	NA	NA	1	NA	NA	NA	NA	NA	1	NA	NA	NA	1	NA	0.8125	NA	NA	0	0.75
8	135921780	NA	NA	NA	1	NA	1	1	NA	NA	1	NA	NA	NA	NA	NA	NA	1	NA	NA	NA	NA	NA	NA	NA	NA	NA	NA	NA	NA	NA	NA	NA	NA	NA	NA	1	NA	NA	NA	0.5	1	NA	NA	0.875	NA	NA	NA	NA
8	135921805	NA	NA	NA	NA	NA	NA	NA	NA	NA	NA	NA	NA	NA	NA	NA	NA	NA	NA	NA	NA	NA	NA	NA	NA	NA	NA	NA	NA	NA	NA	NA	NA	NA	NA	NA	NA	NA	NA	NA	NA	NA	NA	NA	NA	NA	NA	NA	NA
8	135921806	NA	1	1	NA	1	NA	1	NA	NA	1	NA	NA	NA	NA	NA	NA	1	0.75	1	NA	NA	NA	NA	NA	NA	NA	NA	NA	NA	1	NA	1	NA	NA	NA	1	NA	1	NA	NA	NA	1	NA	1	1	NA	1	0.75
8	135921807	NA	NA	NA	1	NA	1	NA	NA	1	NA	NA	NA	1	NA	NA	NA	1	NA	NA	NA	1	NA	NA	NA	NA	NA	NA	NA	NA	NA	NA	NA	NA	NA	1	NA	NA	0.777778	1	0.5	1	NA	NA	0.928571	NA	NA	1	0.8
8	135921820	NA	NA	NA	NA	NA	NA	NA	NA	NA	NA	NA	NA	NA	NA	NA	NA	NA	NA	NA	NA	NA	NA	NA	NA	NA	NA	NA	NA	NA	NA	NA	NA	NA	NA	NA	NA	NA	NA	NA	NA	NA	NA	NA	NA	NA	NA	NA	NA
8	135921821	NA	1	1	NA	1	NA	1	NA	NA	1	NA	NA	NA	NA	NA	NA	1	1	0.666667	NA	NA	NA	NA	NA	NA	NA	NA	NA	NA	1	NA	1	NA	NA	NA	1	NA	1	NA	NA	NA	1	NA	1	1	NA	1	0.6
8	135921822	NA	NA	NA	1	NA	1	NA	NA	0.666667	NA	NA	NA	NA	NA	NA	NA	1	NA	NA	NA	1	NA	NA	NA	NA	NA	NA	NA	NA	NA	NA	NA	NA	NA	1	NA	NA	1	1	1	0.857143	1	NA	NA	0.916667	NA	NA	1
8	135921825	NA	NA	NA	NA	NA	NA	NA	NA	NA	NA	NA	NA	NA	NA	NA	NA	NA	NA	NA	NA	NA	NA	NA	NA	NA	NA	NA	NA	NA	NA	NA	NA	NA	NA	NA	NA	NA	NA	NA	NA	NA	NA	NA	NA	NA	NA	NA	NA
8	135921826	NA	0.8	1	NA	1	NA	1	NA	NA	1	NA	NA	NA	NA	NA	NA	1	1	1	NA	NA	NA	NA	NA	NA	NA	NA	NA	NA	1	NA	1	NA	NA	NA	1	NA	1	NA	NA	NA	1	NA	0.909091	0.666667	NA	1	0.8
8	135921827	NA	NA	NA	1	NA	1	1	NA	1	NA	NA	NA	NA	NA	NA	NA	NA	NA	0.666667	NA	1	NA	NA	NA	NA	NA	NA	NA	NA	NA	NA	NA	NA	NA	1	NA	NA	1	1	1	0.857143	NA	NA	NA	NA	NA	NA	1
8	135921835	NA	NA	NA	NA	NA	NA	NA	NA	NA	NA	NA	NA	NA	NA	NA	NA	NA	NA	NA	NA	NA	NA	NA	NA	NA	NA	NA	NA	NA	NA	NA	NA	NA	NA	NA	NA	NA	NA	NA	NA	NA	NA	NA	NA	NA	NA	NA	NA
8	135921836	NA	1	1	NA	1	NA	1	NA	NA	1	NA	NA	NA	NA	NA	NA	1	1	1	NA	NA	NA	NA	NA	NA	NA	NA	NA	NA	1	NA	0.5	NA	NA	NA	1	NA	0.666667	NA	NA	NA	1	NA	1	1	NA	1	1
8	135921837	NA	NA	NA	1	NA	1	NA	NA	1	NA	NA	NA	NA	NA	NA	NA	NA	NA	NA	1	1	NA	NA	NA	NA	NA	NA	NA	NA	NA	NA	NA	NA	NA	1	NA	NA	1	1	1	0.857143	NA	NA	1	0.909091	NA	0.888889	NA
8	135921862	NA	NA	NA	NA	NA	NA	NA	NA	NA	NA	NA	NA	NA	NA	NA	NA	NA	NA	NA	NA	NA	NA	NA	NA	NA	NA	NA	NA	NA	NA	NA	NA	NA	NA	NA	NA	NA	NA	NA	NA	NA	NA	NA	NA	NA	NA	NA	NA
8	135921863	NA	1	1	NA	NA	NA	1	NA	1	1	NA	NA	NA	NA	NA	NA	NA	1	1	NA	NA	NA	NA	NA	NA	NA	NA	NA	NA	1	NA	NA	NA	NA	NA	1	NA	0.666667	NA	NA	NA	1	NA	1	1	NA	NA	1
8	135921864	NA	NA	NA	0.5	1	1	NA	NA	NA	NA	NA	NA	1	NA	NA	NA	1	NA	0.666667	NA	1	NA	NA	NA	NA	NA	NA	NA	NA	NA	NA	NA	NA	NA	1	NA	NA	NA	1	1	0.857143	0.666667	1	NA	NA	0.666667	1	NA
8	135921868	NA	NA	NA	NA	NA	NA	NA	NA	NA	NA	NA	NA	NA	NA	NA	NA	NA	NA	NA	NA	NA	NA	NA	NA	NA	NA	NA	NA	NA	NA	NA	NA	NA	NA	NA	NA	NA	NA	NA	NA	NA	NA	NA	NA	NA	NA	NA	NA
8	135921869	NA	1	1	NA	NA	NA	1	NA	0.5	1	NA	NA	NA	NA	NA	NA	NA	1	1	NA	NA	NA	NA	NA	NA	NA	NA	NA	NA	1	NA	NA	NA	NA	NA	1	NA	0.666667	NA	NA	NA	NA	NA	1	0.5	NA	NA	NA
8	135921870	NA	NA	NA	1	1	1	NA	NA	NA	1	NA	NA	1	NA	NA	NA	1	NA	1	NA	1	NA	NA	NA	NA	NA	NA	NA	NA	NA	NA	NA	NA	NA	1	NA	NA	NA	1	1	0.857143	0.833333	1	NA	0.944444	0.8	0.909091	1
8	135921877	NA	NA	NA	NA	NA	NA	NA	NA	NA	NA	NA	NA	NA	NA	NA	NA	NA	NA	NA	NA	NA	NA	NA	NA	NA	NA	NA	NA	NA	NA	NA	NA	NA	NA	NA	NA	NA	NA	NA	NA	NA	NA	NA	NA	NA	NA	NA	NA
8	135921878	NA	0.5	1	NA	NA	NA	1	NA	NA	1	NA	NA	NA	NA	NA	NA	0.5	1	1	NA	NA	NA	NA	NA	NA	NA	NA	NA	NA	1	NA	NA	NA	NA	NA	0	NA	1	NA	NA	NA	NA	NA	0.5	1	NA	NA	NA
8	135921879	NA	NA	1	1	1	1	NA	NA	1	NA	NA	NA	1	NA	NA	NA	NA	NA	NA	NA	1	NA	NA	NA	NA	NA	NA	NA	NA	NA	NA	NA	NA	NA	1	NA	NA	1	1	1	1	0.8	0.666667	1	0.944444	0.833333	0.909091	1
8	135921887	NA	NA	NA	NA	NA	NA	NA	NA	NA	NA	NA	NA	NA	NA	NA	NA	NA	NA	NA	NA	NA	NA	NA	NA	NA	NA	NA	NA	NA	NA	NA	NA	NA	NA	NA	NA	NA	NA	NA	NA	NA	NA	NA	NA	NA	NA	NA	NA
8	135921888	NA	0.5	1	NA	NA	NA	NA	NA	NA	0.666667	NA	NA	NA	NA	NA	NA	0.5	1	1	NA	NA	NA	NA	NA	NA	NA	NA	NA	NA	1	NA	NA	NA	NA	NA	0	NA	1	NA	NA	NA	NA	NA	NA	1	NA	NA	NA
8	135921889	NA	NA	NA	1	0.833333	0	0.833333	NA	1	NA	NA	NA	1	NA	NA	NA	NA	NA	NA	NA	1	NA	NA	NA	NA	NA	NA	NA	NA	NA	NA	NA	NA	NA	NA	NA	NA	1	1	1	1	1	1	1	1	0.666667	1	1
8	135921912	NA	NA	NA	NA	NA	NA	NA	NA	NA	NA	NA	NA	NA	NA	NA	NA	NA	NA	NA	NA	NA	NA	NA	NA	NA	NA	NA	NA	NA	NA	NA	NA	NA	NA	NA	NA	NA	NA	NA	NA	NA	NA	NA	NA	NA	NA	NA	NA
8	135921913	NA	NA	NA	NA	NA	NA	NA	NA	NA	NA	NA	NA	NA	NA	NA	NA	NA	NA	NA	NA	NA	NA	NA	NA	NA	NA	NA	NA	NA	NA	NA	NA	NA	NA	NA	NA	NA	0.5	NA	NA	NA	NA	NA	0.8	NA	NA	NA	NA
8	135921914	NA	NA	NA	NA	NA	NA	NA	NA	NA	NA	NA	NA	NA	NA	NA	NA	1	NA	0.5	NA	NA	NA	NA	NA	NA	NA	NA	NA	NA	NA	NA	NA	NA	NA	NA	NA	NA	0.875	0	1	0.666667	1	0	0.909091	NA	NA	NA	NA
8	135921946	NA	NA	NA	NA	NA	NA	NA	NA	NA	NA	NA	NA	NA	NA	NA	NA	NA	NA	NA	NA	NA	NA	NA	NA	NA	NA	NA	NA	NA	NA	NA	NA	NA	NA	NA	NA	NA	NA	NA	NA	NA	NA	NA	NA	NA	NA	NA	NA
8	135921947	NA	NA	1	NA	0.5	1	1	NA	NA	1	NA	NA	NA	NA	NA	NA	0.5	1	1	NA	NA	NA	NA	NA	NA	NA	NA	NA	NA	NA	NA	NA	NA	NA	NA	1	NA	1	1	NA	1	1	NA	0.75	1	1	0.8	NA
8	135921948	NA	1	0.5	NA	0.8	NA	NA	NA	1	NA	NA	NA	NA	1	NA	NA	NA	NA	NA	0.75	NA	NA	NA	NA	NA	NA	NA	1	NA	NA	NA	1	NA	NA	0.666667	NA	NA	NA	NA	NA	1	NA	0.875	NA	NA	0.875	0.8	NA
8	135922008	NA	NA	NA	NA	NA	NA	NA	NA	NA	NA	NA	NA	NA	NA	NA	NA	NA	NA	NA	NA	NA	NA	NA	NA	NA	NA	NA	NA	NA	NA	NA	NA	NA	NA	NA	NA	NA	NA	NA	NA	NA	NA	NA	NA	NA	NA	NA	NA
8	135922009	NA	1	1	1	NA	1	1	NA	1	1	NA	NA	1	NA	NA	0.5	1	1	0.5	NA	NA	NA	NA	NA	NA	NA	NA	NA	NA	NA	NA	NA	NA	NA	NA	1	1	1	1	NA	1	0.857143	1	0.846154	1	0.666667	1	0.75
8	135922010	NA	NA	NA	0.75	0.833333	1	1	NA	NA	NA	NA	NA	NA	1	NA	NA	NA	NA	NA	0.6	NA	NA	NA	NA	NA	NA	NA	1	NA	NA	NA	1	NA	NA	NA	1	1	NA	1	NA	0.75	1	0.846154	0.875	1	NA	0.933333	NA
8	135922018	NA	NA	NA	NA	NA	NA	NA	NA	NA	NA	NA	NA	NA	NA	NA	NA	NA	NA	NA	NA	NA	NA	NA	NA	NA	NA	NA	NA	NA	NA	NA	NA	NA	NA	NA	NA	NA	NA	NA	NA	NA	NA	NA	NA	NA	NA	NA	NA
8	135922019	NA	1	1	0.5	NA	1	1	NA	NA	1	NA	NA	1	1	NA	1	1	0.75	1	NA	NA	NA	NA	NA	NA	NA	NA	NA	NA	NA	NA	NA	NA	NA	NA	NA	1	1	1	NA	0.875	1	1	0.923077	1	1	1	1
8	135922020	NA	NA	1	NA	1	1	NA	NA	0.5	NA	NA	NA	NA	NA	NA	NA	NA	NA	NA	1	NA	NA	NA	NA	NA	NA	NA	1	NA	NA	NA	0.5	NA	NA	NA	1	NA	NA	0.833333	NA	0.75	1	1	NA	NA	NA	NA	NA
8	135922023	NA	NA	NA	NA	NA	NA	NA	NA	NA	NA	NA	NA	NA	NA	NA	NA	NA	NA	NA	NA	NA	NA	NA	NA	NA	NA	NA	NA	NA	NA	NA	NA	NA	NA	NA	NA	NA	NA	NA	NA	NA	NA	NA	NA	NA	NA	NA	NA
8	135922024	NA	NA	0.75	NA	NA	NA	NA	NA	NA	NA	NA	NA	1	NA	NA	1	1	1	1	NA	NA	NA	NA	NA	NA	NA	NA	NA	NA	NA	NA	NA	NA	NA	NA	NA	1	1	1	NA	0.857143	1	1	0.916667	1	NA	1	1
8	135922025	NA	NA	NA	NA	NA	0.75	NA	NA	1	NA	NA	NA	1	NA	NA	NA	NA	0.8	1	NA	NA	NA	NA	NA	NA	NA	NA	1	NA	NA	NA	1	NA	NA	NA	NA	NA	1	0.428571	NA	NA	NA	0.733333	0.8	1	NA	0.5	NA
8	135922063	NA	NA	NA	NA	NA	NA	NA	NA	NA	NA	NA	NA	NA	NA	NA	NA	NA	NA	NA	NA	NA	NA	NA	NA	NA	NA	NA	NA	NA	NA	NA	NA	NA	NA	NA	NA	NA	NA	NA	NA	NA	NA	NA	NA	NA	NA	NA	NA
8	135922064	NA	0	0	NA	0	0.666667	0.333333	NA	0	0	NA	NA	0	0.5	NA	0	1	0.333333	1	0	NA	NA	NA	NA	NA	NA	NA	NA	NA	NA	NA	NA	NA	NA	NA	NA	1	1	0	NA	0.666667	1	0.428571	0.823529	0	0.428571	0	1
8	135922065	1	NA	NA	1	NA	NA	0.333333	NA	NA	0.25	NA	NA	0.25	NA	NA	NA	NA	NA	1	NA	NA	NA	NA	NA	NA	NA	NA	1	NA	NA	NA	0.666667	NA	NA	NA	0.666667	NA	0.8	NA	NA	NA	NA	0.3125	0.8	NA	0	NA	NA
8	135922186	NA	NA	NA	NA	NA	NA	NA	NA	NA	NA	NA	NA	NA	NA	NA	NA	NA	NA	NA	NA	NA	NA	NA	NA	NA	NA	NA	NA	NA	NA	NA	NA	NA	NA	NA	NA	NA	NA	NA	NA	NA	NA	NA	NA	NA	NA	NA	NA
8	135922187	NA	0.833333	1	NA	0	1	0	0.75	1	0.75	NA	NA	1	0.75	NA	NA	1	0.8	0.75	1	NA	NA	NA	NA	NA	NA	NA	1	NA	NA	NA	NA	NA	NA	NA	NA	0.5	1	1	NA	1	NA	0.916667	0.875	1	0.833333	0.5	NA
8	135922188	0	0.846154	NA	1	NA	NA	NA	NA	1	0.923077	NA	NA	NA	1	NA	0	NA	NA	NA	NA	0.5	NA	NA	NA	1	1	1	NA	1	NA	0	0.5	1	NA	1	0.833333	NA	NA	0.909091	0.888889	NA	1	0.9	NA	0.75	NA	NA	0.666667
8	135922243	NA	NA	NA	NA	NA	NA	NA	NA	NA	NA	NA	NA	NA	NA	NA	NA	NA	NA	NA	NA	NA	NA	NA	NA	NA	NA	NA	NA	NA	NA	NA	NA	NA	NA	NA	NA	NA	NA	NA	NA	NA	NA	NA	NA	NA	NA	NA	NA
8	135922244	NA	NA	NA	NA	NA	NA	NA	NA	NA	NA	NA	NA	NA	NA	NA	NA	NA	NA	NA	NA	NA	NA	NA	NA	NA	NA	NA	NA	NA	NA	NA	NA	NA	NA	1	NA	NA	NA	NA	NA	NA	NA	0.8	NA	NA	NA	0.666667	NA
8	135922245	NA	NA	NA	NA	NA	NA	NA	NA	NA	NA	NA	NA	NA	NA	NA	NA	NA	NA	NA	NA	NA	NA	NA	NA	NA	NA	NA	NA	NA	NA	NA	NA	NA	NA	NA	NA	NA	NA	NA	NA	NA	NA	0.857143	NA	NA	NA	NA	NA
8	135922274	NA	NA	NA	NA	NA	NA	NA	NA	NA	NA	NA	NA	NA	NA	NA	NA	NA	NA	NA	NA	NA	NA	NA	NA	NA	NA	NA	NA	NA	NA	NA	NA	NA	NA	NA	NA	NA	NA	NA	NA	NA	NA	NA	NA	NA	NA	NA	NA
8	135922275	NA	1	1	NA	1	NA	NA	1	NA	NA	NA	NA	NA	NA	NA	NA	NA	1	1	NA	NA	NA	NA	NA	NA	NA	1	NA	NA	1	NA	NA	NA	NA	1	NA	NA	1	NA	NA	1	NA	1	1	1	0.5	0.666667	NA
8	135922276	NA	NA	NA	NA	NA	NA	1	NA	1	1	NA	NA	NA	1	NA	1	1	NA	NA	1	1	NA	NA	NA	1	1	NA	1	NA	NA	1	1	1	NA	NA	1	1	NA	1	1	NA	0.857143	0.916667	0.866667	1	0.8	1	1
8	135922281	NA	NA	NA	NA	NA	NA	NA	NA	NA	NA	NA	NA	NA	NA	NA	NA	NA	NA	NA	NA	NA	NA	NA	NA	NA	NA	NA	NA	NA	NA	NA	NA	NA	NA	NA	NA	NA	NA	NA	NA	NA	NA	NA	NA	NA	NA	NA	NA
8	135922282	NA	NA	NA	NA	NA	NA	NA	1	NA	NA	NA	NA	NA	NA	NA	NA	NA	NA	1	NA	NA	NA	NA	NA	NA	NA	NA	NA	NA	NA	NA	NA	NA	NA	NA	NA	NA	1	NA	NA	1	NA	NA	0.9	NA	NA	NA	NA
8	135922283	NA	NA	NA	NA	NA	NA	NA	NA	NA	NA	NA	NA	NA	NA	NA	1	NA	NA	NA	NA	NA	NA	NA	NA	NA	1	NA	1	NA	NA	NA	1	NA	NA	NA	NA	1	1	NA	1	NA	1	NA	1	NA	NA	NA	NA
8	135922377	NA	NA	NA	NA	NA	NA	NA	NA	NA	NA	NA	NA	NA	NA	NA	NA	NA	NA	NA	NA	NA	NA	NA	NA	NA	NA	NA	NA	NA	NA	NA	NA	NA	NA	NA	NA	NA	NA	NA	NA	NA	NA	NA	NA	NA	NA	NA	NA
8	135922378	NA	NA	NA	NA	NA	NA	NA	1	1	NA	NA	NA	NA	NA	NA	NA	NA	NA	0.5	NA	NA	NA	NA	NA	NA	NA	NA	NA	NA	NA	NA	NA	NA	NA	NA	NA	NA	1	NA	NA	0.857143	0.909091	NA	1	NA	NA	NA	NA
8	135922379	NA	NA	NA	NA	NA	NA	NA	NA	NA	NA	NA	NA	NA	NA	NA	1	NA	NA	NA	NA	NA	NA	NA	NA	NA	NA	NA	1	NA	NA	NA	NA	0.666667	NA	NA	NA	NA	NA	NA	NA	NA	1	NA	0.8	NA	NA	NA	NA
8	135922380	NA	NA	NA	NA	NA	NA	NA	NA	NA	NA	NA	NA	NA	NA	NA	NA	NA	NA	NA	NA	NA	NA	NA	NA	NA	NA	NA	NA	NA	NA	NA	NA	NA	NA	NA	NA	NA	NA	NA	NA	NA	NA	NA	NA	NA	NA	NA	NA
8	135922381	NA	1	NA	1	NA	1	1	1	1	NA	NA	NA	NA	NA	NA	NA	NA	NA	0.5	NA	NA	NA	NA	NA	NA	NA	0.666667	NA	NA	1	NA	NA	NA	NA	1	NA	NA	0.857143	1	NA	0.75	1	1	1	1	1	0.666667	1
8	135922382	NA	NA	NA	NA	NA	NA	NA	NA	NA	1	NA	NA	NA	1	NA	1	NA	NA	1	1	1	NA	NA	NA	1	NA	NA	1	NA	NA	0.5	NA	1	NA	NA	NA	NA	NA	NA	NA	1	1	NA	0.9	NA	1	1	1
8	135922411	NA	NA	NA	NA	NA	NA	NA	NA	NA	NA	NA	NA	NA	NA	NA	NA	NA	NA	NA	NA	NA	NA	NA	NA	NA	NA	NA	NA	NA	NA	NA	NA	NA	NA	NA	NA	NA	NA	NA	NA	NA	NA	NA	NA	NA	NA	NA	NA
8	135922412	NA	NA	NA	NA	NA	0.5	1	NA	NA	NA	NA	NA	NA	NA	NA	NA	NA	NA	1	NA	NA	NA	NA	NA	NA	NA	NA	NA	NA	NA	NA	NA	NA	NA	NA	NA	NA	0.875	NA	NA	0.875	0.833333	0.571429	1	NA	NA	NA	1
8	135922413	NA	NA	NA	NA	NA	NA	NA	NA	NA	NA	NA	NA	NA	NA	NA	1	NA	NA	0.5	NA	NA	NA	NA	NA	NA	NA	NA	1	NA	NA	NA	NA	NA	NA	NA	NA	NA	NA	NA	NA	1	NA	NA	NA	NA	NA	NA	NA
8	135922414	NA	NA	NA	NA	NA	NA	NA	NA	NA	NA	NA	NA	NA	NA	NA	NA	NA	NA	NA	NA	NA	NA	NA	NA	NA	NA	NA	NA	NA	NA	NA	NA	NA	NA	NA	NA	NA	NA	NA	NA	NA	NA	NA	NA	NA	NA	NA	NA
8	135922415	NA	1	1	1	1	1	1	1	NA	NA	NA	NA	1	NA	NA	NA	NA	NA	1	NA	NA	NA	NA	NA	NA	NA	1	NA	NA	1	NA	NA	NA	NA	1	NA	NA	0.875	1	NA	0.875	0.833333	0.857143	1	NA	1	1	1
8	135922416	NA	NA	NA	NA	1	NA	NA	NA	NA	NA	NA	NA	NA	NA	NA	1	NA	NA	NA	1	NA	NA	NA	NA	NA	NA	NA	1	NA	NA	NA	NA	NA	NA	NA	NA	NA	1	NA	NA	NA	NA	0.9	0.625	NA	NA	NA	NA
8	135922524	NA	NA	NA	NA	NA	NA	NA	NA	NA	NA	NA	NA	NA	NA	NA	NA	NA	NA	NA	NA	NA	NA	NA	NA	NA	NA	NA	NA	NA	NA	NA	NA	NA	NA	NA	NA	NA	NA	NA	NA	NA	NA	NA	NA	NA	NA	NA	NA
8	135922525	NA	0.857143	1	1	1	NA	0.666667	NA	1	1	NA	NA	1	0.75	NA	NA	1	NA	0.714286	NA	NA	NA	NA	1	NA	1	NA	1	NA	NA	NA	NA	NA	NA	NA	NA	1	0.692308	1	0.916667	0.625	0.958333	1	0.842105	NA	NA	NA	0.928571
8	135922526	NA	NA	NA	NA	NA	NA	NA	NA	NA	NA	NA	NA	NA	NA	NA	NA	NA	NA	NA	1	NA	NA	NA	NA	NA	NA	NA	NA	NA	NA	NA	NA	NA	NA	NA	NA	NA	0.714286	NA	NA	1	NA	1	NA	NA	1	NA	NA
8	135922571	NA	NA	NA	NA	NA	NA	NA	NA	NA	NA	NA	NA	NA	NA	NA	NA	NA	NA	NA	NA	NA	NA	NA	NA	NA	NA	NA	NA	NA	NA	NA	NA	NA	NA	NA	NA	NA	NA	NA	NA	NA	NA	NA	NA	NA	NA	NA	NA
8	135922572	NA	NA	NA	NA	NA	NA	NA	NA	NA	NA	NA	NA	NA	NA	NA	NA	1	NA	1	NA	NA	NA	NA	1	NA	1	NA	1	NA	NA	NA	NA	NA	NA	NA	NA	NA	1	NA	1	0.8	0.821429	NA	1	NA	NA	NA	0.909091
8	135922573	NA	NA	NA	NA	NA	NA	NA	NA	NA	NA	NA	NA	NA	NA	NA	NA	NA	NA	NA	NA	NA	NA	NA	1	NA	NA	NA	NA	NA	NA	NA	NA	NA	1	NA	NA	NA	0.857143	NA	NA	NA	NA	NA	NA	NA	NA	NA	NA
8	135922597	NA	NA	NA	NA	NA	NA	NA	NA	NA	NA	NA	NA	NA	NA	NA	NA	NA	NA	NA	NA	NA	NA	NA	NA	NA	NA	NA	NA	NA	NA	NA	NA	NA	NA	NA	NA	NA	NA	NA	NA	NA	NA	NA	NA	NA	NA	NA	NA
8	135922598	NA	NA	NA	NA	NA	NA	0.666667	NA	NA	1	NA	NA	NA	NA	NA	NA	1	NA	1	NA	NA	NA	NA	1	NA	1	NA	1	NA	NA	NA	NA	NA	NA	NA	NA	NA	0.909091	NA	1	1	0.84	NA	0.588235	NA	NA	NA	0.866667
8	135922599	NA	0.333333	NA	NA	NA	NA	NA	NA	NA	NA	NA	NA	NA	NA	NA	NA	1	NA	NA	NA	NA	NA	NA	0.5	NA	NA	NA	NA	NA	NA	NA	NA	NA	1	NA	NA	NA	1	NA	NA	1	1	1	NA	NA	1	NA	1
8	135922600	NA	NA	NA	NA	NA	NA	NA	NA	NA	NA	NA	NA	NA	NA	NA	NA	NA	NA	NA	NA	NA	NA	NA	NA	NA	NA	NA	NA	NA	NA	NA	NA	NA	NA	NA	NA	NA	NA	NA	NA	NA	NA	NA	NA	NA	NA	NA	NA
8	135922601	NA	NA	NA	NA	NA	NA	1	NA	NA	1	NA	NA	NA	NA	NA	NA	1	NA	1	NA	NA	NA	NA	1	NA	1	NA	1	NA	NA	NA	NA	NA	NA	NA	NA	NA	1	NA	1	0.909091	0.916667	1	0.941176	NA	NA	NA	0.875
8	135922602	NA	1	NA	NA	NA	NA	NA	NA	NA	NA	NA	NA	NA	NA	NA	NA	NA	NA	NA	NA	NA	NA	NA	NA	NA	NA	NA	NA	NA	NA	NA	NA	NA	1	NA	NA	NA	0.8	NA	1	NA	1	NA	NA	NA	1	NA	1
8	135922610	NA	NA	NA	NA	NA	NA	NA	NA	NA	NA	NA	NA	NA	NA	NA	NA	NA	NA	NA	NA	NA	NA	NA	NA	NA	NA	NA	NA	NA	NA	NA	NA	NA	NA	NA	NA	NA	NA	NA	NA	NA	NA	NA	NA	NA	NA	NA	NA
8	135922611	NA	NA	NA	1	NA	NA	1	NA	1	1	NA	NA	NA	NA	NA	NA	1	NA	1	1	NA	NA	NA	1	NA	1	NA	1	NA	NA	NA	NA	NA	NA	NA	NA	NA	1	NA	0.888889	1	0.913043	1	1	1	NA	0.5	0.9375
8	135922612	NA	1	NA	NA	NA	NA	NA	NA	NA	NA	NA	NA	NA	NA	NA	NA	NA	NA	NA	NA	NA	NA	NA	0.5	NA	NA	NA	1	NA	NA	NA	NA	NA	1	NA	NA	NA	NA	1	1	1	1	1	NA	NA	0.75	NA	1
8	135922627	NA	NA	NA	NA	NA	NA	NA	NA	NA	NA	NA	NA	NA	NA	NA	NA	NA	NA	NA	NA	NA	NA	NA	NA	NA	NA	NA	NA	NA	NA	NA	NA	NA	NA	NA	NA	NA	NA	NA	NA	NA	NA	NA	NA	NA	NA	NA	NA
8	135922628	NA	NA	NA	1	NA	NA	1	NA	1	0.666667	NA	NA	NA	NA	NA	NA	0.666667	1	1	1	NA	NA	NA	1	NA	1	1	1	NA	NA	NA	1	NA	NA	NA	NA	NA	0.9	NA	0.9375	1	0.809524	1	0.882353	1	NA	0.5	0.8
8	135922629	NA	1	NA	NA	NA	NA	NA	NA	NA	NA	NA	NA	NA	NA	NA	NA	NA	NA	NA	NA	NA	NA	NA	0.5	NA	NA	NA	NA	NA	NA	NA	NA	NA	1	NA	NA	NA	1	0.5	NA	1	1	1	0.909091	NA	1	NA	NA
8	135922633	NA	NA	NA	NA	NA	NA	NA	NA	NA	NA	NA	NA	NA	NA	NA	NA	NA	NA	NA	NA	NA	NA	NA	NA	NA	NA	NA	NA	NA	NA	NA	NA	NA	NA	NA	NA	NA	NA	NA	NA	NA	NA	NA	NA	NA	NA	NA	NA
8	135922634	NA	NA	NA	1	NA	NA	1	NA	1	1	NA	NA	NA	1	NA	NA	1	1	1	1	NA	NA	NA	1	NA	1	1	1	NA	NA	NA	1	NA	NA	NA	NA	NA	1	NA	0.875	1	0.863636	1	0.882353	1	NA	1	0.933333
8	135922635	NA	0.75	NA	NA	NA	NA	NA	NA	NA	NA	NA	NA	NA	NA	NA	NA	NA	NA	NA	NA	NA	NA	NA	NA	NA	NA	NA	NA	NA	NA	NA	NA	NA	1	NA	NA	NA	1	1	NA	1	0.8	1	NA	NA	1	NA	NA
8	135922710	NA	NA	NA	NA	NA	NA	NA	NA	NA	NA	NA	NA	NA	NA	NA	NA	NA	NA	NA	NA	NA	NA	NA	NA	NA	NA	NA	NA	NA	NA	NA	NA	NA	NA	NA	NA	NA	NA	NA	NA	NA	NA	NA	NA	NA	NA	NA	NA
8	135922711	NA	1	1	0.8	NA	NA	0.333333	1	NA	1	NA	NA	NA	1	NA	NA	1	NA	NA	1	NA	NA	NA	NA	NA	NA	1	1	NA	NA	NA	NA	NA	NA	NA	NA	NA	1	1	0.888889	1	0.8	0.5	1	1	1	1	1
8	135922712	NA	0.8	NA	1	1	NA	NA	NA	1	NA	NA	NA	1	NA	NA	NA	NA	0.833333	1	NA	NA	NA	NA	1	NA	NA	NA	NA	NA	NA	NA	NA	NA	NA	NA	NA	NA	NA	0.75	0.5	1	NA	1	NA	1	1	NA	NA
8	135922735	NA	NA	NA	NA	NA	NA	NA	NA	NA	NA	NA	NA	NA	NA	NA	NA	NA	NA	NA	NA	NA	NA	NA	NA	NA	NA	NA	NA	NA	NA	NA	NA	NA	NA	NA	NA	NA	NA	NA	NA	NA	NA	NA	NA	NA	NA	NA	NA
8	135922736	NA	1	1	1	NA	1	NA	0.5	NA	1	NA	NA	NA	1	NA	NA	1	1	NA	1	NA	NA	NA	NA	NA	NA	1	1	NA	NA	NA	NA	NA	NA	NA	NA	NA	0.75	1	0.8	1	1	NA	1	1	1	1	0.909091
8	135922737	NA	NA	NA	NA	0.8	NA	NA	NA	1	NA	NA	NA	0.5	NA	NA	NA	NA	0.8	1	NA	NA	NA	NA	1	NA	NA	NA	NA	NA	1	NA	NA	NA	NA	NA	NA	NA	NA	NA	1	0.75	NA	0.875	NA	1	NA	1	0.571429
8	135922739	NA	NA	NA	NA	NA	NA	NA	NA	NA	NA	NA	NA	NA	NA	NA	NA	NA	NA	NA	NA	NA	NA	NA	NA	NA	NA	NA	NA	NA	NA	NA	NA	NA	NA	NA	NA	NA	NA	NA	NA	NA	NA	NA	NA	NA	NA	NA	NA
8	135922740	NA	1	1	1	NA	1	NA	0.666667	NA	1	NA	NA	NA	1	NA	NA	1	1	NA	1	NA	NA	NA	1	NA	NA	1	1	NA	NA	NA	NA	NA	NA	NA	NA	NA	1	1	1	1	1	NA	1	1	1	1	0.9
8	135922741	0.5	NA	NA	NA	0.8	NA	NA	NA	1	NA	NA	NA	1	NA	NA	NA	1	1	1	0.8	NA	NA	NA	1	NA	NA	NA	NA	NA	1	NA	NA	NA	NA	NA	NA	NA	NA	NA	1	NA	1	1	1	0.666667	NA	1	NA
8	135922759	NA	NA	NA	NA	NA	NA	NA	NA	NA	NA	NA	NA	NA	NA	NA	NA	NA	NA	NA	NA	NA	NA	NA	NA	NA	NA	NA	NA	NA	NA	NA	NA	NA	NA	NA	NA	NA	NA	NA	NA	NA	NA	NA	NA	NA	NA	NA	NA
8	135922760	NA	1	1	1	NA	1	NA	0.666667	NA	1	NA	NA	NA	1	NA	NA	1	1	NA	1	NA	NA	NA	1	NA	NA	1	1	NA	NA	NA	NA	NA	NA	NA	NA	NA	1	1	NA	0.857143	0.666667	NA	1	1	0.666667	0.666667	1
8	135922761	1	1	NA	NA	0.857143	NA	NA	NA	1	NA	NA	NA	1	NA	NA	NA	1	0.875	1	NA	NA	NA	NA	0.5	1	NA	NA	NA	NA	1	NA	NA	NA	NA	1	NA	NA	NA	NA	1	1	1	0.888889	NA	0.857143	0.875	0.875	0.666667
8	135922770	NA	NA	NA	NA	NA	NA	NA	NA	NA	NA	NA	NA	NA	NA	NA	NA	NA	NA	NA	NA	NA	NA	NA	NA	NA	NA	NA	NA	NA	NA	NA	NA	NA	NA	NA	NA	NA	NA	NA	NA	NA	NA	NA	NA	NA	NA	NA	NA
8	135922771	NA	1	0.666667	1	NA	1	NA	NA	NA	1	NA	NA	NA	NA	NA	NA	NA	1	NA	1	NA	NA	NA	NA	NA	NA	1	NA	NA	NA	NA	NA	NA	NA	NA	NA	NA	NA	NA	NA	NA	NA	NA	NA	1	1	NA	NA
8	135922772	NA	NA	NA	NA	0.875	NA	NA	NA	0.666667	NA	NA	NA	1	NA	NA	NA	NA	NA	NA	1	NA	NA	NA	NA	1	NA	NA	NA	NA	1	NA	NA	NA	NA	1	NA	NA	NA	NA	NA	NA	NA	NA	NA	NA	NA	NA	NA
8	135922801	NA	NA	NA	NA	NA	NA	NA	NA	NA	NA	NA	NA	NA	NA	NA	NA	NA	NA	NA	NA	NA	NA	NA	NA	NA	NA	NA	NA	NA	NA	NA	NA	NA	NA	NA	NA	NA	NA	NA	NA	NA	NA	NA	NA	NA	NA	NA	NA
8	135922802	NA	0.75	NA	0.875	NA	0.75	NA	NA	NA	NA	NA	NA	NA	NA	NA	NA	1	1	NA	NA	NA	NA	NA	1	NA	NA	NA	NA	0	NA	NA	NA	NA	NA	NA	NA	NA	1	1	NA	1	NA	NA	1	0.875	NA	NA	NA
8	135922803	1	0.857143	NA	1	0.8	NA	NA	NA	1	NA	NA	NA	NA	NA	NA	NA	NA	NA	NA	NA	NA	NA	NA	NA	1	1	NA	NA	NA	NA	NA	NA	NA	1	NA	NA	NA	NA	0.5	1	NA	0.75	NA	NA	0.888889	NA	0.625	0.888889
8	135922868	NA	NA	NA	NA	NA	NA	NA	NA	NA	NA	NA	NA	NA	NA	NA	NA	NA	NA	NA	NA	NA	NA	NA	NA	NA	NA	NA	NA	NA	NA	NA	NA	NA	NA	NA	NA	NA	NA	NA	NA	NA	NA	NA	NA	NA	NA	NA	NA
8	135922869	NA	0.5	0.5	1	NA	1	1	1	NA	NA	NA	NA	NA	1	NA	NA	NA	1	NA	NA	NA	NA	NA	0.666667	NA	NA	0.5	1	1	1	NA	1	NA	NA	1	NA	1	0.833333	1	1	1	1	1	0.833333	0.818182	1	0.5	NA
8	135922870	1	1	NA	NA	0.888889	NA	NA	1	1	0.833333	NA	NA	NA	NA	NA	NA	1	1	NA	1	NA	NA	NA	NA	1	1	NA	NA	NA	0.5	NA	NA	NA	NA	NA	NA	NA	1	0.727273	NA	1	1	NA	0.866667	NA	0.846154	0.952381	0.875
8	135922874	NA	NA	NA	NA	NA	NA	NA	NA	NA	NA	NA	NA	NA	NA	NA	NA	NA	NA	NA	NA	NA	NA	NA	NA	NA	NA	NA	NA	NA	NA	NA	NA	NA	NA	NA	NA	NA	NA	NA	NA	NA	NA	NA	NA	NA	NA	NA	NA
8	135922875	NA	NA	NA	1	NA	1	0.8	0.666667	NA	NA	NA	NA	NA	1	NA	NA	NA	1	NA	NA	NA	NA	NA	0.666667	NA	NA	NA	1	1	1	NA	1	NA	NA	1	NA	1	1	1	1	1	1	1	0.8	1	1	1	NA
8	135922876	1	0.8	NA	1	0.875	NA	NA	1	1	1	NA	NA	NA	NA	NA	NA	0.75	NA	NA	1	NA	NA	NA	NA	1	1	NA	NA	NA	NA	NA	NA	NA	NA	NA	NA	NA	1	0.909091	NA	NA	NA	1	0.9375	1	1	0.904762	0.888889
8	135922877	NA	NA	NA	NA	NA	1	1	NA	NA	NA	NA	NA	NA	1	NA	NA	NA	NA	NA	NA	NA	NA	NA	NA	NA	NA	NA	1	1	1	NA	1	NA	NA	NA	NA	1	1	NA	1	1	NA	1	NA	1	NA	0.5	NA
8	135922878	1	0.6	NA	1	1	NA	NA	NA	1	1	NA	NA	NA	NA	NA	NA	1	1	0.5	1	NA	NA	NA	NA	1	1	NA	NA	NA	NA	NA	NA	NA	NA	NA	NA	NA	NA	NA	NA	1	NA	1	0.875	NA	NA	NA	NA
8	135922912	NA	NA	NA	NA	NA	NA	NA	NA	NA	NA	NA	NA	NA	NA	NA	NA	NA	NA	NA	NA	NA	NA	NA	NA	NA	NA	NA	NA	NA	NA	NA	NA	NA	NA	NA	NA	NA	NA	NA	NA	NA	NA	NA	NA	NA	NA	NA	NA
8	135922913	NA	NA	NA	1	NA	0.833333	1	1	NA	NA	NA	NA	NA	NA	NA	NA	NA	0.5	1	NA	NA	NA	1	0.666667	NA	NA	NA	1	NA	1	NA	1	NA	NA	0.5	NA	1	1	NA	1	0.666667	1	1	0.888889	1	0.75	NA	NA
8	135922914	NA	0	NA	1	1	NA	NA	NA	NA	1	NA	NA	NA	NA	NA	NA	0.666667	1	1	NA	NA	NA	NA	NA	1	NA	NA	1	NA	NA	0.5	NA	NA	NA	NA	NA	NA	1	NA	NA	0.333333	NA	NA	0.833333	1	NA	0.857143	NA
8	135922923	NA	NA	NA	NA	NA	NA	NA	NA	NA	NA	NA	NA	NA	NA	NA	NA	NA	NA	NA	NA	NA	NA	NA	NA	NA	NA	NA	NA	NA	NA	NA	NA	NA	NA	NA	NA	NA	NA	NA	NA	NA	NA	NA	NA	NA	NA	NA	NA
8	135922924	NA	NA	NA	1	NA	NA	NA	NA	NA	NA	NA	NA	NA	NA	NA	NA	NA	1	NA	NA	NA	NA	NA	NA	NA	NA	NA	NA	NA	1	NA	NA	NA	NA	1	NA	NA	NA	1	NA	NA	NA	NA	NA	0.857143	NA	NA	0
8	135922925	NA	0.5	NA	NA	NA	NA	NA	NA	NA	1	NA	NA	NA	NA	NA	NA	NA	NA	NA	NA	NA	NA	NA	NA	1	NA	NA	NA	NA	NA	NA	NA	NA	NA	NA	NA	NA	NA	NA	NA	NA	NA	NA	NA	NA	NA	1	0.666667
8	135922950	NA	NA	NA	NA	NA	NA	NA	NA	NA	NA	NA	NA	NA	NA	NA	NA	NA	NA	NA	NA	NA	NA	NA	NA	NA	NA	NA	NA	NA	NA	NA	NA	NA	NA	NA	NA	NA	NA	NA	NA	NA	NA	NA	NA	NA	NA	NA	NA
8	135922951	NA	NA	NA	NA	NA	NA	NA	NA	NA	NA	NA	NA	NA	0	NA	NA	NA	NA	1	NA	NA	NA	NA	1	NA	NA	NA	1	NA	NA	NA	0.666667	NA	NA	NA	NA	1	1	NA	1	0.666667	0.75	NA	0.875	NA	NA	NA	NA
8	135922952	NA	NA	NA	NA	NA	NA	NA	NA	NA	NA	NA	NA	NA	NA	NA	NA	1	NA	1	NA	NA	NA	NA	1	NA	NA	NA	NA	NA	NA	1	NA	NA	NA	NA	NA	NA	1	NA	NA	NA	NA	NA	NA	NA	NA	NA	NA
8	135922953	NA	NA	NA	NA	NA	1	NA	NA	NA	NA	NA	NA	NA	0	NA	NA	NA	NA	1	NA	NA	NA	1	NA	NA	NA	NA	NA	0.5	NA	NA	1	NA	NA	NA	NA	1	1	NA	1	1	0.75	NA	NA	1	NA	1	1
8	135922954	NA	NA	NA	NA	NA	NA	0.333333	NA	NA	NA	NA	NA	NA	NA	NA	NA	1	NA	1	NA	NA	NA	1	NA	1	NA	NA	NA	NA	NA	NA	NA	NA	NA	NA	NA	NA	1	NA	NA	0.8	NA	NA	0.909091	NA	NA	0.8	0.714286
8	135922973	NA	NA	NA	NA	NA	NA	NA	NA	NA	NA	NA	NA	NA	NA	NA	NA	NA	NA	NA	NA	NA	NA	NA	NA	NA	NA	NA	NA	NA	NA	NA	NA	NA	NA	NA	NA	NA	NA	NA	NA	NA	NA	NA	NA	NA	NA	NA	NA
8	135922974	NA	NA	NA	NA	NA	1	NA	1	NA	NA	NA	NA	NA	1	NA	NA	NA	NA	NA	NA	NA	NA	1	1	NA	NA	NA	1	1	NA	NA	1	NA	NA	1	NA	1	1	1	1	1	0.75	NA	0.75	1	NA	NA	1
8	135922975	NA	1	NA	NA	NA	NA	1	NA	NA	1	NA	NA	NA	NA	NA	NA	NA	NA	1	NA	NA	NA	NA	1	0.5	NA	NA	1	NA	NA	1	NA	NA	NA	NA	NA	NA	NA	NA	NA	0.5	0.5	NA	0.9	NA	0.333333	0.875	0.714286
8	135922981	NA	NA	NA	NA	NA	NA	NA	NA	NA	NA	NA	NA	NA	NA	NA	NA	NA	NA	NA	NA	NA	NA	NA	NA	NA	NA	NA	NA	NA	NA	NA	NA	NA	NA	NA	NA	NA	NA	NA	NA	NA	NA	NA	NA	NA	NA	NA	NA
8	135922982	NA	NA	NA	NA	NA	1	0.5	1	NA	NA	NA	NA	NA	1	NA	NA	NA	NA	NA	NA	NA	NA	1	1	NA	NA	NA	1	1	NA	NA	1	NA	NA	1	NA	1	1	0.833333	1	1	0.75	NA	0.857143	0.75	NA	NA	1
8	135922983	NA	1	NA	NA	NA	NA	NA	NA	NA	NA	NA	NA	NA	NA	NA	NA	NA	NA	1	NA	NA	NA	NA	1	1	NA	NA	1	NA	NA	1	NA	NA	NA	NA	NA	NA	NA	NA	0.75	NA	NA	NA	0.818182	NA	0.666667	1	0.857143
8	135923005	NA	NA	NA	NA	NA	NA	NA	NA	NA	NA	NA	NA	NA	NA	NA	NA	NA	NA	NA	NA	NA	NA	NA	NA	NA	NA	NA	NA	NA	NA	NA	NA	NA	NA	NA	NA	NA	NA	NA	NA	NA	NA	NA	NA	NA	NA	NA	NA
8	135923006	NA	NA	NA	NA	NA	1	NA	NA	NA	NA	NA	NA	NA	NA	NA	NA	1	NA	1	NA	NA	NA	1	NA	NA	NA	NA	1	1	NA	NA	1	NA	NA	1	NA	1	1	1	1	1	1	NA	0.8	1	NA	NA	1
8	135923007	NA	NA	NA	NA	NA	NA	NA	NA	NA	NA	NA	NA	NA	NA	NA	NA	NA	NA	1	NA	NA	NA	NA	1	NA	NA	NA	NA	NA	NA	1	NA	NA	NA	NA	NA	NA	1	1	NA	0.5	1	NA	NA	NA	0.5	0.5	0.9
8	135923016	NA	NA	NA	NA	NA	NA	NA	NA	NA	NA	NA	NA	NA	NA	NA	NA	NA	NA	NA	NA	NA	NA	NA	NA	NA	NA	NA	NA	NA	NA	NA	NA	NA	NA	NA	NA	NA	NA	NA	NA	NA	NA	NA	NA	NA	NA	NA	NA
8	135923017	NA	NA	NA	NA	NA	0	1	NA	NA	NA	NA	NA	NA	NA	NA	NA	1	NA	1	NA	NA	NA	1	NA	NA	NA	NA	1	1	NA	NA	1	NA	NA	1	NA	1	0.857143	0.666667	NA	1	1	NA	1	NA	NA	NA	1
8	135923018	NA	1	NA	NA	NA	NA	NA	NA	NA	NA	NA	NA	NA	NA	NA	NA	NA	NA	NA	NA	NA	NA	NA	1	NA	NA	NA	1	NA	NA	1	NA	NA	NA	NA	NA	NA	1	NA	0.777778	0.428571	1	NA	NA	NA	1	NA	0.8
8	135923038	NA	NA	NA	NA	NA	NA	NA	NA	NA	NA	NA	NA	NA	NA	NA	NA	NA	NA	NA	NA	NA	NA	NA	NA	NA	NA	NA	NA	NA	NA	NA	NA	NA	NA	NA	NA	NA	NA	NA	NA	NA	NA	NA	NA	NA	NA	NA	NA
8	135923039	NA	NA	NA	NA	NA	1	1	NA	NA	NA	NA	NA	NA	NA	NA	NA	1	NA	1	NA	NA	NA	1	NA	NA	NA	NA	1	0.5	NA	NA	1	NA	NA	NA	NA	1	0.833333	1	NA	1	NA	NA	1	NA	NA	NA	1
8	135923040	NA	NA	NA	NA	NA	NA	NA	NA	NA	NA	NA	NA	NA	NA	NA	NA	NA	NA	0.75	NA	NA	NA	NA	1	NA	NA	NA	NA	NA	NA	1	NA	NA	NA	NA	NA	NA	0.666667	NA	0.833333	NA	1	NA	NA	NA	NA	NA	NA
8	135923069	NA	NA	NA	NA	NA	NA	NA	NA	NA	NA	NA	NA	NA	NA	NA	NA	NA	NA	NA	NA	NA	NA	NA	NA	NA	NA	NA	NA	NA	NA	NA	NA	NA	NA	NA	NA	NA	NA	NA	NA	NA	NA	NA	NA	NA	NA	NA	NA
8	135923070	0	NA	NA	NA	NA	NA	0.5	NA	NA	NA	NA	NA	NA	NA	NA	NA	1	NA	1	NA	NA	NA	1	NA	NA	NA	NA	1	NA	0	NA	0.5	NA	NA	NA	NA	NA	1	1	1	0.857143	NA	NA	0.8	NA	NA	NA	NA
8	135923071	NA	NA	NA	NA	NA	NA	1	NA	NA	NA	NA	NA	NA	NA	NA	NA	NA	NA	1	NA	NA	NA	NA	1	NA	NA	NA	NA	NA	NA	1	NA	NA	NA	NA	NA	NA	NA	NA	NA	NA	1	NA	NA	NA	NA	NA	1
8	135923094	NA	NA	NA	NA	NA	NA	NA	NA	NA	NA	NA	NA	NA	NA	NA	NA	NA	NA	NA	NA	NA	NA	NA	NA	NA	NA	NA	NA	NA	NA	NA	NA	NA	NA	NA	NA	NA	NA	NA	NA	NA	NA	NA	NA	NA	NA	NA	NA
8	135923095	1	NA	NA	NA	NA	NA	NA	NA	NA	NA	NA	NA	NA	NA	NA	NA	0.75	NA	0.75	NA	NA	NA	1	NA	NA	NA	NA	1	NA	1	NA	NA	NA	NA	NA	NA	NA	1	NA	1	0.833333	1	NA	0.916667	NA	NA	NA	NA
8	135923096	NA	NA	NA	NA	NA	NA	1	NA	NA	NA	NA	NA	NA	NA	NA	NA	NA	NA	NA	NA	NA	NA	NA	1	NA	NA	NA	NA	NA	NA	1	0.5	NA	NA	NA	NA	1	NA	NA	NA	0.833333	1	NA	0.8	NA	NA	NA	1
8	135923121	NA	NA	NA	NA	NA	NA	NA	NA	NA	NA	NA	NA	NA	NA	NA	NA	NA	NA	NA	NA	NA	NA	NA	NA	NA	NA	NA	NA	NA	NA	NA	NA	NA	NA	NA	NA	NA	NA	NA	NA	NA	NA	NA	NA	NA	NA	NA	NA
8	135923122	1	NA	NA	NA	NA	NA	1	NA	NA	NA	NA	NA	NA	NA	NA	NA	0.75	NA	1	NA	NA	NA	0.5	NA	NA	NA	NA	1	1	1	NA	NA	1	NA	NA	NA	NA	1	1	1	0.8	1	NA	1	NA	NA	NA	1
8	135923123	NA	NA	NA	NA	NA	NA	NA	NA	NA	NA	NA	NA	NA	NA	NA	NA	NA	NA	1	NA	NA	NA	NA	0.666667	NA	NA	NA	1	NA	NA	1	1	NA	NA	NA	NA	1	0.857143	NA	NA	NA	NA	NA	1	NA	NA	NA	1
8	135923125	NA	NA	NA	NA	NA	NA	NA	NA	NA	NA	NA	NA	NA	NA	NA	NA	NA	NA	NA	NA	NA	NA	NA	NA	NA	NA	NA	NA	NA	NA	NA	NA	NA	NA	NA	NA	NA	NA	NA	NA	NA	NA	NA	NA	NA	NA	NA	NA
8	135923126	1	NA	NA	NA	0.5	NA	1	NA	NA	NA	NA	NA	NA	NA	NA	NA	1	NA	0.666667	NA	NA	NA	0.5	NA	NA	NA	NA	1	1	1	NA	NA	1	NA	NA	NA	NA	1	1	1	0.8	0.6	1	0.928571	NA	NA	1	1
8	135923127	NA	NA	NA	NA	NA	NA	NA	NA	NA	NA	NA	NA	NA	NA	NA	NA	NA	NA	1	NA	NA	NA	NA	1	NA	NA	NA	NA	NA	NA	1	1	NA	NA	NA	NA	1	0.714286	NA	1	NA	0.875	1	NA	NA	NA	NA	1
8	135923143	NA	NA	NA	NA	NA	NA	NA	NA	NA	NA	NA	NA	NA	NA	NA	NA	NA	NA	NA	NA	NA	NA	NA	NA	NA	NA	NA	NA	NA	NA	NA	NA	NA	NA	NA	NA	NA	NA	NA	NA	NA	NA	NA	NA	NA	NA	NA	NA
8	135923144	1	NA	NA	NA	1	NA	1	NA	NA	NA	NA	NA	NA	NA	NA	NA	1	NA	1	NA	NA	NA	NA	NA	NA	NA	NA	1	1	1	NA	NA	1	NA	NA	NA	NA	1	1	1	0.714286	0.666667	1	0.923077	NA	NA	1	1
8	135923145	NA	NA	NA	NA	NA	1	NA	NA	NA	NA	NA	NA	NA	NA	NA	NA	NA	NA	1	NA	NA	NA	1	1	NA	NA	NA	NA	NA	NA	1	1	NA	NA	NA	NA	NA	0.833333	NA	1	0.833333	1	1	0.933333	NA	NA	NA	1
8	135923164	NA	NA	NA	NA	NA	NA	NA	NA	NA	NA	NA	NA	NA	NA	NA	NA	NA	NA	NA	NA	NA	NA	NA	NA	NA	NA	NA	NA	NA	NA	NA	NA	NA	NA	NA	NA	NA	NA	NA	NA	NA	NA	NA	NA	NA	NA	NA	NA
8	135923165	1	NA	NA	NA	1	NA	1	NA	NA	NA	NA	NA	NA	NA	NA	NA	1	NA	1	NA	NA	NA	NA	NA	NA	NA	NA	1	1	1	NA	NA	1	NA	NA	NA	NA	0.833333	1	1	0.833333	1	1	0.866667	NA	NA	1	1
8	135923166	NA	NA	NA	NA	NA	1	NA	NA	NA	NA	NA	NA	NA	NA	NA	NA	NA	NA	NA	NA	NA	NA	1	1	NA	NA	NA	NA	NA	NA	1	1	NA	NA	NA	NA	NA	0.833333	1	1	NA	1	1	1	NA	NA	NA	NA
8	135923174	NA	NA	NA	NA	NA	NA	NA	NA	NA	NA	NA	NA	NA	NA	NA	NA	NA	NA	NA	NA	NA	NA	NA	NA	NA	NA	NA	NA	NA	NA	NA	NA	NA	NA	NA	NA	NA	NA	NA	NA	NA	NA	NA	NA	NA	NA	NA	NA
8	135923175	1	NA	NA	NA	1	NA	1	NA	NA	NA	NA	NA	NA	NA	NA	NA	1	NA	1	NA	NA	NA	NA	NA	NA	NA	NA	1	1	1	NA	NA	1	NA	NA	NA	NA	1	1	1	1	1	1	0.923077	NA	NA	1	1
8	135923176	NA	NA	NA	NA	NA	0.8	1	NA	NA	1	NA	NA	0	NA	NA	NA	NA	NA	0.666667	NA	NA	NA	1	1	NA	NA	NA	NA	NA	NA	NA	1	NA	NA	NA	NA	NA	NA	NA	NA	NA	1	1	NA	NA	NA	NA	1
8	135923181	NA	NA	NA	NA	NA	NA	NA	NA	NA	NA	NA	NA	NA	NA	NA	NA	NA	NA	NA	NA	NA	NA	NA	NA	NA	NA	NA	NA	NA	NA	NA	NA	NA	NA	NA	NA	NA	NA	NA	NA	NA	NA	NA	NA	NA	NA	NA	NA
8	135923182	0.5	NA	NA	NA	1	NA	1	NA	NA	NA	NA	NA	NA	NA	NA	NA	1	NA	1	NA	NA	NA	NA	NA	NA	NA	NA	1	1	1	NA	NA	1	NA	NA	NA	NA	1	1	0.818182	1	1	1	0.923077	NA	NA	1	1
8	135923183	NA	NA	NA	NA	NA	0.833333	NA	NA	NA	NA	NA	NA	0.5	NA	NA	NA	NA	NA	1	NA	NA	NA	1	1	NA	NA	NA	NA	NA	NA	NA	1	NA	NA	NA	NA	NA	0.857143	NA	NA	1	1	1	0.928571	NA	NA	1	NA
8	135923237	NA	NA	NA	NA	NA	NA	NA	NA	NA	NA	NA	NA	NA	NA	NA	NA	NA	NA	NA	NA	NA	NA	NA	NA	NA	NA	NA	NA	NA	NA	NA	NA	NA	NA	NA	NA	NA	NA	NA	NA	NA	NA	NA	NA	NA	NA	NA	NA
8	135923238	NA	1	NA	NA	0.5	NA	NA	NA	NA	NA	NA	NA	NA	NA	NA	NA	NA	NA	NA	NA	NA	NA	NA	NA	NA	NA	NA	NA	NA	1	NA	NA	NA	NA	NA	NA	NA	NA	0.5	NA	NA	NA	NA	NA	NA	NA	NA	NA
8	135923239	NA	1	NA	NA	NA	NA	NA	NA	0.5	NA	NA	NA	NA	NA	NA	NA	NA	0.5	NA	0.666667	NA	NA	NA	NA	NA	NA	1	NA	NA	NA	NA	NA	NA	NA	NA	NA	NA	NA	1	NA	NA	NA	NA	NA	0.75	NA	NA	NA
8	135923240	NA	1	1	NA	NA	NA	1	NA	NA	1	NA	NA	NA	NA	NA	NA	1	NA	1	NA	NA	NA	NA	0.666667	NA	1	NA	1	0	1	NA	NA	1	1	NA	NA	NA	1	1	0.944444	0.888889	0.03125	1	0.928571	NA	NA	NA	1
8	135923241	0.5	0.875	NA	NA	NA	0.875	NA	NA	1	NA	NA	NA	1	1	NA	NA	NA	NA	NA	1	NA	NA	NA	NA	NA	NA	0.5	NA	NA	NA	NA	1	NA	NA	NA	NA	NA	1	0.857143	NA	NA	NA	0.666667	NA	0.75	NA	1	NA
8	135923296	NA	NA	NA	NA	NA	NA	NA	NA	NA	NA	NA	NA	NA	NA	NA	NA	NA	NA	NA	NA	NA	NA	NA	NA	NA	NA	NA	NA	NA	NA	NA	NA	NA	NA	NA	NA	NA	NA	NA	NA	NA	NA	NA	NA	NA	NA	NA	NA
8	135923297	NA	0.444444	0.5	NA	0.857143	0.5	0.833333	0.666667	1	1	NA	NA	NA	NA	NA	NA	1	1	0.833333	0	NA	1	NA	1	1	1	0.5	1	NA	1	NA	NA	1	1	0.666667	NA	NA	0.875	1	0.833333	0.909091	0.935484	1	0.9375	1	1	1	1
8	135923298	NA	0.8	0.5	NA	NA	NA	NA	NA	1	NA	NA	NA	NA	1	NA	NA	NA	1	1	NA	NA	NA	NA	NA	NA	NA	1	NA	NA	NA	NA	1	NA	NA	NA	NA	NA	1	1	NA	1	NA	1	NA	0.75	NA	1	NA
8	135923300	NA	NA	NA	NA	NA	NA	NA	NA	NA	NA	NA	NA	NA	NA	NA	NA	NA	NA	NA	NA	NA	NA	NA	NA	NA	NA	NA	NA	NA	NA	NA	NA	NA	NA	NA	NA	NA	NA	NA	NA	NA	NA	NA	NA	NA	NA	NA	NA
8	135923301	NA	0.9	1	NA	1	1	1	1	1	1	NA	NA	NA	NA	NA	NA	1	0.75	0.833333	1	NA	1	NA	1	1	1	1	1	1	1	NA	NA	1	0.5	0.666667	NA	NA	1	1	0.941176	1	1	1	0.941176	1	0.666667	1	0.909091
8	135923302	NA	NA	NA	NA	NA	0.777778	NA	0.666667	1	1	NA	NA	1	1	NA	NA	NA	1	1	NA	NA	NA	NA	NA	NA	NA	NA	NA	NA	NA	NA	1	NA	NA	NA	NA	NA	NA	1	NA	NA	NA	NA	1	NA	0.833333	NA	NA
8	135923314	NA	NA	NA	NA	NA	NA	NA	NA	NA	NA	NA	NA	NA	NA	NA	NA	NA	NA	NA	NA	NA	NA	NA	NA	NA	NA	NA	NA	NA	NA	NA	NA	NA	NA	NA	NA	NA	NA	NA	NA	NA	NA	NA	NA	NA	NA	NA	NA
8	135923315	NA	0.8	1	NA	1	1	0.833333	1	1	1	NA	NA	1	1	NA	NA	0.75	1	1	1	NA	1	NA	1	1	1	1	1	1	NA	NA	NA	1	1	1	1	NA	1	1	0.882353	1	0.9	1	0.944444	1	1	0.833333	1
8	135923316	NA	0.5625	1	NA	0.75	NA	NA	NA	1	1	NA	NA	1	NA	NA	NA	NA	NA	NA	NA	NA	NA	NA	NA	NA	NA	1	NA	NA	NA	NA	1	NA	NA	1	NA	NA	NA	1	NA	1	NA	1	1	1	0.857143	1	NA
8	135923320	NA	NA	NA	NA	NA	NA	NA	NA	NA	NA	NA	NA	NA	NA	NA	NA	NA	NA	NA	NA	NA	NA	NA	NA	NA	NA	NA	NA	NA	NA	NA	NA	NA	NA	NA	NA	NA	NA	NA	NA	NA	NA	NA	NA	NA	NA	NA	NA
8	135923321	NA	0.909091	1	NA	1	1	1	0.333333	1	1	NA	NA	1	1	NA	NA	1	1	1	1	NA	0.333333	NA	1	0.75	1	1	1	1	NA	NA	NA	1	1	1	1	NA	0.833333	1	0.933333	0.875	0.75	1	0.95	1	1	1	0.909091
8	135923322	NA	NA	NA	NA	0.75	1	NA	NA	NA	NA	NA	NA	1	NA	NA	NA	NA	1	NA	0.8	NA	NA	NA	NA	NA	NA	1	NA	NA	NA	NA	1	NA	NA	NA	NA	NA	NA	1	NA	NA	NA	NA	1	1	0.857143	0.8	NA
8	135923362	NA	NA	NA	NA	NA	NA	NA	NA	NA	NA	NA	NA	NA	NA	NA	NA	NA	NA	NA	NA	NA	NA	NA	NA	NA	NA	NA	NA	NA	NA	NA	NA	NA	NA	NA	NA	NA	NA	NA	NA	NA	NA	NA	NA	NA	NA	NA	NA
8	135923363	1	1	NA	1	1	1	0.8	1	1	NA	NA	NA	1	NA	NA	NA	1	1	1	1	1	1	NA	1	1	1	1	1	1	NA	NA	NA	1	1	1	NA	NA	1	NA	0.8	0.833333	0.916667	0.75	0.882353	1	1	0.9375	0.866667
8	135923364	NA	0.0909091	0.6	NA	NA	0	NA	NA	NA	0	NA	NA	0.5	0	NA	NA	NA	0	1	NA	NA	NA	NA	NA	NA	NA	0	NA	NA	NA	NA	0.5	NA	NA	NA	NA	NA	NA	0	NA	NA	NA	0	NA	NA	0.166667	0.333333	NA
8	135923380	NA	NA	NA	NA	NA	NA	NA	NA	NA	NA	NA	NA	NA	NA	NA	NA	NA	NA	NA	NA	NA	NA	NA	NA	NA	NA	NA	NA	NA	NA	NA	NA	NA	NA	NA	NA	NA	NA	NA	NA	NA	NA	NA	NA	NA	NA	NA	NA
8	135923381	1	1	1	1	1	1	1	1	1	0.875	NA	NA	1	1	NA	NA	1	0.375	1	1	1	1	NA	1	1	1	1	1	1	NA	NA	NA	NA	1	1	1	NA	0.8	NA	0.75	0.875	0.857143	1	0.882353	1	1	0.944444	0.75
8	135923382	NA	1	NA	0.666667	NA	NA	NA	NA	NA	NA	NA	NA	NA	NA	NA	NA	0.5	NA	0.8	1	NA	NA	NA	NA	NA	NA	NA	NA	NA	NA	NA	1	NA	NA	NA	NA	NA	1	NA	NA	NA	NA	1	NA	1	NA	1	NA
8	135923465	NA	NA	NA	NA	NA	NA	NA	NA	NA	NA	NA	NA	NA	NA	NA	NA	NA	NA	NA	NA	NA	NA	NA	NA	NA	NA	NA	NA	NA	NA	NA	NA	NA	NA	NA	NA	NA	NA	NA	NA	NA	NA	NA	NA	NA	NA	NA	NA
8	135923466	0.625	1	1	NA	1	0.857143	0.777778	0.8	1	1	0.5	0.8	1	1	0	0	0.833333	1	0.833333	0.333333	1	1	NA	1	1	0.5	1	1	NA	NA	NA	NA	NA	1	1	0.75	NA	1	NA	1	0.714286	0.833333	0.875	0.956522	1	0.75	0.961538	0.875
8	135923467	NA	NA	NA	1	NA	1	NA	NA	0.5	NA	NA	NA	NA	NA	NA	NA	NA	NA	1	NA	NA	NA	NA	NA	NA	NA	NA	NA	1	NA	NA	1	NA	NA	NA	NA	NA	0.833333	NA	NA	NA	NA	NA	0.846154	1	NA	1	NA
8	135923559	NA	NA	NA	NA	NA	NA	NA	NA	NA	NA	NA	NA	NA	NA	NA	NA	NA	NA	NA	NA	NA	NA	NA	NA	NA	NA	NA	NA	NA	NA	NA	NA	NA	NA	NA	NA	NA	NA	NA	NA	NA	NA	NA	NA	NA	NA	NA	NA
8	135923560	0.833333	1	1	1	0.6	1	NA	1	1	1	NA	0.666667	0.75	1	NA	NA	1	0.9	0.857143	NA	NA	0.666667	NA	1	NA	NA	1	1	NA	NA	NA	1	NA	1	1	1	1	1	1	1	0.842105	1	1	0.947368	1	0.875	0.954545	0.8
8	135923561	NA	NA	NA	1	NA	0.75	1	NA	NA	NA	NA	NA	NA	NA	NA	NA	NA	0.8	1	1	NA	NA	NA	NA	NA	NA	NA	NA	1	NA	NA	NA	NA	NA	NA	NA	NA	0.833333	NA	NA	0.8	NA	1	1	1	1	NA	NA
8	135923757	NA	NA	NA	NA	NA	NA	NA	NA	NA	NA	NA	NA	NA	NA	NA	NA	NA	NA	NA	NA	NA	NA	NA	NA	NA	NA	NA	NA	NA	NA	NA	NA	NA	NA	NA	NA	NA	NA	NA	NA	NA	NA	NA	NA	NA	NA	NA	NA
8	135923758	0.75	NA	NA	NA	NA	0	NA	NA	NA	NA	NA	NA	NA	NA	NA	NA	1	NA	0.75	NA	NA	NA	NA	NA	NA	NA	NA	NA	NA	NA	NA	1	NA	NA	NA	NA	NA	1	0.333333	NA	0.666667	1	NA	0.956522	NA	NA	NA	1
8	135923759	NA	NA	NA	NA	NA	NA	NA	NA	NA	NA	NA	NA	NA	NA	NA	NA	NA	NA	1	NA	NA	NA	NA	NA	NA	NA	NA	NA	NA	NA	NA	NA	NA	NA	NA	NA	1	NA	NA	NA	0.75	NA	NA	1	NA	NA	NA	1
8	135923897	NA	NA	NA	NA	NA	NA	NA	NA	NA	NA	NA	NA	NA	NA	NA	NA	NA	NA	NA	NA	NA	NA	NA	NA	NA	NA	NA	NA	NA	NA	NA	NA	NA	NA	NA	NA	NA	NA	NA	NA	NA	NA	NA	NA	NA	NA	NA	NA
8	135923898	NA	NA	NA	NA	NA	NA	NA	0.333333	NA	NA	NA	NA	NA	NA	NA	NA	NA	NA	NA	NA	NA	NA	NA	NA	NA	NA	NA	NA	NA	NA	NA	NA	NA	NA	NA	1	NA	NA	NA	NA	NA	NA	NA	NA	NA	NA	NA	NA
8	135923899	NA	NA	NA	NA	NA	NA	NA	NA	NA	NA	NA	NA	NA	NA	NA	NA	NA	NA	NA	NA	NA	NA	NA	NA	0.5	NA	NA	NA	NA	NA	NA	NA	NA	NA	NA	NA	NA	NA	NA	NA	NA	NA	NA	NA	NA	NA	NA	NA
8	135923907	NA	NA	NA	NA	NA	NA	NA	NA	NA	NA	NA	NA	NA	NA	NA	NA	NA	NA	NA	NA	NA	NA	NA	NA	NA	NA	NA	NA	NA	NA	NA	NA	NA	NA	NA	NA	NA	NA	NA	NA	NA	NA	NA	NA	NA	NA	NA	NA
8	135923908	NA	1	NA	NA	1	NA	NA	NA	NA	0.5	NA	NA	NA	NA	NA	NA	NA	0.555556	NA	NA	NA	NA	NA	NA	NA	NA	NA	NA	NA	NA	NA	NA	NA	NA	NA	NA	NA	NA	NA	NA	NA	NA	0.666667	NA	0.818182	NA	NA	0
8	135923909	NA	NA	NA	NA	NA	NA	NA	NA	NA	NA	NA	NA	NA	NA	NA	NA	NA	NA	NA	NA	NA	NA	NA	NA	NA	NA	NA	NA	NA	NA	NA	NA	NA	NA	1	NA	NA	NA	NA	NA	NA	NA	NA	NA	1	NA	NA	0
8	135923919	NA	NA	NA	NA	NA	NA	NA	NA	NA	NA	NA	NA	NA	NA	NA	NA	NA	NA	NA	NA	NA	NA	NA	NA	NA	NA	NA	NA	NA	NA	NA	NA	NA	NA	NA	NA	NA	NA	NA	NA	NA	NA	NA	NA	NA	NA	NA	NA
8	135923920	NA	0.5	NA	0.166667	NA	1	0.5	0.333333	NA	0.75	NA	NA	NA	NA	NA	NA	0.5	0.6	0.666667	NA	NA	NA	NA	NA	NA	NA	NA	1	NA	NA	NA	1	NA	NA	NA	0.75	NA	NA	1	1	0.6	0.714286	0.6	0.7	0.777778	NA	0.6	0.866667
8	135923921	0	NA	1	NA	0.666667	NA	NA	NA	NA	NA	NA	NA	NA	0.5	NA	NA	0.8	NA	NA	NA	1	NA	NA	NA	0.5	NA	NA	NA	NA	1	1	1	NA	NA	1	1	NA	1	0.333333	0.75	NA	NA	0.8	0.714286	NA	0.5	NA	0.5
8	135923933	NA	NA	NA	NA	NA	NA	NA	NA	NA	NA	NA	NA	NA	NA	NA	NA	NA	NA	NA	NA	NA	NA	NA	NA	NA	NA	NA	NA	NA	NA	NA	NA	NA	NA	NA	NA	NA	NA	NA	NA	NA	NA	NA	NA	NA	NA	NA	NA
8	135923934	NA	1	NA	1	NA	0.666667	0	0	NA	0.75	NA	NA	NA	NA	NA	NA	0	0.888889	0	NA	NA	NA	NA	NA	NA	NA	NA	0.5	NA	NA	NA	0	NA	NA	NA	0	NA	1	1	1	0.8	0.285714	0.75	0.470588	0.888889	NA	1	0.928571
8	135923935	0.5	NA	0.75	NA	0.5	NA	NA	NA	NA	0.666667	NA	NA	NA	NA	NA	NA	0.75	NA	NA	0.5	1	NA	NA	NA	0	NA	NA	NA	NA	0.333333	0.5	NA	NA	NA	0.5	NA	NA	NA	1	0.833333	1	0.25	0	NA	1	1	1	NA
8	135923948	NA	NA	NA	NA	NA	NA	NA	NA	NA	NA	NA	NA	NA	NA	NA	NA	NA	NA	NA	NA	NA	NA	NA	NA	NA	NA	NA	NA	NA	NA	NA	NA	NA	NA	NA	NA	NA	NA	NA	NA	NA	NA	NA	NA	NA	NA	NA	NA
8	135923949	0	0	NA	0.333333	NA	0	0	NA	NA	0.166667	NA	NA	NA	NA	NA	NA	0	0.777778	0	NA	NA	NA	NA	NA	NA	NA	NA	0	NA	NA	NA	0	NA	NA	NA	0	NA	0.5	1	1	1	0	0.5	0.285714	1	NA	1	0.928571
8	135923950	NA	NA	0	0	0	NA	NA	0	NA	NA	NA	NA	NA	NA	NA	NA	0	NA	0	0	1	NA	NA	NA	0	NA	NA	NA	NA	0.666667	0	NA	NA	NA	0	NA	NA	NA	1	NA	0.833333	0	0.333333	NA	1	1	NA	0.777778
8	135923953	NA	NA	NA	NA	NA	NA	NA	NA	NA	NA	NA	NA	NA	NA	NA	NA	NA	NA	NA	NA	NA	NA	NA	NA	NA	NA	NA	NA	NA	NA	NA	NA	NA	NA	NA	NA	NA	NA	NA	NA	NA	NA	NA	NA	NA	NA	NA	NA
8	135923954	0	0.5	NA	0.333333	NA	0.5	0	0	NA	0.166667	NA	NA	NA	NA	NA	0	0	0.666667	0	NA	NA	NA	NA	NA	NA	NA	NA	0	NA	NA	NA	0	NA	NA	NA	0	NA	0.5	1	0.833333	1	0	0.25	0.0909091	1	NA	0.666667	0.8
8	135923955	NA	NA	0	0.166667	0	NA	NA	NA	NA	NA	NA	NA	NA	NA	NA	NA	NA	0	NA	0	1	NA	NA	NA	0	NA	NA	NA	NA	0.333333	0	NA	NA	NA	0.5	0	NA	NA	1	NA	1	0	0	NA	NA	1	1	NA
8	135923963	NA	NA	NA	NA	NA	NA	NA	NA	NA	NA	NA	NA	NA	NA	NA	NA	NA	NA	NA	NA	NA	NA	NA	NA	NA	NA	NA	NA	NA	NA	NA	NA	NA	NA	NA	NA	NA	NA	NA	NA	NA	NA	NA	NA	NA	NA	NA	NA
8	135923964	0	NA	NA	0.25	NA	0.5	0	NA	NA	0.333333	NA	NA	NA	NA	NA	0	0	0.75	0	NA	NA	NA	NA	NA	NA	NA	NA	0	NA	NA	NA	0	NA	NA	NA	0.25	NA	NA	1	1	0.75	0	0.25	0.1	1	NA	1	0.928571
8	135923965	NA	NA	0	0	0	0	NA	0	NA	NA	NA	NA	NA	NA	NA	NA	0	NA	NA	0	1	NA	NA	NA	0	NA	NA	NA	NA	0.333333	0	0	NA	NA	0.5	0	NA	1	NA	0.857143	1	0	0	0	NA	1	1	NA
8	135924020	NA	NA	NA	NA	NA	NA	NA	NA	NA	NA	NA	NA	NA	NA	NA	NA	NA	NA	NA	NA	NA	NA	NA	NA	NA	NA	NA	NA	NA	NA	NA	NA	NA	NA	NA	NA	NA	NA	NA	NA	NA	NA	NA	NA	NA	NA	NA	NA
8	135924021	0	0	NA	0	NA	0	0	NA	NA	NA	NA	NA	NA	NA	NA	NA	NA	0.571429	NA	NA	NA	NA	NA	NA	NA	NA	NA	0	NA	NA	NA	NA	NA	NA	NA	0	NA	NA	NA	1	0.833333	0	NA	0	1	NA	NA	0.923077
8	135924022	NA	NA	0	NA	NA	NA	NA	NA	NA	0	NA	NA	NA	NA	NA	NA	NA	NA	NA	0	0.5	NA	NA	NA	0	NA	NA	NA	NA	0	NA	0	NA	NA	0.5	NA	NA	1	1	1	1	0	0	NA	NA	1	NA	NA
8	135924031	NA	NA	NA	NA	NA	NA	NA	NA	NA	NA	NA	NA	NA	NA	NA	NA	NA	NA	NA	NA	NA	NA	NA	NA	NA	NA	NA	NA	NA	NA	NA	NA	NA	NA	NA	NA	NA	NA	NA	NA	NA	NA	NA	NA	NA	NA	NA	NA
8	135924032	0	0	NA	0	NA	NA	0	NA	NA	NA	NA	NA	NA	NA	NA	0	NA	1	NA	NA	NA	NA	NA	NA	NA	NA	NA	0	NA	NA	NA	NA	NA	NA	NA	0	NA	NA	NA	1	0.857143	0	NA	0	1	NA	NA	0.928571
8	135924033	NA	NA	0	NA	NA	NA	NA	NA	NA	0	NA	NA	NA	NA	NA	NA	NA	NA	NA	0	0.5	NA	NA	NA	0	NA	NA	NA	NA	0	NA	0	NA	NA	0.5	NA	NA	1	1	1	NA	0	0	0	NA	1	NA	1
8	135924037	NA	NA	NA	NA	NA	NA	NA	NA	NA	NA	NA	NA	NA	NA	NA	NA	NA	NA	NA	NA	NA	NA	NA	NA	NA	NA	NA	NA	NA	NA	NA	NA	NA	NA	NA	NA	NA	NA	NA	NA	NA	NA	NA	NA	NA	NA	NA	NA
8	135924038	0	NA	NA	NA	NA	NA	NA	NA	NA	NA	NA	NA	NA	NA	NA	NA	NA	1	NA	NA	NA	NA	NA	NA	NA	NA	NA	0	NA	NA	NA	NA	NA	NA	NA	0	NA	NA	NA	1	0.857143	0	NA	0	1	NA	NA	0.8125
8	135924039	NA	NA	0	0	NA	NA	NA	NA	NA	0	NA	NA	NA	NA	NA	NA	NA	NA	NA	0	0.5	NA	NA	NA	0	NA	NA	NA	NA	0	NA	0	NA	NA	0.5	0	NA	1	1	1	NA	0	0	NA	NA	1	NA	1
8	135924088	NA	NA	NA	NA	NA	NA	NA	NA	NA	NA	NA	NA	NA	NA	NA	NA	NA	NA	NA	NA	NA	NA	NA	NA	NA	NA	NA	NA	NA	NA	NA	NA	NA	NA	NA	NA	NA	NA	NA	NA	NA	NA	NA	NA	NA	NA	NA	NA
8	135924089	0.6	1	1	NA	NA	1	0.75	1	NA	0.5	NA	NA	NA	0.666667	NA	NA	1	1	1	1	0.5	NA	NA	NA	1	NA	NA	0.5	0.5	1	0.5	0.666667	1	NA	NA	NA	0.5	NA	1	1	0.8	0.545455	NA	1	NA	1	1	0.9
8	135924090	NA	NA	NA	NA	NA	NA	NA	NA	NA	NA	NA	NA	NA	NA	NA	NA	NA	NA	NA	NA	NA	NA	NA	NA	NA	NA	NA	NA	NA	NA	NA	NA	NA	NA	NA	NA	NA	NA	NA	NA	0.5	NA	NA	0.5	0	NA	NA	0.666667
8	135924101	NA	NA	NA	NA	NA	NA	NA	NA	NA	NA	NA	NA	NA	NA	NA	NA	NA	NA	NA	NA	NA	NA	NA	NA	NA	NA	NA	NA	NA	NA	NA	NA	NA	NA	NA	NA	NA	NA	NA	NA	NA	NA	NA	NA	NA	NA	NA	NA
8	135924102	1	0.777778	1	0.833333	0.857143	0.888889	1	1	1	1	1	1	0.75	0.8	NA	NA	1	1	1	1	0.75	NA	0.5	0.75	1	1	1	1	0.5	1	1	1	1	NA	NA	NA	1	NA	1	1	0.818182	0.782609	1	1	1	0.909091	1	0.909091
8	135924103	NA	NA	NA	NA	NA	NA	NA	NA	NA	NA	NA	NA	NA	NA	NA	NA	NA	NA	NA	NA	NA	0.5	NA	NA	NA	NA	NA	NA	NA	NA	NA	NA	NA	NA	NA	NA	NA	NA	NA	1	1	NA	NA	0.666667	NA	NA	NA	0.75
8	135924121	NA	NA	NA	NA	NA	NA	NA	NA	NA	NA	NA	NA	NA	NA	NA	NA	NA	NA	NA	NA	NA	NA	NA	NA	NA	NA	NA	NA	NA	NA	NA	NA	NA	NA	NA	NA	NA	NA	NA	NA	NA	NA	NA	NA	NA	NA	NA	NA
8	135924122	0.9375	0.916667	1	1	0.75	1	1	0.894737	1	0.8	0.666667	1	1	0.8	0.666667	0.666667	0.909091	1	1	1	0.75	1	0.5	0.875	1	1	1	1	0.666667	1	0.833333	0.75	1	1	NA	1	1	1	0.909091	0.882353	0.882353	0.875	1	0.846154	1	1	0.875	0.906977
8	135924123	NA	NA	NA	NA	NA	NA	NA	NA	NA	NA	NA	NA	NA	NA	0.666667	NA	NA	1	NA	NA	NA	NA	NA	NA	NA	NA	NA	NA	NA	NA	NA	NA	NA	NA	NA	NA	NA	1	NA	NA	1	NA	NA	NA	NA	NA	NA	NA
8	135924173	NA	NA	NA	NA	NA	NA	NA	NA	NA	NA	NA	NA	NA	NA	NA	NA	NA	NA	NA	NA	NA	NA	NA	NA	NA	NA	NA	NA	NA	NA	NA	NA	NA	NA	NA	NA	NA	NA	NA	NA	NA	NA	NA	NA	NA	NA	NA	NA
8	135924174	0.842105	0.826087	0.826087	0.862069	NA	0.84	0.909091	0.914286	0.909091	0.875	1	0.882353	0.7	0.875	0.866667	0.9	0.9	0.870968	0.833333	1	1	NA	1	0.9	0.5	NA	0.875	1	1	NA	1	0.8	1	1	1	0.75	1	0.923077	0.607143	0.947368	0.892857	0.940678	0.923077	0.83871	1	0.684211	0.619048	0.85
8	135924175	NA	1	NA	NA	NA	NA	NA	NA	NA	1	NA	NA	NA	0.5	NA	NA	NA	0.5	NA	NA	NA	NA	NA	NA	NA	NA	NA	NA	NA	NA	NA	NA	NA	0.5	NA	NA	NA	1	NA	1	NA	NA	NA	NA	1	NA	0.4	NA
8	135924186	NA	NA	NA	NA	NA	NA	NA	NA	NA	NA	NA	NA	NA	NA	NA	NA	NA	NA	NA	NA	NA	NA	NA	NA	NA	NA	NA	NA	NA	NA	NA	NA	NA	NA	NA	NA	NA	NA	NA	NA	NA	NA	NA	NA	NA	NA	NA	NA
8	135924187	0.97561	0.925926	0.821429	1	0.933333	1	0.964286	0.944444	0.916667	1	1	1	1	0.966667	0.904762	0.909091	0.975	0.942857	0.972973	0.909091	1	1	1	1	1	0.75	0.9	1	1	1	1	1	1	1	1	0.8	1	1	0.970588	0.947368	1	0.95	0.866667	0.891892	0.916667	0.95	0.956522	0.913043
8	135924188	NA	NA	NA	NA	NA	NA	1	NA	NA	NA	NA	NA	NA	0.666667	0.875	NA	0.714286	NA	1	NA	NA	NA	NA	NA	NA	NA	NA	1	NA	NA	NA	NA	NA	0.666667	NA	NA	1	1	NA	NA	NA	NA	NA	NA	1	NA	0.8	NA
8	135924413	NA	NA	NA	NA	NA	NA	NA	NA	NA	NA	NA	NA	NA	NA	NA	NA	NA	NA	NA	NA	NA	NA	NA	NA	NA	NA	NA	NA	NA	NA	NA	NA	NA	NA	NA	NA	NA	NA	NA	NA	NA	NA	NA	NA	NA	NA	NA	NA
8	135924414	0.958333	0.906977	0.972973	0.928571	0.904762	0.97561	0.809524	0.957447	0.896552	0.972222	0.783784	0.9375	1	0.928571	0.785714	0.9375	0.935484	0.888889	0.982759	0.941176	1	1	NA	1	0.75	1	1	0.6	1	1	1	1	0.5	0.875	1	1	1	0.944444	0.916667	NA	0.911765	1	0.90625	0.875	1	0.870968	0.928571	0.896552
8	135924415	NA	0.777778	0.923077	NA	NA	NA	NA	NA	NA	0.9375	0.815789	NA	NA	0.892857	NA	NA	NA	NA	0.872727	NA	NA	NA	1	0.73913	1	0.714286	1	0.583333	NA	0.923077	NA	NA	NA	NA	NA	NA	1	0.947368	1	NA	0.939394	0.83871	NA	NA	NA	0.723404	0.793103	0.673913
8	135924452	NA	NA	NA	NA	NA	NA	NA	NA	NA	NA	NA	NA	NA	NA	NA	NA	NA	NA	NA	NA	NA	NA	NA	NA	NA	NA	NA	NA	NA	NA	NA	NA	NA	NA	NA	NA	NA	NA	NA	NA	NA	NA	NA	NA	NA	NA	NA	NA
8	135924453	1	NA	NA	NA	1	NA	NA	NA	NA	NA	NA	NA	NA	NA	NA	NA	NA	NA	NA	NA	NA	NA	NA	NA	NA	NA	NA	NA	NA	NA	NA	NA	NA	NA	NA	NA	NA	NA	NA	NA	NA	NA	NA	NA	NA	NA	NA	NA
8	135925117	NA	NA	NA	NA	NA	NA	NA	NA	NA	NA	NA	NA	NA	NA	NA	NA	NA	NA	NA	NA	NA	NA	NA	NA	NA	NA	NA	NA	NA	NA	NA	NA	NA	NA	NA	NA	NA	NA	NA	NA	NA	NA	NA	NA	NA	NA	NA	NA
8	135925118	NA	NA	NA	NA	NA	NA	NA	NA	NA	NA	NA	NA	NA	NA	NA	NA	NA	NA	NA	NA	NA	NA	NA	NA	NA	NA	NA	NA	NA	NA	NA	NA	NA	NA	NA	NA	NA	NA	NA	NA	NA	NA	NA	NA	NA	NA	0	NA
8	135925616	NA	NA	NA	NA	NA	NA	NA	NA	NA	NA	NA	NA	NA	NA	NA	NA	NA	NA	NA	NA	NA	NA	NA	NA	NA	NA	NA	NA	NA	NA	NA	NA	NA	NA	NA	NA	NA	NA	NA	NA	NA	NA	NA	NA	NA	NA	NA	NA
8	135925617	1	1	0.857143	0.888889	1	1	1	NA	1	1	1	NA	1	1	0.5	NA	1	1	1	NA	1	NA	NA	NA	1	NA	1	1	1	NA	1	1	0	1	0.714286	NA	NA	NA	NA	NA	1	1	0.8	0.8	0	1	1	1
8	135925618	0.9375	0.958333	0.8	0.95	NA	0.909091	1	0.882353	NA	NA	0.923077	0.818182	1	1	NA	1	0.95	NA	NA	1	0.9	1	0.857143	0.761905	1	0.857143	NA	NA	1	0.95	0.789474	0.892857	NA	NA	NA	0.933333	0.916667	0.529412	0.942308	0.923077	NA	0.757576	NA	NA	NA	NA	NA	0.785714
8	135925751	NA	NA	NA	NA	NA	NA	NA	NA	NA	NA	NA	NA	NA	NA	NA	NA	NA	NA	NA	NA	NA	NA	NA	NA	NA	NA	NA	NA	NA	NA	NA	NA	NA	NA	NA	NA	NA	NA	NA	NA	NA	NA	NA	NA	NA	NA	NA	NA
8	135925752	0.956522	0.833333	0.666667	0.787879	0.888889	0.8125	0.928571	0.916667	0.6875	0.954545	0.866667	0.913043	0.875	0.73913	0.818182	0.8	0.961538	1	0.888889	1	0.555556	0.5	0.8	0.8	1	1	0.888889	1	1	0.833333	1	0.692308	1	0.875	0.75	0.714286	1	1	0.833333	NA	0.857143	0.861111	0.916667	0.666667	1	0.769231	0.941176	0.916667
8	135925753	0.85	0.904762	0.833333	0.8	NA	NA	NA	0.928571	0.782609	0.909091	0.941176	NA	0.818182	NA	NA	NA	NA	NA	NA	NA	NA	NA	NA	0.8	NA	NA	0.771429	NA	0.84	NA	NA	NA	NA	NA	NA	NA	NA	NA	NA	0.952381	0.789474	NA	1	0.68	0.875	0.826087	0.916667	0.735632
8	135926170	NA	NA	NA	NA	NA	NA	NA	NA	NA	NA	NA	NA	NA	NA	NA	NA	NA	NA	NA	NA	NA	NA	NA	NA	NA	NA	NA	NA	NA	NA	NA	NA	NA	NA	NA	NA	NA	NA	NA	NA	NA	NA	NA	NA	NA	NA	NA	NA
8	135926171	1	1	NA	NA	1	1	0.8	1	0.666667	1	NA	1	1	0.75	0.833333	0.666667	0.857143	1	1	1	NA	NA	NA	NA	NA	NA	1	1	1	NA	NA	NA	NA	NA	NA	NA	NA	NA	1	NA	1	NA	NA	NA	NA	NA	NA	NA
8	135926172	NA	0.75	NA	1	NA	0.5	NA	NA	NA	1	NA	1	NA	0.777778	0.75	NA	0.4	NA	NA	NA	NA	NA	NA	0.666667	NA	0.5	NA	NA	NA	1	NA	NA	1	NA	1	1	NA	NA	0.666667	0.666667	0.9	0.454545	NA	0.625	NA	1	NA	0.933333
8	135926275	NA	NA	NA	NA	NA	NA	NA	NA	NA	NA	NA	NA	NA	NA	NA	NA	NA	NA	NA	NA	NA	NA	NA	NA	NA	NA	NA	NA	NA	NA	NA	NA	NA	NA	NA	NA	NA	NA	NA	NA	NA	NA	NA	NA	NA	NA	NA	NA
8	135926276	0.947368	0.882353	NA	NA	0.785714	0.666667	1	0.9	0.923077	0.933333	NA	0.875	0.875	1	0.95	0.466667	0.962963	0.8125	0.92	1	0.666667	NA	NA	1	1	NA	1	0.75	1	NA	NA	NA	NA	1	NA	NA	1	0.857143	0.846154	NA	1	NA	NA	NA	1	NA	0.875	NA
8	135926277	NA	NA	NA	NA	1	NA	0.785714	NA	NA	NA	NA	0.909091	NA	0.904762	NA	NA	0.958333	0.941176	0.941176	NA	NA	1	NA	NA	0.75	1	NA	NA	NA	1	1	1	1	NA	1	0.5	1	1	0.888889	1	NA	0.923077	NA	0.962963	NA	1	1	0.904762
8	135926359	NA	NA	NA	NA	NA	NA	NA	NA	NA	NA	NA	NA	NA	NA	NA	NA	NA	NA	NA	NA	NA	NA	NA	NA	NA	NA	NA	NA	NA	NA	NA	NA	NA	NA	NA	NA	NA	NA	NA	NA	NA	NA	NA	NA	NA	NA	NA	NA
8	135926360	0.727273	0.875	NA	NA	0.875	0.5	0.875	0.833333	0.857143	0.909091	NA	0.8	0.666667	0.923077	1	1	0.857143	1	1	1	1	NA	NA	1	1	NA	1	1	1	NA	NA	NA	NA	1	NA	NA	1	1	1	NA	0.777778	NA	NA	NA	NA	NA	1	NA
8	135926361	1	NA	1	NA	NA	1	NA	NA	1	NA	NA	NA	NA	NA	NA	NA	NA	1	0.9	NA	1	1	NA	NA	NA	1	1	NA	NA	1	1	1	1	NA	1	1	1	NA	NA	NA	NA	1	NA	0.916667	1	1	NA	1
8	135926608	NA	NA	NA	NA	NA	NA	NA	NA	NA	NA	NA	NA	NA	NA	NA	NA	NA	NA	NA	NA	NA	NA	NA	NA	NA	NA	NA	NA	NA	NA	NA	NA	NA	NA	NA	NA	NA	NA	NA	NA	NA	NA	NA	NA	NA	NA	NA	NA
8	135926609	1	0.888889	0.875	0.941176	0.809524	1	0.857143	0.5	0.875	1	1	0.888889	1	0.875	1	NA	0.888889	NA	0.857143	1	1	1	NA	1	1	1	0.5	1	NA	1	1	1	NA	NA	1	1	1	NA	NA	1	0.9	1	NA	0.777778	0.954545	1	0.875	0.95
8	135926610	NA	1	NA	NA	NA	NA	NA	1	NA	NA	NA	NA	NA	NA	NA	NA	NA	NA	NA	NA	NA	NA	NA	NA	NA	NA	NA	NA	NA	NA	NA	NA	NA	NA	NA	NA	NA	NA	NA	NA	NA	NA	NA	NA	NA	NA	NA	NA
8	135926620	NA	NA	NA	NA	NA	NA	NA	NA	NA	NA	NA	NA	NA	NA	NA	NA	NA	NA	NA	NA	NA	NA	NA	NA	NA	NA	NA	NA	NA	NA	NA	NA	NA	NA	NA	NA	NA	NA	NA	NA	NA	NA	NA	NA	NA	NA	NA	NA
8	135926621	1	0.909091	1	0.941176	1	1	1	0.5	1	1	1	0.9	1	0.875	1	NA	1	NA	1	0.8	1	1	NA	1	1	0.8	0.666667	1	NA	1	1	1	NA	NA	1	1	1	NA	NA	1	0.8	0.857143	1	1	0.863636	1	0.894737	1
8	135926622	NA	1	NA	1	NA	NA	NA	0.833333	NA	NA	NA	NA	NA	NA	NA	NA	NA	NA	NA	NA	NA	NA	NA	NA	NA	NA	NA	NA	NA	NA	NA	NA	NA	NA	NA	NA	NA	NA	NA	NA	NA	NA	NA	NA	NA	NA	NA	NA
8	135926642	NA	NA	NA	NA	NA	NA	NA	NA	NA	NA	NA	NA	NA	NA	NA	NA	NA	NA	NA	NA	NA	NA	NA	NA	NA	NA	NA	NA	NA	NA	NA	NA	NA	NA	NA	NA	NA	NA	NA	NA	NA	NA	NA	NA	NA	NA	NA	NA
8	135926643	1	0.916667	1	0.944444	0.909091	1	1	NA	1	0.666667	0.846154	0.625	1	1	1	NA	1	1	0.909091	0.714286	0.875	1	1	0.833333	1	1	0.8	0.875	NA	1	1	1	NA	NA	1	1	0.777778	NA	1	1	0.923077	1	1	1	0.904762	1	1	1
8	135926644	NA	NA	NA	1	NA	NA	NA	1	NA	NA	NA	NA	NA	NA	NA	NA	NA	NA	NA	NA	NA	NA	NA	NA	NA	NA	NA	NA	NA	NA	NA	NA	NA	NA	NA	NA	NA	NA	NA	NA	NA	NA	NA	NA	NA	NA	NA	NA
8	135926650	NA	NA	NA	NA	NA	NA	NA	NA	NA	NA	NA	NA	NA	NA	NA	NA	NA	NA	NA	NA	NA	NA	NA	NA	NA	NA	NA	NA	NA	NA	NA	NA	NA	NA	NA	NA	NA	NA	NA	NA	NA	NA	NA	NA	NA	NA	NA	NA
8	135926651	0.933333	0.916667	1	1	0.826087	1	1	NA	1	1	0.714286	1	0.8	0.777778	1	NA	1	1	1	0.75	0.777778	1	1	0.8	1	1	0.8	1	NA	1	0.8	1	1	NA	1	1	1	NA	1	1	1	1	1	1	0.736842	1	1	1
8	135926652	NA	NA	NA	1	NA	NA	NA	1	NA	NA	NA	NA	NA	NA	NA	NA	1	NA	NA	NA	NA	NA	NA	NA	NA	NA	NA	NA	NA	NA	NA	NA	NA	NA	NA	NA	NA	NA	NA	NA	NA	NA	NA	NA	NA	NA	NA	NA
8	135926671	NA	NA	NA	NA	NA	NA	NA	NA	NA	NA	NA	NA	NA	NA	NA	NA	NA	NA	NA	NA	NA	NA	NA	NA	NA	NA	NA	NA	NA	NA	NA	NA	NA	NA	NA	NA	NA	NA	NA	NA	NA	NA	NA	NA	NA	NA	NA	NA
8	135926672	0.947368	1	1	0.954545	0.8	1	1	1	1	1	0.857143	1	0.909091	0.8	1	NA	1	0.75	1	0.857143	1	0.666667	1	0.8	1	1	1	1	NA	1	0.8	1	1	NA	1	1	1	NA	1	1	1	0.909091	1	1	0.888889	1	1	1
8	135926673	NA	1	0.75	NA	NA	NA	NA	1	NA	NA	NA	NA	NA	NA	NA	NA	0.75	NA	NA	NA	NA	NA	NA	NA	NA	NA	NA	NA	NA	NA	NA	NA	NA	NA	NA	NA	NA	NA	NA	NA	NA	NA	NA	NA	NA	NA	NA	NA
8	135926689	NA	NA	NA	NA	NA	NA	NA	NA	NA	NA	NA	NA	NA	NA	NA	NA	NA	NA	NA	NA	NA	NA	NA	NA	NA	NA	NA	NA	NA	NA	NA	NA	NA	NA	NA	NA	NA	NA	NA	NA	NA	NA	NA	NA	NA	NA	NA	NA
8	135926690	1	0.888889	0.833333	0.956522	0.666667	1	0.818182	1	1	0.75	1	0.8	0.769231	0.8	1	NA	1	0.8	0.894737	1	1	1	0	0.75	0.666667	1	0.714286	1	NA	1	1	1	1	NA	1	1	0.888889	NA	NA	1	0.866667	1	1	NA	1	1	0.961538	0.956522
8	135926691	NA	1	NA	1	NA	NA	NA	NA	NA	NA	NA	NA	NA	NA	NA	NA	NA	NA	NA	NA	NA	NA	NA	NA	NA	NA	NA	NA	NA	NA	NA	NA	NA	NA	NA	NA	NA	NA	NA	NA	NA	NA	NA	NA	NA	NA	NA	NA
8	135926734	NA	NA	NA	NA	NA	NA	NA	NA	NA	NA	NA	NA	NA	NA	NA	NA	NA	NA	NA	NA	NA	NA	NA	NA	NA	NA	NA	NA	NA	NA	NA	NA	NA	NA	NA	NA	NA	NA	NA	NA	NA	NA	NA	NA	NA	NA	NA	NA
8	135926735	1	1	1	0.826087	1	0.916667	0.916667	1	0.941176	0.9	1	0.666667	0.9375	0.9	1	0.333333	0.941176	1	0.952381	1	1	1	1	1	1	0.8	0.666667	1	1	1	1	0.666667	1	NA	1	0.666667	1	1	0.833333	0.75	0.9375	1	1	1	0.85	1	0.678571	0.642857
8	135926736	NA	NA	NA	NA	NA	NA	NA	NA	NA	NA	NA	NA	NA	NA	NA	NA	0.75	NA	NA	NA	NA	NA	NA	NA	NA	NA	NA	NA	NA	NA	NA	NA	NA	NA	NA	NA	NA	NA	NA	NA	NA	NA	NA	NA	NA	NA	NA	NA
8	135926737	0.947368	0.913043	NA	NA	0.8	1	1	1	1	0.833333	NA	0.666667	0.733333	0.8	1	1	0.823529	0.833333	0.947368	1	1	0.666667	1	0.666667	1	0.8	0.888889	1	NA	0.75	NA	0.666667	1	NA	0.666667	1	0.888889	1	0.875	0.75	0.875	0.8	1	1	0.8	0.666667	0.892857	0.9
8	135926738	NA	NA	0.666667	0.5	NA	NA	NA	NA	NA	NA	NA	NA	NA	NA	NA	NA	NA	NA	NA	NA	NA	NA	NA	NA	NA	NA	NA	NA	NA	NA	NA	NA	NA	NA	NA	NA	NA	NA	NA	NA	NA	NA	NA	NA	NA	NA	NA	NA
8	135926753	NA	NA	NA	NA	NA	NA	NA	NA	NA	NA	NA	NA	NA	NA	NA	NA	NA	NA	NA	NA	NA	NA	NA	NA	NA	NA	NA	NA	NA	NA	NA	NA	NA	NA	NA	NA	NA	NA	NA	NA	NA	NA	NA	NA	NA	NA	NA	NA
8	135926754	0.631579	0.913043	0.888889	0.782609	0.904762	1	0.857143	0.428571	0.941176	0.916667	0.846154	0.714286	NA	0.428571	1	1	0.823529	1	0.809524	0.5	0.8125	NA	0.666667	1	1	1	0.8	0.888889	1	1	0.8	0.5	0.5	NA	0.75	1	0.714286	1	0.538462	1	1	1	0.833333	0.823529	0.727273	NA	0.857143	1
8	135926755	NA	1	1	NA	NA	NA	NA	NA	NA	NA	NA	NA	NA	NA	NA	NA	NA	NA	NA	NA	NA	NA	NA	NA	NA	NA	NA	NA	NA	NA	NA	NA	NA	NA	NA	NA	NA	NA	NA	NA	NA	NA	NA	NA	NA	NA	NA	NA
8	135926776	NA	NA	NA	NA	NA	NA	NA	NA	NA	NA	NA	NA	NA	NA	NA	NA	NA	NA	NA	NA	NA	NA	NA	NA	NA	NA	NA	NA	NA	NA	NA	NA	NA	NA	NA	NA	NA	NA	NA	NA	NA	NA	NA	NA	NA	NA	NA	NA
8	135926777	1	1	0.909091	0.958333	NA	0.928571	1	1	0.777778	0.75	1	0.833333	1	0.857143	1	1	0.952381	0.9	1	0.833333	0.9375	1	1	1	1	0.833333	0.818182	0.5	1	1	0.833333	0.8	0.5	NA	1	1	1	1	1	1	0.833333	1	0.8	0.941176	0.848485	1	0.9375	1
8	135926778	NA	NA	NA	1	NA	NA	NA	NA	NA	NA	NA	NA	NA	NA	NA	NA	NA	NA	NA	NA	NA	NA	NA	NA	NA	NA	NA	NA	NA	NA	NA	NA	NA	NA	NA	NA	NA	NA	NA	NA	NA	NA	NA	NA	NA	NA	NA	NA
8	135926787	NA	NA	NA	NA	NA	NA	NA	NA	NA	NA	NA	NA	NA	NA	NA	NA	NA	NA	NA	NA	NA	NA	NA	NA	NA	NA	NA	NA	NA	NA	NA	NA	NA	NA	NA	NA	NA	NA	NA	NA	NA	NA	NA	NA	NA	NA	NA	NA
8	135926788	0.904762	0.958333	0.909091	NA	0.923077	0.923077	1	0.571429	0.789474	0.833333	0.8125	0.666667	0.9375	0.428571	0.833333	1	0.954545	0.888889	0.954545	1	0.9375	0.25	1	1	NA	1	0.818182	1	0.666667	1	1	NA	1	NA	1	NA	1	1	0.9375	1	0.8	0.909091	1	0.941176	0.942857	1	0.966667	1
8	135926789	NA	NA	0.8	NA	NA	NA	1	NA	NA	NA	NA	NA	NA	NA	NA	NA	NA	NA	NA	NA	NA	NA	NA	NA	NA	NA	NA	NA	NA	NA	NA	NA	NA	NA	NA	NA	1	NA	NA	NA	NA	NA	NA	NA	NA	NA	NA	NA
8	135926833	NA	NA	NA	NA	NA	NA	NA	NA	NA	NA	NA	NA	NA	NA	NA	NA	NA	NA	NA	NA	NA	NA	NA	NA	NA	NA	NA	NA	NA	NA	NA	NA	NA	NA	NA	NA	NA	NA	NA	NA	NA	NA	NA	NA	NA	NA	NA	NA
8	135926834	0.84	1	1	0.913043	1	0.857143	1	0.777778	1	0.9	0.923077	0.875	0.833333	1	1	1	0.875	1	0.952381	1	1	1	1	1	NA	1	0.833333	0.875	1	1	0.857143	1	NA	1	1	1	1	1	1	1	0.888889	1	1	1	0.971429	1	0.90625	1
8	135926835	NA	1	NA	1	NA	NA	NA	NA	NA	NA	NA	NA	NA	NA	NA	NA	0.5	NA	NA	NA	NA	NA	NA	NA	NA	NA	NA	NA	NA	NA	NA	NA	NA	NA	NA	NA	1	NA	NA	NA	NA	NA	NA	NA	NA	NA	NA	NA
8	135926846	NA	NA	NA	NA	NA	NA	NA	NA	NA	NA	NA	NA	NA	NA	NA	NA	NA	NA	NA	NA	NA	NA	NA	NA	NA	NA	NA	NA	NA	NA	NA	NA	NA	NA	NA	NA	NA	NA	NA	NA	NA	NA	NA	NA	NA	NA	NA	NA
8	135926847	0.952381	1	1	0.954545	0.95	0.916667	1	1	1	1	1	1	1	NA	0.8	NA	0.857143	1	1	1	1	1	1	1	NA	1	0.818182	0.625	1	1	0.833333	0.875	NA	1	1	0.666667	1	1	1	1	0.888889	1	1	1	0.941176	1	0.9375	1
8	135926848	NA	NA	0.833333	NA	NA	NA	NA	NA	NA	NA	NA	NA	NA	NA	NA	NA	0.6	NA	NA	NA	NA	NA	NA	NA	NA	NA	NA	NA	NA	NA	1	NA	NA	NA	NA	NA	NA	NA	NA	NA	NA	NA	NA	NA	NA	NA	NA	NA
8	135926849	NA	NA	NA	NA	NA	NA	NA	NA	NA	NA	NA	NA	NA	NA	NA	NA	NA	NA	NA	NA	NA	NA	NA	NA	NA	NA	NA	NA	NA	NA	NA	NA	NA	NA	NA	NA	NA	NA	NA	NA	NA	NA	NA	NA	NA	NA	NA	NA
8	135926850	0.95	0.882353	0.9	1	1	1	1	1	1	1	1	1	1	1	1	1	0.857143	0.875	1	0.875	1	1	1	1	NA	1	0.909091	0.875	1	0.857143	0.833333	1	NA	1	1	1	1	1	1	1	1	1	NA	0.923077	1	1	0.96875	0.962963
8	135926851	NA	0.4	NA	NA	NA	NA	NA	NA	NA	NA	NA	NA	NA	NA	NA	NA	NA	NA	NA	NA	NA	NA	NA	NA	NA	NA	NA	NA	NA	NA	NA	NA	NA	NA	NA	NA	1	NA	NA	NA	NA	NA	NA	NA	NA	NA	NA	NA
8	135926852	NA	NA	NA	NA	NA	NA	NA	NA	NA	NA	NA	NA	NA	NA	NA	NA	NA	NA	NA	NA	NA	NA	NA	NA	NA	NA	NA	NA	NA	NA	NA	NA	NA	NA	NA	NA	NA	NA	NA	NA	NA	NA	NA	NA	NA	NA	NA	NA
8	135926853	0.944444	0.882353	1	1	1	1	1	0.75	0.928571	1	1	1	0.714286	1	1	1	0.916667	1	1	1	1	1	1	1	NA	1	0.833333	0.875	1	1	0.833333	1	NA	1	1	1	1	1	NA	1	1	1	1	1	1	1	0.969697	0.964286
8	135926854	NA	0.8	NA	NA	NA	NA	NA	NA	NA	NA	NA	NA	NA	NA	NA	NA	NA	NA	NA	NA	NA	NA	NA	NA	NA	NA	NA	NA	NA	NA	1	NA	NA	NA	NA	NA	1	NA	NA	NA	NA	NA	NA	NA	NA	NA	NA	NA
8	135926868	NA	NA	NA	NA	NA	NA	NA	NA	NA	NA	NA	NA	NA	NA	NA	NA	NA	NA	NA	NA	NA	NA	NA	NA	NA	NA	NA	NA	NA	NA	NA	NA	NA	NA	NA	NA	NA	NA	NA	NA	NA	NA	NA	NA	NA	NA	NA	NA
8	135926869	0.85	0.857143	0.875	1	0.882353	0.846154	0.666667	1	1	1	1	1	0.8	1	1	1	0.857143	1	1	0.875	1	1	1	1	NA	1	0.833333	1	1	1	0.8	1	NA	1	1	1	1	1	0.944444	1	0.555556	0.9375	1	1	0.870968	0.875	0.9375	0.935484
8	135926870	NA	NA	NA	NA	NA	NA	NA	NA	NA	NA	NA	NA	NA	NA	NA	NA	0.75	NA	NA	NA	NA	NA	NA	NA	NA	NA	NA	NA	NA	1	1	NA	NA	NA	NA	NA	NA	NA	NA	NA	NA	NA	NA	NA	NA	NA	NA	NA
8	135926871	0.882353	NA	1	0.882353	0.954545	1	0.8	1	1	1	1	0.833333	1	1	1	0.8	NA	0.857143	0.904762	1	1	1	1	1	NA	1	0.833333	1	1	NA	NA	1	NA	1	1	1	NA	1	0.944444	1	0.555556	0.888889	1	0.6	0.903226	1	0.96875	0.935484
8	135926872	NA	1	NA	NA	NA	NA	NA	NA	NA	NA	NA	NA	1	NA	NA	NA	NA	NA	NA	NA	NA	NA	NA	NA	NA	NA	NA	NA	NA	1	1	NA	NA	NA	NA	NA	1	NA	NA	NA	NA	NA	NA	NA	NA	NA	NA	NA
8	135926873	0.789474	NA	NA	0.9375	0.909091	1	0.666667	0.727273	0.866667	1	1	0.833333	NA	1	1	1	NA	0.857143	1	0.777778	1	1	1	1	NA	1	0.833333	1	NA	NA	0.8	1	NA	NA	1	1	NA	1	0.947368	1	0.777778	0.944444	1	0.933333	0.903226	1	0.935484	0.967742
8	135926874	NA	NA	NA	0.5	NA	NA	NA	NA	NA	0.5	NA	NA	NA	NA	NA	NA	NA	NA	NA	NA	NA	NA	NA	NA	NA	NA	NA	NA	NA	NA	1	NA	NA	NA	NA	NA	NA	NA	NA	NA	NA	NA	NA	NA	NA	NA	NA	NA
8	135926894	NA	NA	NA	NA	NA	NA	NA	NA	NA	NA	NA	NA	NA	NA	NA	NA	NA	NA	NA	NA	NA	NA	NA	NA	NA	NA	NA	NA	NA	NA	NA	NA	NA	NA	NA	NA	NA	NA	NA	NA	NA	NA	NA	NA	NA	NA	NA	NA
8	135926895	0.8	0.888889	1	1	0.8	0.8	0.833333	0.8	1	1	0.818182	1	0.5	NA	1	0.75	0.75	1	0.9	1	0.941176	0.666667	1	1	NA	1	0.846154	1	1	1	1	0.909091	NA	1	1	1	0.666667	1	1	1	1	0.875	1	1	0.913043	1	0.96	0.90625
8	135926896	NA	1	1	NA	NA	NA	1	NA	NA	NA	1	NA	NA	NA	NA	NA	NA	NA	NA	NA	NA	NA	NA	NA	NA	NA	NA	NA	1	0.5	NA	NA	NA	NA	NA	NA	NA	NA	NA	NA	NA	0.5	NA	NA	NA	NA	NA	NA
8	135926907	NA	NA	NA	NA	NA	NA	NA	NA	NA	NA	NA	NA	NA	NA	NA	NA	NA	NA	NA	NA	NA	NA	NA	NA	NA	NA	NA	NA	NA	NA	NA	NA	NA	NA	NA	NA	NA	NA	NA	NA	NA	NA	NA	NA	NA	NA	NA	NA
8	135926908	0.75	1	1	1	0.85	0.857143	1	0.727273	0.933333	0.75	0.9	0.833333	0.5	NA	1	1	0.888889	1	1	1	1	NA	1	1	NA	1	0.818182	1	1	1	1	0.888889	NA	1	1	1	1	1	0.947368	1	1	0.9375	1	0.923077	1	1	1	0.939394
8	135926909	NA	NA	0.666667	0.714286	NA	0.666667	0.666667	NA	NA	NA	1	NA	NA	NA	NA	NA	NA	NA	NA	NA	NA	NA	NA	NA	NA	NA	NA	NA	NA	1	1	NA	NA	NA	NA	NA	0.75	NA	NA	NA	NA	NA	NA	NA	NA	NA	NA	NA
8	135926913	NA	NA	NA	NA	NA	NA	NA	NA	NA	NA	NA	NA	NA	NA	NA	NA	NA	NA	NA	NA	NA	NA	NA	NA	NA	NA	NA	NA	NA	NA	NA	NA	NA	NA	NA	NA	NA	NA	NA	NA	NA	NA	NA	NA	NA	NA	NA	NA
8	135926914	0.875	0.875	0.777778	0.857143	0.777778	1	1	0.909091	0.857143	0.8	0.875	1	1	1	0.75	0.666667	0.8	1	0.785714	0.75	1	NA	1	1	NA	1	0.636364	1	1	1	1	1	NA	1	1	1	1	1	0.888889	1	0.857143	0.875	1	1	1	1	0.866667	0.921053
8	135926915	NA	NA	1	NA	0.333333	NA	NA	NA	NA	NA	NA	NA	0.75	NA	NA	NA	0.888889	NA	NA	NA	NA	NA	NA	NA	NA	NA	NA	NA	NA	NA	1	NA	NA	NA	NA	NA	0.666667	NA	NA	NA	NA	NA	NA	NA	NA	1	NA	NA
8	135926916	NA	NA	NA	NA	NA	NA	NA	NA	NA	NA	NA	NA	NA	NA	NA	NA	NA	NA	NA	NA	NA	NA	NA	NA	NA	NA	NA	NA	NA	NA	NA	NA	NA	NA	NA	NA	NA	NA	NA	NA	NA	NA	NA	NA	NA	NA	NA	NA
8	135926917	0.941176	0.875	0.888889	0.923077	0.833333	0.857143	1	0.888889	1	0.8	1	1	1	1	1	0.833333	0.866667	0.75	0.928571	1	1	NA	1	1	NA	1	0.8	1	1	0.875	1	1	NA	0.75	1	1	1	1	0.833333	1	1	0.9375	1	0.833333	1	1	0.933333	0.921053
8	135926918	NA	1	NA	NA	NA	NA	NA	NA	NA	NA	NA	NA	NA	NA	NA	NA	0.875	NA	0.5	NA	NA	NA	NA	NA	NA	NA	NA	NA	NA	NA	NA	NA	NA	NA	NA	NA	0.666667	NA	NA	NA	NA	1	NA	NA	NA	NA	NA	1
8	135926919	NA	NA	NA	NA	NA	NA	NA	NA	NA	NA	NA	NA	0.5	NA	NA	NA	NA	NA	NA	NA	NA	NA	NA	NA	NA	NA	NA	NA	NA	NA	NA	NA	NA	NA	NA	NA	NA	NA	NA	NA	NA	NA	NA	NA	NA	NA	NA	NA
8	135926944	NA	NA	NA	NA	NA	NA	NA	NA	NA	NA	NA	NA	NA	NA	NA	NA	NA	NA	NA	NA	NA	NA	NA	NA	NA	NA	NA	NA	NA	NA	NA	NA	NA	NA	NA	NA	NA	NA	NA	NA	NA	NA	NA	NA	NA	NA	NA	NA
8	135926945	0.923077	1	1	0.9375	0.777778	1	0.666667	0.75	0.777778	1	1	0.857143	0.8	1	1	0.833333	0.8	0.857143	0.928571	0.714286	0.9375	NA	1	1	NA	0.666667	0.875	1	1	1	1	1	NA	1	1	NA	1	1	0.818182	1	1	0.947368	NA	0.777778	1	1	0.625	0.945946
8	135926946	NA	NA	NA	NA	NA	NA	NA	NA	1	NA	NA	NA	1	NA	NA	NA	0.909091	NA	1	NA	NA	NA	NA	NA	NA	NA	1	1	0.5	NA	NA	NA	NA	NA	NA	NA	NA	NA	NA	NA	NA	0.666667	NA	NA	NA	0.666667	1	1
8	135926947	1	NA	1	0.9375	NA	NA	1	0.75	NA	1	NA	NA	NA	0.75	1	0.8	0.888889	1	0.769231	0.857143	0.733333	NA	1	1	NA	0.8	0.875	NA	NA	1	NA	0.888889	NA	1	0.666667	NA	NA	1	NA	NA	1	NA	NA	0.875	0.875	0.818182	NA	NA
8	135926948	NA	1	NA	NA	NA	NA	NA	NA	1	NA	1	NA	NA	NA	NA	NA	NA	NA	NA	NA	NA	NA	NA	NA	NA	NA	NA	NA	1	1	NA	NA	NA	NA	NA	NA	1	NA	1	NA	NA	0.5	NA	NA	NA	NA	NA	NA
8	135926956	NA	NA	NA	NA	NA	NA	NA	NA	NA	NA	NA	NA	NA	NA	NA	NA	NA	NA	NA	NA	NA	NA	NA	NA	NA	NA	NA	NA	NA	NA	NA	NA	NA	NA	NA	NA	NA	NA	NA	NA	NA	NA	NA	NA	NA	NA	NA	NA
8	135926957	0.909091	1	0.8	0.941176	0.75	1	1	0.833333	1	1	0.8	0.833333	0.714286	1	1	0.8	0.9	1	1	0.857143	0.928571	NA	1	1	NA	1	0.857143	1	1	1	1	0.888889	NA	1	1	NA	1	1	0.777778	1	0.666667	0.954545	NA	0.666667	0.8	1	0.833333	0.891892
8	135926958	NA	NA	NA	1	1	NA	NA	NA	1	NA	NA	NA	NA	NA	NA	NA	NA	NA	NA	NA	NA	NA	NA	NA	NA	NA	NA	NA	NA	NA	NA	NA	NA	NA	NA	NA	1	NA	1	NA	NA	1	NA	NA	NA	1	1	0.833333
8	135926966	NA	NA	NA	NA	NA	NA	NA	NA	NA	NA	NA	NA	NA	NA	NA	NA	NA	NA	NA	NA	NA	NA	NA	NA	NA	NA	NA	NA	NA	NA	NA	NA	NA	NA	NA	NA	NA	NA	NA	NA	NA	NA	NA	NA	NA	NA	NA	NA
8	135926967	0.833333	0.833333	1	0.947368	0.75	0.857143	0.75	0.6	0.875	1	1	0.8	0.857143	1	1	0.75	0.714286	0.75	0.785714	0.857143	0.785714	NA	1	0.75	NA	1	0.875	1	1	0.714286	0.666667	1	NA	1	1	NA	0.5	1	1	1	1	0.956522	NA	1	1	1	1	0.914286
8	135926968	NA	NA	NA	NA	NA	NA	NA	NA	NA	NA	NA	0.666667	NA	NA	NA	NA	NA	NA	NA	NA	NA	NA	NA	NA	NA	NA	NA	1	1	1	NA	NA	NA	NA	NA	NA	NA	NA	NA	0.888889	NA	NA	NA	NA	NA	NA	NA	NA
8	135926969	1	1	1	NA	0.857143	NA	1	0.75	NA	1	NA	1	NA	1	1	0.75	NA	1	0.923077	0.875	1	NA	1	0.75	NA	1	NA	NA	NA	0.857143	1	1	NA	1	1	NA	NA	1	NA	1	1	NA	NA	0.75	1	1	1	0.911765
8	135926970	NA	NA	NA	NA	NA	NA	NA	NA	1	NA	NA	NA	1	NA	NA	NA	NA	NA	NA	NA	NA	NA	NA	NA	NA	NA	1	1	NA	1	NA	NA	NA	NA	NA	NA	NA	NA	NA	NA	NA	NA	NA	NA	NA	1	NA	NA
8	135926974	NA	NA	NA	NA	NA	NA	NA	NA	NA	NA	NA	NA	NA	NA	NA	NA	NA	NA	NA	NA	NA	NA	NA	NA	NA	NA	NA	NA	NA	NA	NA	NA	NA	NA	NA	NA	NA	NA	NA	NA	NA	NA	NA	NA	NA	NA	NA	NA
8	135926975	1	1	1	0.947368	0.714286	1	1	0.75	1	NA	1	1	0.8	0.75	1	0.666667	1	1	1	0.75	1	NA	1	1	NA	1	1	0.666667	1	0.857143	1	1	NA	1	1	NA	1	1	0.833333	1	1	0.956522	NA	1	0.666667	1	1	0.942857
8	135926976	NA	NA	NA	NA	NA	0.833333	NA	NA	NA	1	NA	NA	NA	NA	NA	NA	0.75	NA	NA	NA	NA	NA	NA	NA	NA	NA	NA	1	NA	1	NA	NA	NA	NA	NA	NA	1	NA	1	1	NA	NA	NA	NA	NA	1	1	NA
8	135926977	1	NA	NA	NA	NA	NA	1	0.75	NA	NA	NA	NA	NA	1	1	1	NA	0.75	0.909091	0.857143	1	NA	1	0.75	NA	1	NA	1	1	1	0.5	1	NA	0.8	1	NA	NA	1	NA	1	1	0.608696	NA	1	NA	NA	NA	NA
8	135926978	NA	1	0.666667	NA	NA	0.666667	NA	NA	NA	0	0.666667	NA	NA	NA	NA	NA	1	NA	NA	NA	NA	NA	NA	NA	NA	NA	1	NA	NA	1	NA	NA	NA	NA	NA	NA	NA	NA	1	1	NA	0.666667	NA	NA	NA	NA	1	NA
8	135926979	1	0.75	NA	NA	0.857143	NA	1	0.666667	1	NA	NA	NA	NA	1	1	1	1	1	0.909091	0.857143	1	NA	1	1	NA	1	NA	NA	1	NA	1	1	NA	1	1	NA	NA	1	NA	NA	1	0.956522	NA	1	NA	NA	1	NA
8	135926980	NA	NA	NA	NA	NA	NA	NA	NA	1	0.666667	NA	NA	NA	NA	NA	NA	NA	NA	NA	NA	NA	NA	NA	NA	NA	NA	NA	NA	NA	NA	NA	NA	NA	NA	NA	NA	1	NA	1	1	NA	NA	NA	NA	NA	1	NA	NA
8	135926981	1	NA	NA	NA	0.857143	NA	1	0.666667	NA	NA	NA	1	1	1	1	1	NA	1	1	0.857143	1	NA	1	1	NA	1	0.875	1	1	NA	1	1	NA	1	1	NA	NA	1	0.75	NA	1	NA	NA	0.8	NA	1	NA	NA
8	135926982	NA	NA	0.666667	NA	NA	0.857143	NA	NA	NA	0.666667	NA	NA	1	NA	NA	NA	NA	0.5	NA	NA	NA	NA	NA	NA	NA	NA	NA	1	NA	1	NA	NA	NA	NA	NA	NA	NA	NA	1	NA	NA	1	NA	NA	NA	NA	1	0.909091
8	135926984	NA	NA	NA	NA	NA	NA	NA	NA	NA	NA	NA	NA	NA	NA	NA	NA	NA	NA	NA	NA	NA	NA	NA	NA	NA	NA	NA	NA	NA	NA	NA	NA	NA	NA	NA	NA	NA	NA	NA	NA	NA	NA	NA	NA	NA	NA	NA	NA
8	135926985	0.6	0.333333	0.5	0.833333	0.833333	0.857143	1	0.5	1	NA	1	0.5	0.833333	0.666667	1	1	1	0.75	0.909091	0.666667	1	NA	1	1	NA	1	0.75	1	1	1	1	1	NA	1	1	NA	1	1	1	1	1	0.958333	NA	1	NA	1	1	0.9
8	135926986	NA	NA	0.5	NA	NA	NA	NA	NA	1	0.75	0.4	NA	NA	NA	NA	1	NA	NA	NA	NA	NA	NA	NA	NA	NA	NA	NA	1	NA	1	NA	NA	NA	NA	NA	NA	1	NA	0.75	NA	NA	1	NA	NA	NA	1	NA	NA
8	135926987	0.5	0.666667	1	NA	NA	NA	0.75	0.666667	NA	NA	NA	NA	NA	1	NA	NA	0.875	NA	NA	1	0.785714	NA	0	0.5	NA	0.75	0.75	0.666667	1	NA	1	1	NA	1	0.5	NA	1	0.25	0.333333	NA	0.75	0.75	NA	0.8	NA	0.25	0	0.615385
8	135926988	NA	NA	NA	NA	NA	NA	NA	NA	1	0.75	NA	NA	1	NA	NA	1	1	1	1	NA	NA	NA	NA	NA	NA	NA	NA	1	NA	NA	NA	NA	NA	NA	NA	NA	0.666667	NA	NA	1	NA	NA	NA	NA	NA	NA	NA	0.909091
8	135926989	1	NA	NA	NA	NA	1	1	0.666667	0.888889	NA	NA	NA	NA	1	1	1	NA	NA	NA	0.8	1	NA	1	0.666667	NA	1	NA	NA	1	NA	1	1	NA	1	1	NA	1	0.75	1	1	1	NA	NA	1	NA	1	NA	NA
8	135926990	NA	NA	NA	NA	NA	NA	0	NA	NA	0.5	NA	NA	1	NA	NA	NA	NA	NA	NA	NA	NA	NA	NA	NA	NA	NA	1	1	NA	1	NA	NA	NA	NA	NA	NA	NA	NA	NA	NA	NA	NA	NA	NA	NA	NA	1	0.923077
8	135926991	1	0.666667	NA	NA	NA	NA	1	0.666667	NA	NA	NA	NA	NA	1	NA	NA	NA	NA	NA	0.8	1	NA	1	1	NA	1	NA	1	1	NA	1	0.888889	NA	1	1	NA	NA	1	1	1	1	0.916667	NA	0.8	NA	1	1	NA
8	135926992	NA	1	1	NA	1	NA	NA	NA	NA	0.75	NA	1	NA	NA	1	NA	NA	1	1	1	NA	NA	NA	NA	NA	NA	NA	NA	NA	1	NA	NA	NA	NA	NA	NA	1	NA	1	NA	NA	NA	NA	NA	NA	NA	NA	NA
8	135926994	NA	NA	NA	NA	NA	NA	NA	NA	NA	NA	NA	NA	NA	NA	NA	NA	NA	NA	NA	NA	NA	NA	NA	NA	NA	NA	NA	NA	NA	NA	NA	NA	NA	NA	NA	NA	NA	NA	NA	NA	NA	NA	NA	NA	NA	NA	NA	NA
8	135926995	0.333333	0.666667	1	0.882353	0.833333	0.875	1	0.333333	1	NA	1	0.75	1	0.75	0.75	1	0.769231	NA	0.9	0.666667	1	NA	1	1	NA	1	0.75	1	1	1	1	1	NA	0.8	1	NA	1	1	1	1	1	0.92	NA	0.8	NA	0.75	1	0.897436
8	135926996	NA	NA	NA	NA	NA	NA	0.5	NA	NA	0.75	NA	NA	0.8	NA	NA	NA	0.75	1	NA	1	NA	NA	NA	NA	NA	NA	NA	0.5	NA	NA	NA	NA	NA	NA	NA	NA	1	NA	NA	NA	NA	NA	NA	NA	NA	NA	NA	0.769231
8	135927000	NA	NA	NA	NA	NA	NA	NA	NA	NA	NA	NA	NA	NA	NA	NA	NA	NA	NA	NA	NA	NA	NA	NA	NA	NA	NA	NA	NA	NA	NA	NA	NA	NA	NA	NA	NA	NA	NA	NA	NA	NA	NA	NA	NA	NA	NA	NA	NA
8	135927001	0.75	0.75	1	0.933333	1	1	1	0.666667	0.888889	NA	1	1	1	0.75	1	1	0.933333	1	1	0.8	1	NA	1	0.666667	NA	1	0.625	1	1	1	NA	1	NA	0.75	1	NA	1	1	1	1	1	0.96	NA	0.8	NA	0.857143	1	0.945946
8	135927002	NA	NA	NA	NA	1	NA	0.5	NA	NA	1	NA	1	0.8	NA	NA	NA	NA	NA	NA	1	NA	NA	NA	NA	NA	NA	NA	0.5	NA	1	NA	NA	NA	NA	NA	NA	NA	NA	NA	NA	0.5	1	NA	NA	NA	1	NA	1
8	135927003	0.5	0.75	NA	NA	NA	1	NA	0.666667	1	NA	1	NA	NA	1	NA	NA	0.866667	NA	1	NA	0.857143	NA	NA	1	NA	1	NA	NA	1	NA	NA	0.875	NA	1	1	NA	1	1	NA	1	NA	NA	NA	0.8	NA	1	1	0.918919
8	135927004	NA	NA	0.75	NA	0.75	NA	0.333333	NA	1	1	1	1	NA	0.666667	NA	NA	NA	NA	NA	1	NA	NA	NA	NA	NA	NA	1	NA	NA	NA	NA	NA	NA	NA	NA	NA	1	NA	1	NA	0.5	0.888889	NA	NA	NA	1	NA	NA
8	135927008	NA	NA	NA	NA	NA	NA	NA	NA	NA	NA	NA	NA	NA	NA	NA	NA	NA	NA	NA	NA	NA	NA	NA	NA	NA	NA	NA	NA	NA	NA	NA	NA	NA	NA	NA	NA	NA	NA	NA	NA	NA	NA	NA	NA	NA	NA	NA	NA
8	135927009	1	0.75	0.833333	1	1	0.857143	1	0.666667	0.888889	NA	1	0.5	NA	1	1	1	0.8	0.666667	1	0.8	0.928571	NA	NA	0.666667	NA	1	0.714286	NA	1	1	1	0.888889	NA	1	1	NA	1	1	NA	1	1	0.916667	NA	1	NA	1	1	0.971429
8	135927010	0.5	NA	1	NA	1	1	NA	NA	1	1	NA	NA	NA	NA	NA	1	NA	NA	NA	1	NA	NA	NA	NA	NA	NA	1	NA	NA	NA	NA	NA	NA	NA	NA	NA	NA	NA	1	NA	0.5	NA	NA	NA	NA	NA	NA	NA
8	135927011	NA	NA	NA	NA	NA	NA	NA	0.666667	NA	NA	NA	0.666667	1	NA	1	NA	NA	1	NA	NA	1	NA	NA	1	NA	1	NA	1	1	NA	1	0.888889	NA	1	1	NA	NA	1	NA	1	NA	NA	NA	0.75	1	NA	NA	NA
8	135927012	NA	NA	NA	NA	1	NA	NA	NA	NA	1	NA	NA	NA	0.8	NA	NA	NA	1	NA	0.8	NA	NA	NA	NA	NA	NA	1	NA	NA	NA	NA	NA	NA	NA	NA	NA	1	NA	0.75	1	NA	1	NA	NA	NA	1	1	NA
8	135927017	NA	NA	NA	NA	NA	NA	NA	NA	NA	NA	NA	NA	NA	NA	NA	NA	NA	NA	NA	NA	NA	NA	NA	NA	NA	NA	NA	NA	NA	NA	NA	NA	NA	NA	NA	NA	NA	NA	NA	NA	NA	NA	NA	NA	NA	NA	NA	NA
8	135927018	0.666667	1	0.833333	1	1	0.875	1	0.333333	1	1	0.8	1	1	0.8	1	1	0.916667	1	0.833333	0.75	1	NA	NA	1	NA	1	0.714286	1	1	1	1	0.888889	NA	0.75	NA	NA	NA	1	NA	1	1	0.913043	NA	1	1	1	1	0.909091
8	135927019	1	NA	NA	NA	NA	NA	NA	NA	1	NA	NA	NA	1	NA	NA	NA	NA	NA	NA	NA	NA	NA	NA	NA	NA	NA	NA	NA	NA	1	NA	NA	NA	NA	NA	NA	1	NA	1	NA	NA	1	NA	NA	NA	1	1	NA
8	135927020	NA	NA	NA	NA	NA	NA	NA	NA	NA	NA	NA	NA	NA	NA	NA	NA	NA	NA	NA	NA	NA	NA	NA	NA	NA	NA	NA	NA	NA	NA	NA	NA	NA	NA	NA	NA	NA	NA	NA	NA	NA	NA	NA	NA	NA	NA	NA	NA
8	135927021	1	1	1	1	0.888889	0.857143	1	0.75	0.888889	0.666667	0.8	1	1	1	1	1	0.916667	0.75	1	1	1	NA	NA	1	NA	0.666667	0.714286	1	1	1	1	0.666667	NA	0.666667	NA	NA	NA	1	NA	1	1	0.958333	NA	1	1	1	1	0.944444
8	135927022	0.666667	NA	NA	0.928571	1	NA	NA	NA	1	NA	0.8	1	1	1	NA	NA	NA	NA	NA	1	NA	NA	NA	NA	NA	NA	NA	NA	NA	NA	NA	NA	NA	NA	NA	NA	1	NA	0.75	NA	0.5	0.9	NA	NA	NA	NA	NA	NA
8	135927034	NA	NA	NA	NA	NA	NA	NA	NA	NA	NA	NA	NA	NA	NA	NA	NA	NA	NA	NA	NA	NA	NA	NA	NA	NA	NA	NA	NA	NA	NA	NA	NA	NA	NA	NA	NA	NA	NA	NA	NA	NA	NA	NA	NA	NA	NA	NA	NA
8	135927035	NA	1	1	0.875	1	0.857143	0.857143	1	1	1	0.8	1	0.875	0.8	0.75	0.75	0.785714	0.8	1	0.75	1	NA	NA	1	NA	NA	0.8	1	0.666667	1	1	0.857143	NA	0.666667	NA	NA	NA	1	0.5	1	1	0.875	NA	1	1	1	1	0.914286
8	135927036	0.75	1	1	NA	NA	NA	NA	0.5	0.8	1	NA	1	1	1	0.8	NA	NA	NA	NA	NA	NA	NA	NA	NA	NA	NA	NA	1	NA	NA	NA	NA	NA	NA	NA	NA	1	NA	NA	NA	0.5	1	NA	NA	NA	NA	NA	NA
8	135927042	NA	NA	NA	NA	NA	NA	NA	NA	NA	NA	NA	NA	NA	NA	NA	NA	NA	NA	NA	NA	NA	NA	NA	NA	NA	NA	NA	NA	NA	NA	NA	NA	NA	NA	NA	NA	NA	NA	NA	NA	NA	NA	NA	NA	NA	NA	NA	NA
8	135927043	NA	1	0.833333	0.866667	1	1	1	0.666667	1	1	0.8	1	1	1	1	1	0.785714	1	1	0.75	NA	NA	NA	1	NA	NA	0.4	1	1	1	1	0.75	NA	0.666667	NA	NA	NA	1	1	1	1	0.814815	NA	1	1	1	1	0.911765
8	135927044	1	1	NA	1	1	NA	0.666667	NA	NA	1	NA	1	NA	1	NA	NA	1	NA	NA	NA	NA	NA	NA	NA	NA	NA	1	1	NA	1	NA	NA	NA	NA	NA	NA	1	NA	NA	1	0.5	1	NA	NA	NA	NA	NA	NA
8	135927046	NA	NA	NA	NA	NA	NA	NA	NA	NA	NA	NA	NA	NA	NA	NA	NA	NA	NA	NA	NA	NA	NA	NA	NA	NA	NA	NA	NA	NA	NA	NA	NA	NA	NA	NA	NA	NA	NA	NA	NA	NA	NA	NA	NA	NA	NA	NA	NA
8	135927047	NA	1	1	0.923077	1	NA	0.833333	NA	1	0.75	1	1	1	1	NA	1	NA	1	1	1	NA	NA	NA	1	NA	NA	0.5	1	1	0.857143	1	NA	NA	1	NA	NA	NA	1	1	1	1	0.923077	NA	NA	NA	1	0.5	0.942857
8	135927048	1	1	NA	1	1	NA	NA	NA	1	NA	NA	NA	NA	NA	NA	NA	NA	NA	NA	1	NA	NA	NA	NA	NA	NA	1	1	NA	1	NA	NA	NA	NA	NA	NA	0.666667	NA	NA	1	NA	NA	NA	NA	NA	NA	0.8	1
8	135927051	NA	NA	NA	NA	NA	NA	NA	NA	NA	NA	NA	NA	NA	NA	NA	NA	NA	NA	NA	NA	NA	NA	NA	NA	NA	NA	NA	NA	NA	NA	NA	NA	NA	NA	NA	NA	NA	NA	NA	NA	NA	NA	NA	NA	NA	NA	NA	NA
8	135927052	NA	1	1	0.923077	1	0.75	0.833333	0.8	0.875	1	0.8	1	0.9	1	NA	1	0.785714	1	0.833333	1	0.777778	NA	NA	1	NA	NA	0.5	1	NA	1	NA	NA	NA	1	NA	NA	NA	1	NA	1	1	0.807692	NA	NA	NA	0.833333	1	0.914286
8	135927053	1	NA	1	1	NA	0.642857	1	NA	NA	NA	0.714286	NA	1	NA	NA	0.833333	NA	NA	NA	1	NA	NA	NA	NA	NA	NA	NA	1	NA	NA	NA	NA	NA	NA	NA	NA	1	NA	NA	NA	0.5	NA	NA	NA	NA	1	NA	NA
8	135927055	NA	NA	NA	NA	NA	NA	NA	NA	NA	NA	NA	NA	NA	NA	NA	NA	NA	NA	NA	NA	NA	NA	NA	NA	NA	NA	NA	NA	NA	NA	NA	NA	NA	NA	NA	NA	NA	NA	NA	NA	NA	NA	NA	NA	NA	NA	NA	NA
8	135927056	NA	1	1	0.846154	0.9	NA	1	0.666667	1	1	1	1	1	NA	1	0.875	0.928571	1	1	0.75	0.875	NA	NA	1	NA	NA	0.75	1	1	1	NA	0.714286	NA	1	NA	NA	NA	1	1	1	1	0.8	NA	1	1	1	1	0.942857
8	135927057	1	NA	0.888889	NA	0.857143	NA	NA	1	NA	NA	NA	1	NA	NA	NA	NA	NA	NA	0.833333	NA	NA	NA	NA	NA	NA	NA	NA	NA	NA	1	NA	NA	NA	NA	NA	NA	1	NA	NA	1	NA	1	NA	NA	NA	NA	NA	NA
8	135927061	NA	NA	NA	NA	NA	NA	NA	NA	NA	NA	NA	NA	NA	NA	NA	NA	NA	NA	NA	NA	NA	NA	NA	NA	NA	NA	NA	NA	NA	NA	NA	NA	NA	NA	NA	NA	NA	NA	NA	NA	NA	NA	NA	NA	NA	NA	NA	NA
8	135927062	0.25	NA	NA	NA	NA	NA	NA	NA	NA	NA	NA	NA	NA	NA	NA	NA	NA	NA	NA	NA	NA	NA	NA	NA	NA	NA	NA	NA	NA	NA	NA	NA	NA	NA	NA	NA	NA	NA	NA	NA	NA	NA	NA	NA	NA	NA	NA	NA
8	135927075	NA	NA	NA	NA	NA	NA	NA	NA	NA	NA	NA	NA	NA	NA	NA	NA	NA	NA	NA	NA	NA	NA	NA	NA	NA	NA	NA	NA	NA	NA	NA	NA	NA	NA	NA	NA	NA	NA	NA	NA	NA	NA	NA	NA	NA	NA	NA	NA
8	135927076	NA	0.857143	1	0.916667	1	1	1	0.833333	0.666667	1	1	1	0.875	1	1	1	0.785714	1	0.75	0.666667	1	NA	NA	1	NA	NA	1	1	NA	0.833333	NA	NA	NA	0.5	NA	NA	NA	1	NA	0.916667	1	0.882353	NA	0.75	1	0.833333	0.8	0.916667
8	135927077	0.75	0.8	NA	NA	NA	1	NA	NA	NA	NA	0.833333	NA	NA	NA	NA	1	1	NA	1	NA	NA	NA	NA	NA	NA	NA	NA	NA	NA	1	NA	NA	NA	NA	NA	NA	1	NA	NA	1	NA	1	NA	NA	NA	NA	NA	1
8	135927078	NA	1	NA	0.833333	0.875	NA	NA	NA	NA	NA	NA	1	NA	0.833333	NA	NA	NA	NA	1	NA	1	NA	NA	NA	NA	NA	0.666667	1	NA	1	NA	NA	NA	0.5	NA	NA	NA	0.5	1	0.916667	NA	0.941176	NA	1	1	NA	0.8	NA
8	135927079	0.75	NA	NA	NA	NA	NA	NA	NA	0.6	NA	NA	0.833333	1	NA	1	1	1	NA	0.8	NA	NA	NA	NA	NA	NA	NA	NA	1	NA	1	NA	NA	NA	NA	NA	NA	1	NA	1	1	NA	NA	NA	NA	NA	NA	NA	NA
8	135927093	NA	NA	NA	NA	NA	NA	NA	NA	NA	NA	NA	NA	NA	NA	NA	NA	NA	NA	NA	NA	NA	NA	NA	NA	NA	NA	NA	NA	NA	NA	NA	NA	NA	NA	NA	NA	NA	NA	NA	NA	NA	NA	NA	NA	NA	NA	NA	NA
8	135927094	NA	0.857143	0.8	0.909091	1	1	1	0.857143	1	1	1	1	0.833333	1	1	1	0.916667	1	0.857143	1	1	NA	NA	1	NA	NA	0.666667	1	NA	1	NA	0.75	NA	0.5	NA	NA	NA	1	1	0.769231	1	0.866667	NA	0.8	1	1	0.8	0.882353
8	135927095	1	NA	NA	1	NA	NA	NA	NA	1	NA	0.666667	NA	1	1	NA	NA	NA	NA	NA	NA	NA	NA	NA	NA	NA	NA	NA	1	NA	NA	NA	NA	NA	NA	NA	NA	0.5	NA	NA	NA	NA	1	NA	NA	NA	NA	NA	1
8	135927107	NA	NA	NA	NA	NA	NA	NA	NA	NA	NA	NA	NA	NA	NA	NA	NA	NA	NA	NA	NA	NA	NA	NA	NA	NA	NA	NA	NA	NA	NA	NA	NA	NA	NA	NA	NA	NA	NA	NA	NA	NA	NA	NA	NA	NA	NA	NA	NA
8	135927108	NA	1	1	1	1	0.857143	1	0.833333	0.5	1	1	1	1	0.833333	1	1	NA	0.5	1	1	0.857143	NA	NA	1	NA	NA	0.666667	1	NA	0.8	NA	0.75	NA	0.5	NA	NA	NA	0.5	1	0.818182	1	0.8125	NA	NA	1	0.333333	0.8	0.90625
8	135927109	NA	NA	1	NA	NA	NA	NA	1	NA	NA	NA	NA	NA	1	NA	NA	NA	NA	NA	NA	NA	NA	NA	NA	NA	NA	NA	1	NA	NA	NA	NA	NA	NA	NA	NA	1	NA	NA	NA	NA	1	NA	NA	NA	1	NA	NA
8	135927122	NA	NA	NA	NA	NA	NA	NA	NA	NA	NA	NA	NA	NA	NA	NA	NA	NA	NA	NA	NA	NA	NA	NA	NA	NA	NA	NA	NA	NA	NA	NA	NA	NA	NA	NA	NA	NA	NA	NA	NA	NA	NA	NA	NA	NA	NA	NA	NA
8	135927123	NA	0.833333	1	0.888889	1	0.857143	0.833333	0.8	NA	1	1	1	0.2	1	1	0.666667	0.777778	1	0.8	1	0.833333	NA	NA	NA	NA	NA	0	NA	NA	1	NA	0.5	NA	0.5	NA	NA	NA	NA	1	0.8	1	0.8	NA	0.5	NA	NA	0.8	0.83871
8	135927124	1	1	NA	NA	NA	NA	0.333333	NA	1	NA	NA	NA	NA	0.833333	NA	0.333333	NA	NA	NA	NA	NA	NA	NA	NA	NA	NA	NA	1	NA	NA	NA	NA	NA	NA	NA	NA	1	NA	NA	1	NA	1	NA	NA	NA	NA	NA	1
8	135927128	NA	NA	NA	NA	NA	NA	NA	NA	NA	NA	NA	NA	NA	NA	NA	NA	NA	NA	NA	NA	NA	NA	NA	NA	NA	NA	NA	NA	NA	NA	NA	NA	NA	NA	NA	NA	NA	NA	NA	NA	NA	NA	NA	NA	NA	NA	NA	NA
8	135927129	NA	1	0.75	1	1	0.714286	1	0.6	NA	1	1	NA	0.6	0.666667	1	1	1	1	0.8	1	0.666667	NA	NA	NA	NA	NA	0.5	NA	NA	1	NA	NA	NA	0.5	NA	NA	NA	NA	1	0.777778	0.888889	0.857143	NA	1	NA	NA	1	0.821429
8	135927130	1	1	0.8	0.666667	NA	1	1	NA	1	NA	NA	0.75	NA	1	NA	NA	0.8	NA	NA	0.5	NA	NA	NA	NA	NA	NA	NA	NA	NA	1	NA	NA	NA	NA	NA	NA	1	NA	NA	NA	NA	NA	NA	NA	NA	NA	NA	0.857143
8	135927149	NA	NA	NA	NA	NA	NA	NA	NA	NA	NA	NA	NA	NA	NA	NA	NA	NA	NA	NA	NA	NA	NA	NA	NA	NA	NA	NA	NA	NA	NA	NA	NA	NA	NA	NA	NA	NA	NA	NA	NA	NA	NA	NA	NA	NA	NA	NA	NA
8	135927150	NA	0.333333	0.75	1	1	0.75	0.333333	0.8	NA	1	NA	NA	0.666667	0.333333	0.6	1	0.8	1	0.75	1	0.25	NA	NA	NA	NA	NA	NA	NA	NA	1	NA	NA	NA	NA	NA	NA	NA	NA	NA	0.888889	1	0.75	NA	0.666667	NA	NA	0.666667	0.666667
8	135927151	1	NA	NA	NA	NA	NA	NA	NA	1	NA	1	1	NA	1	NA	NA	0.75	NA	NA	NA	NA	NA	NA	NA	NA	NA	NA	NA	NA	0.5	NA	NA	NA	NA	NA	NA	1	NA	NA	NA	NA	1	NA	NA	NA	NA	NA	1
8	135927173	NA	NA	NA	NA	NA	NA	NA	NA	NA	NA	NA	NA	NA	NA	NA	NA	NA	NA	NA	NA	NA	NA	NA	NA	NA	NA	NA	NA	NA	NA	NA	NA	NA	NA	NA	NA	NA	NA	NA	NA	NA	NA	NA	NA	NA	NA	NA	NA
8	135927174	NA	NA	NA	0.666667	0.666667	0	0.5	0.5	NA	0.5	NA	NA	NA	0.5	NA	1	0.5	NA	1	1	0.5	NA	NA	NA	NA	NA	NA	NA	NA	1	NA	NA	NA	NA	NA	NA	NA	NA	NA	0.875	1	0.8	NA	0.5	NA	NA	0	0.692308
8	135927175	1	0.5	NA	NA	NA	NA	NA	NA	1	NA	NA	1	NA	NA	NA	NA	NA	NA	NA	NA	NA	NA	NA	NA	NA	NA	NA	NA	NA	NA	NA	NA	NA	NA	NA	NA	NA	NA	NA	NA	NA	NA	NA	NA	NA	NA	NA	0.909091
8	135927187	NA	NA	NA	NA	NA	NA	NA	NA	NA	NA	NA	NA	NA	NA	NA	NA	NA	NA	NA	NA	NA	NA	NA	NA	NA	NA	NA	NA	NA	NA	NA	NA	NA	NA	NA	NA	NA	NA	NA	NA	NA	NA	NA	NA	NA	NA	NA	NA
8	135927188	NA	NA	NA	NA	NA	NA	NA	0.5	NA	NA	NA	NA	NA	NA	0	0.5	0.5	NA	NA	NA	NA	NA	NA	NA	NA	NA	NA	NA	NA	0.5	NA	NA	NA	NA	NA	NA	NA	NA	NA	1	1	0.666667	NA	0	NA	NA	1	0.777778
8	135927189	0	NA	NA	NA	NA	NA	NA	NA	NA	NA	NA	0.333333	NA	1	NA	NA	NA	NA	NA	0.5	NA	NA	NA	NA	NA	NA	NA	NA	NA	NA	NA	NA	NA	NA	NA	NA	NA	NA	NA	NA	NA	NA	NA	NA	NA	NA	NA	NA
8	135927214	NA	NA	NA	NA	NA	NA	NA	NA	NA	NA	NA	NA	NA	NA	NA	NA	NA	NA	NA	NA	NA	NA	NA	NA	NA	NA	NA	NA	NA	NA	NA	NA	NA	NA	NA	NA	NA	NA	NA	NA	NA	NA	NA	NA	NA	NA	NA	NA
8	135927215	NA	NA	NA	NA	NA	NA	NA	NA	NA	NA	NA	NA	NA	NA	NA	0	NA	0	NA	NA	NA	NA	NA	NA	0	NA	NA	NA	NA	NA	NA	NA	NA	NA	1	NA	NA	NA	1	1	1	0.5	0	0	NA	1	NA	0.888889
8	135927216	NA	0	NA	NA	NA	NA	NA	NA	NA	NA	NA	0	0	NA	0	NA	NA	NA	NA	NA	NA	NA	NA	NA	NA	NA	NA	NA	NA	NA	NA	NA	NA	NA	NA	NA	NA	NA	NA	NA	NA	NA	NA	NA	1	NA	NA	0.9
8	135927259	NA	NA	NA	NA	NA	NA	NA	NA	NA	NA	NA	NA	NA	NA	NA	NA	NA	NA	NA	NA	NA	NA	NA	NA	NA	NA	NA	NA	NA	NA	NA	NA	NA	NA	NA	NA	NA	NA	NA	NA	NA	NA	NA	NA	NA	NA	NA	NA
8	135927260	NA	0	NA	NA	NA	NA	0	NA	NA	0	NA	NA	NA	NA	NA	0	NA	0	0	NA	NA	NA	NA	NA	0	NA	NA	NA	NA	NA	NA	NA	NA	NA	0.5	NA	0	NA	1	1	0.875	0.333333	0	0	0.666667	1	1	0.625
8	135927261	NA	NA	NA	0	NA	NA	NA	0	NA	NA	NA	0	0	0	0	0	NA	NA	0	NA	NA	NA	NA	NA	NA	NA	NA	NA	NA	NA	NA	NA	NA	NA	NA	NA	NA	1	NA	NA	NA	NA	NA	NA	NA	NA	NA	NA
8	135927273	NA	NA	NA	NA	NA	NA	NA	NA	NA	NA	NA	NA	NA	NA	NA	NA	NA	NA	NA	NA	NA	NA	NA	NA	NA	NA	NA	NA	NA	NA	NA	NA	NA	NA	NA	NA	NA	NA	NA	NA	NA	NA	NA	NA	NA	NA	NA	NA
8	135927274	NA	0	NA	0	NA	0	0	0	NA	0	NA	NA	NA	0	NA	0	0	0	0	NA	NA	NA	NA	NA	0	NA	NA	NA	NA	NA	NA	NA	NA	NA	1	NA	0	1	1	1	0.888889	0.333333	0	0	1	1	1	0.857143
8	135927275	0	0	NA	NA	NA	NA	0	NA	NA	NA	NA	0	0	NA	NA	NA	NA	NA	NA	NA	NA	NA	NA	NA	NA	NA	NA	NA	NA	NA	NA	NA	NA	NA	NA	NA	NA	NA	NA	NA	NA	NA	0	0	NA	NA	NA	0.888889
8	135927283	NA	NA	NA	NA	NA	NA	NA	NA	NA	NA	NA	NA	NA	NA	NA	NA	NA	NA	NA	NA	NA	NA	NA	NA	NA	NA	NA	NA	NA	NA	NA	NA	NA	NA	NA	NA	NA	NA	NA	NA	NA	NA	NA	NA	NA	NA	NA	NA
8	135927284	NA	0	0	0	0	0	0	0	NA	0	NA	NA	NA	0	NA	0	0	0	0	NA	NA	NA	NA	NA	0	NA	NA	NA	NA	NA	NA	NA	NA	NA	1	NA	0	0.5	1	1	1	0.333333	0	0	0.8	1	1	0.857143
8	135927285	0	NA	NA	NA	NA	NA	NA	NA	NA	NA	NA	0	0	NA	NA	NA	NA	NA	NA	NA	NA	NA	NA	NA	NA	NA	NA	NA	NA	NA	NA	NA	NA	NA	NA	NA	NA	1	NA	NA	NA	NA	NA	NA	NA	NA	1	0.888889
8	135927287	NA	NA	NA	NA	NA	NA	NA	NA	NA	NA	NA	NA	NA	NA	NA	NA	NA	NA	NA	NA	NA	NA	NA	NA	NA	NA	NA	NA	NA	NA	NA	NA	NA	NA	NA	NA	NA	NA	NA	NA	NA	NA	NA	NA	NA	NA	NA	NA
8	135927288	NA	0	0	0	0	0	0	0	NA	0	NA	NA	NA	0	NA	0	0	0	0	NA	NA	NA	NA	NA	0.5	NA	NA	NA	NA	NA	NA	NA	NA	NA	1	NA	0	1	1	1	1	0.333333	0	0	1	1	1	0.857143
8	135927289	0	NA	NA	NA	NA	NA	NA	NA	NA	0	NA	0	0	0	NA	0	NA	0	NA	NA	NA	NA	NA	NA	NA	NA	NA	NA	NA	NA	NA	NA	NA	NA	NA	NA	NA	1	NA	NA	1	NA	0	0	NA	NA	NA	NA
8	135927292	NA	NA	NA	NA	NA	NA	NA	NA	NA	NA	NA	NA	NA	NA	NA	NA	NA	NA	NA	NA	NA	NA	NA	NA	NA	NA	NA	NA	NA	NA	NA	NA	NA	NA	NA	NA	NA	NA	NA	NA	NA	NA	NA	NA	NA	NA	NA	NA
8	135927293	NA	0	0	0.333333	0	0	0	0	NA	0.2	NA	NA	NA	0	NA	0	0	0	0	NA	NA	NA	NA	NA	0	NA	NA	NA	NA	NA	NA	NA	NA	NA	1	NA	0	1	1	1	1	0.333333	0	0	0.8	1	1	0.857143
8	135927294	0	NA	NA	NA	NA	NA	0	NA	NA	NA	NA	0	0	NA	NA	0	NA	NA	NA	NA	NA	NA	NA	NA	NA	NA	NA	NA	NA	NA	NA	NA	NA	NA	NA	NA	NA	0.666667	1	NA	NA	NA	0	NA	NA	NA	NA	NA
8	135927295	NA	0	0	NA	0	0	0	0	NA	NA	NA	NA	NA	0	NA	NA	NA	0	NA	0	NA	NA	NA	NA	0	NA	NA	NA	NA	NA	NA	NA	NA	NA	1	NA	0	NA	NA	1	NA	0.333333	0.25	NA	1	1	NA	NA
8	135927296	0	NA	NA	NA	NA	NA	0	NA	NA	0	NA	0	0	0	NA	NA	NA	NA	NA	NA	NA	NA	NA	NA	NA	NA	NA	NA	NA	NA	NA	NA	NA	NA	NA	NA	NA	NA	1	NA	1	NA	0	0	NA	NA	NA	NA
8	135927301	NA	NA	NA	NA	NA	NA	NA	NA	NA	NA	NA	NA	NA	NA	NA	NA	NA	NA	NA	NA	NA	NA	NA	NA	NA	NA	NA	NA	NA	NA	NA	NA	NA	NA	NA	NA	NA	NA	NA	NA	NA	NA	NA	NA	NA	NA	NA	NA
8	135927302	NA	0	0	0	0	0	0	0	NA	0	NA	NA	NA	0	NA	0	0	0	0	0	NA	NA	NA	NA	0	NA	NA	NA	NA	NA	NA	NA	NA	NA	1	NA	0	1	1	0.666667	0.888889	0.333333	0	0	0.4	0.857143	1	0.857143
8	135927303	0	NA	NA	0	NA	NA	NA	NA	NA	NA	NA	0	0	0	NA	NA	NA	NA	NA	NA	NA	NA	NA	NA	NA	NA	NA	NA	NA	NA	NA	NA	NA	NA	NA	NA	NA	1	NA	NA	NA	NA	0	NA	1	1	1	NA
8	135927312	NA	NA	NA	NA	NA	NA	NA	NA	NA	NA	NA	NA	NA	NA	NA	NA	NA	NA	NA	NA	NA	NA	NA	NA	NA	NA	NA	NA	NA	NA	NA	NA	NA	NA	NA	NA	NA	NA	NA	NA	NA	NA	NA	NA	NA	NA	NA	NA
8	135927313	NA	0	0.5	0	0	0	0	0	NA	0	NA	NA	NA	0	NA	0	0	0	0	0	NA	NA	NA	NA	0	NA	NA	NA	NA	NA	NA	NA	NA	NA	0.5	NA	0	1	1	1	0.857143	0.333333	0	0	0.6	1	0	1
8	135927314	0	NA	NA	0	NA	NA	NA	NA	NA	NA	NA	0	0	NA	NA	NA	0	NA	NA	NA	NA	NA	NA	NA	NA	NA	NA	NA	NA	NA	NA	NA	NA	NA	NA	NA	NA	NA	NA	NA	NA	NA	NA	NA	NA	1	0.25	1
8	135927316	NA	NA	NA	NA	NA	NA	NA	NA	NA	NA	NA	NA	NA	NA	NA	NA	NA	NA	NA	NA	NA	NA	NA	NA	NA	NA	NA	NA	NA	NA	NA	NA	NA	NA	NA	NA	NA	NA	NA	NA	NA	NA	NA	NA	NA	NA	NA	NA
8	135927317	NA	0	0	0	0	0	0	0	NA	0	NA	NA	NA	0	NA	0	0	0	0	0	NA	NA	NA	NA	0	NA	NA	NA	NA	NA	NA	NA	NA	NA	1	NA	0	1	1	1	1	0	0	0	0.6	1	1	1
8	135927318	0	0	NA	0	NA	NA	NA	0	NA	NA	NA	0	0	NA	NA	NA	NA	NA	NA	NA	NA	NA	NA	NA	NA	NA	NA	NA	NA	NA	NA	NA	NA	NA	NA	NA	NA	NA	NA	NA	1	NA	NA	NA	1	NA	NA	NA
8	135927345	NA	NA	NA	NA	NA	NA	NA	NA	NA	NA	NA	NA	NA	NA	NA	NA	NA	NA	NA	NA	NA	NA	NA	NA	NA	NA	NA	NA	NA	NA	NA	NA	NA	NA	NA	NA	NA	NA	NA	NA	NA	NA	NA	NA	NA	NA	NA	NA
8	135927346	0.333333	0.5	0.5	0.833333	0.5	0.333333	0.5	0.5	NA	0.6	NA	NA	1	0.5	NA	NA	0.666667	1	1	0.666667	NA	NA	NA	NA	1	NA	NA	NA	NA	NA	NA	NA	NA	NA	0.5	NA	0.5	0.5	1	NA	0.875	1	1	0.8	0.75	0.909091	1	0.75
8	135927347	NA	NA	NA	NA	NA	NA	NA	0.5	NA	0.6	NA	0.5	NA	0.75	NA	NA	NA	1	NA	NA	NA	NA	NA	NA	NA	NA	NA	NA	NA	NA	NA	NA	NA	NA	NA	NA	NA	0.8	NA	NA	0.833333	NA	NA	NA	NA	1	NA	NA
8	135927417	NA	NA	NA	NA	NA	NA	NA	NA	NA	NA	NA	NA	NA	NA	NA	NA	NA	NA	NA	NA	NA	NA	NA	NA	NA	NA	NA	NA	NA	NA	NA	NA	NA	NA	NA	NA	NA	NA	NA	NA	NA	NA	NA	NA	NA	NA	NA	NA
8	135927418	0.75	1	0.5	1	0.8	1	1	0.8	NA	0.333333	NA	NA	1	1	NA	NA	1	1	NA	0.5	NA	NA	NA	NA	1	NA	NA	NA	NA	NA	NA	NA	NA	NA	NA	NA	0.5	0.75	1	NA	0.9	NA	1	0.928571	0.8	1	0.875	0.666667
8	135927419	0.833333	1	NA	NA	NA	NA	NA	NA	NA	NA	NA	NA	NA	NA	NA	NA	NA	NA	1	NA	NA	NA	NA	NA	NA	NA	NA	NA	NA	NA	NA	NA	NA	NA	NA	NA	NA	1	1	NA	NA	NA	NA	NA	1	NA	NA	NA
8	135927496	NA	NA	NA	NA	NA	NA	NA	NA	NA	NA	NA	NA	NA	NA	NA	NA	NA	NA	NA	NA	NA	NA	NA	NA	NA	NA	NA	NA	NA	NA	NA	NA	NA	NA	NA	NA	NA	NA	NA	NA	NA	NA	NA	NA	NA	NA	NA	NA
8	135927497	NA	NA	NA	NA	NA	NA	NA	NA	NA	NA	NA	NA	NA	NA	NA	NA	NA	NA	NA	NA	NA	NA	NA	NA	NA	NA	NA	NA	NA	NA	NA	NA	NA	NA	NA	NA	NA	NA	0.875	0.666667	1	NA	0.6	0	NA	0.8	0	0.923077
8	135927498	0	NA	NA	NA	NA	NA	NA	0	NA	NA	NA	NA	NA	NA	NA	NA	NA	NA	NA	NA	0.5	NA	NA	NA	NA	NA	NA	NA	NA	NA	NA	NA	1	NA	NA	NA	NA	NA	NA	0.75	0.75	NA	NA	NA	NA	NA	NA	1
8	135927511	NA	NA	NA	NA	NA	NA	NA	NA	NA	NA	NA	NA	NA	NA	NA	NA	NA	NA	NA	NA	NA	NA	NA	NA	NA	NA	NA	NA	NA	NA	NA	NA	NA	NA	NA	NA	NA	NA	NA	NA	NA	NA	NA	NA	NA	NA	NA	NA
8	135927512	NA	NA	NA	NA	NA	NA	NA	NA	NA	NA	NA	NA	NA	NA	NA	NA	NA	NA	NA	NA	NA	NA	NA	NA	NA	NA	NA	NA	NA	NA	NA	NA	NA	NA	NA	NA	NA	NA	1	1	0.818182	NA	1	NA	NA	0.75	NA	1
8	135927513	NA	NA	NA	NA	NA	NA	NA	NA	NA	NA	NA	NA	NA	NA	NA	NA	NA	NA	NA	NA	NA	NA	NA	NA	NA	NA	NA	NA	NA	NA	NA	NA	1	NA	NA	NA	NA	NA	NA	NA	NA	NA	NA	NA	NA	NA	NA	1
8	135927517	NA	NA	NA	NA	NA	NA	NA	NA	NA	NA	NA	NA	NA	NA	NA	NA	NA	NA	NA	NA	NA	NA	NA	NA	NA	NA	NA	NA	NA	NA	NA	NA	NA	NA	NA	NA	NA	NA	NA	NA	NA	NA	NA	NA	NA	NA	NA	NA
8	135927518	NA	NA	NA	NA	NA	NA	NA	NA	NA	NA	NA	NA	NA	NA	NA	NA	NA	NA	NA	NA	NA	NA	NA	NA	NA	NA	NA	NA	NA	NA	NA	NA	NA	NA	NA	NA	NA	NA	0.888889	1	1	NA	1	NA	NA	1	NA	1
8	135927519	NA	NA	NA	NA	NA	NA	NA	NA	NA	NA	NA	NA	NA	NA	NA	NA	NA	NA	NA	NA	NA	NA	NA	NA	NA	NA	NA	NA	NA	NA	NA	NA	1	NA	NA	NA	NA	NA	1	0.8	NA	NA	NA	NA	NA	NA	NA	1
8	135927532	NA	NA	NA	NA	NA	NA	NA	NA	NA	NA	NA	NA	NA	NA	NA	NA	NA	NA	NA	NA	NA	NA	NA	NA	NA	NA	NA	NA	NA	NA	NA	NA	NA	NA	NA	NA	NA	NA	NA	NA	NA	NA	NA	NA	NA	NA	NA	NA
8	135927533	NA	NA	NA	NA	NA	NA	NA	NA	NA	NA	NA	NA	NA	NA	NA	NA	NA	NA	NA	NA	NA	NA	NA	NA	NA	NA	NA	NA	NA	NA	NA	NA	NA	NA	NA	NA	NA	NA	1	1	1	NA	1	NA	NA	1	NA	1
8	135927534	NA	NA	NA	NA	NA	NA	NA	NA	NA	NA	NA	NA	NA	NA	NA	NA	NA	NA	NA	NA	NA	NA	NA	NA	NA	NA	NA	NA	NA	NA	NA	NA	1	NA	NA	NA	NA	NA	NA	NA	0.75	NA	NA	NA	NA	1	NA	0.833333
8	135927598	NA	NA	NA	NA	NA	NA	NA	NA	NA	NA	NA	NA	NA	NA	NA	NA	NA	NA	NA	NA	NA	NA	NA	NA	NA	NA	NA	NA	NA	NA	NA	NA	NA	NA	NA	NA	NA	NA	NA	NA	NA	NA	NA	NA	NA	NA	NA	NA
8	135927599	NA	NA	NA	NA	NA	NA	NA	NA	NA	NA	NA	NA	NA	NA	NA	NA	NA	NA	NA	NA	NA	NA	NA	NA	NA	NA	NA	NA	NA	NA	NA	NA	NA	NA	NA	NA	NA	NA	1	0.875	1	NA	NA	NA	NA	NA	NA	1
8	135927600	NA	NA	NA	NA	NA	NA	NA	NA	NA	NA	NA	NA	NA	NA	NA	NA	NA	NA	NA	NA	NA	NA	NA	NA	NA	NA	NA	NA	NA	NA	NA	NA	1	NA	NA	NA	NA	NA	NA	0.875	NA	NA	NA	NA	NA	1	NA	1
8	135927604	NA	NA	NA	NA	NA	NA	NA	NA	NA	NA	NA	NA	NA	NA	NA	NA	NA	NA	NA	NA	NA	NA	NA	NA	NA	NA	NA	NA	NA	NA	NA	NA	NA	NA	NA	NA	NA	NA	NA	NA	NA	NA	NA	NA	NA	NA	NA	NA
8	135927605	NA	NA	NA	NA	NA	NA	NA	NA	NA	NA	NA	NA	NA	NA	NA	NA	NA	NA	NA	NA	NA	NA	NA	NA	NA	NA	NA	NA	NA	NA	NA	NA	NA	NA	NA	NA	NA	NA	1	0.714286	0.857143	NA	NA	NA	NA	NA	NA	1
8	135927606	NA	NA	NA	NA	NA	NA	NA	NA	NA	NA	NA	NA	NA	NA	NA	NA	NA	NA	NA	NA	NA	NA	NA	NA	NA	NA	NA	NA	NA	NA	NA	NA	1	NA	NA	NA	NA	NA	NA	0.75	NA	NA	NA	NA	NA	1	NA	NA
8	135927610	NA	NA	NA	NA	NA	NA	NA	NA	NA	NA	NA	NA	NA	NA	NA	NA	NA	NA	NA	NA	NA	NA	NA	NA	NA	NA	NA	NA	NA	NA	NA	NA	NA	NA	NA	NA	NA	NA	NA	NA	NA	NA	NA	NA	NA	NA	NA	NA
8	135927611	NA	NA	NA	NA	NA	NA	NA	NA	NA	NA	NA	NA	NA	NA	NA	NA	NA	NA	NA	NA	NA	NA	NA	NA	NA	NA	NA	NA	NA	NA	NA	NA	NA	NA	NA	NA	NA	NA	1	0.857143	1	NA	0.5	NA	NA	1	NA	0.9
8	135927612	NA	NA	NA	NA	NA	NA	NA	NA	NA	NA	NA	NA	NA	NA	NA	NA	NA	NA	NA	NA	NA	NA	NA	NA	NA	NA	NA	NA	NA	NA	NA	NA	0.666667	NA	NA	NA	NA	NA	NA	0.833333	NA	NA	NA	NA	NA	0.75	NA	0.857143
8	135927621	NA	NA	NA	NA	NA	NA	NA	NA	NA	NA	NA	NA	NA	NA	NA	NA	NA	NA	NA	NA	NA	NA	NA	NA	NA	NA	NA	NA	NA	NA	NA	NA	NA	NA	NA	NA	NA	NA	NA	NA	NA	NA	NA	NA	NA	NA	NA	NA
8	135927622	NA	NA	NA	NA	NA	NA	NA	NA	NA	NA	NA	NA	NA	NA	NA	NA	NA	NA	NA	NA	NA	NA	NA	NA	NA	NA	NA	NA	NA	NA	NA	NA	NA	NA	NA	NA	NA	NA	0.857143	0.857143	1	NA	1	NA	NA	1	NA	0.888889
8	135927623	NA	NA	NA	NA	NA	NA	NA	NA	NA	NA	NA	NA	NA	NA	NA	NA	NA	NA	NA	NA	NA	NA	NA	NA	NA	NA	NA	NA	NA	NA	NA	NA	1	NA	NA	NA	NA	NA	NA	0.833333	NA	NA	NA	NA	NA	NA	NA	1
8	135927631	NA	NA	NA	NA	NA	NA	NA	NA	NA	NA	NA	NA	NA	NA	NA	NA	NA	NA	NA	NA	NA	NA	NA	NA	NA	NA	NA	NA	NA	NA	NA	NA	NA	NA	NA	NA	NA	NA	NA	NA	NA	NA	NA	NA	NA	NA	NA	NA
8	135927632	NA	NA	NA	NA	NA	NA	NA	NA	NA	NA	NA	NA	NA	NA	NA	NA	NA	NA	NA	NA	NA	NA	NA	NA	NA	NA	NA	NA	NA	NA	NA	NA	NA	NA	NA	NA	NA	NA	0.714286	0.857143	0.888889	NA	1	NA	NA	1	NA	0.875
8	135927633	NA	NA	NA	NA	NA	NA	NA	NA	NA	NA	NA	NA	NA	NA	NA	NA	NA	NA	NA	NA	NA	NA	NA	NA	NA	NA	NA	NA	NA	NA	NA	NA	0.666667	NA	NA	NA	NA	NA	NA	NA	NA	NA	NA	NA	NA	1	NA	0.857143
8	135927636	NA	NA	NA	NA	NA	NA	NA	NA	NA	NA	NA	NA	NA	NA	NA	NA	NA	NA	NA	NA	NA	NA	NA	NA	NA	NA	NA	NA	NA	NA	NA	NA	NA	NA	NA	NA	NA	NA	NA	NA	NA	NA	NA	NA	NA	NA	NA	NA
8	135927637	NA	NA	NA	NA	NA	NA	NA	NA	NA	NA	NA	NA	NA	NA	NA	NA	NA	NA	NA	NA	NA	NA	NA	NA	NA	NA	NA	NA	NA	NA	NA	NA	NA	NA	NA	NA	NA	NA	0.857143	0.714286	0.777778	NA	1	NA	NA	1	NA	0.777778
8	135927638	NA	NA	NA	NA	NA	NA	NA	NA	NA	NA	NA	NA	NA	NA	NA	NA	NA	NA	NA	NA	NA	NA	NA	NA	NA	NA	NA	NA	NA	NA	NA	NA	0.666667	NA	NA	NA	NA	NA	NA	NA	0.5	NA	NA	NA	NA	NA	NA	NA
8	135927645	NA	NA	NA	NA	NA	NA	NA	NA	NA	NA	NA	NA	NA	NA	NA	NA	NA	NA	NA	NA	NA	NA	NA	NA	NA	NA	NA	NA	NA	NA	NA	NA	NA	NA	NA	NA	NA	NA	NA	NA	NA	NA	NA	NA	NA	NA	NA	NA
8	135927646	NA	NA	NA	NA	NA	NA	NA	NA	NA	NA	NA	NA	NA	NA	NA	NA	NA	NA	NA	NA	NA	NA	NA	NA	NA	NA	NA	NA	NA	NA	NA	NA	NA	NA	NA	NA	NA	NA	0.625	0.333333	0.714286	NA	1	NA	NA	1	NA	0.833333
8	135927647	NA	NA	NA	NA	NA	NA	NA	NA	NA	NA	NA	NA	NA	NA	NA	NA	NA	NA	NA	NA	NA	NA	NA	NA	NA	NA	NA	NA	NA	NA	NA	NA	0.666667	NA	NA	NA	NA	NA	NA	NA	NA	NA	NA	NA	NA	1	NA	NA
8	135927652	NA	NA	NA	NA	NA	NA	NA	NA	NA	NA	NA	NA	NA	NA	NA	NA	NA	NA	NA	NA	NA	NA	NA	NA	NA	NA	NA	NA	NA	NA	NA	NA	NA	NA	NA	NA	NA	NA	NA	NA	NA	NA	NA	NA	NA	NA	NA	NA
8	135927653	0	NA	NA	0	NA	NA	NA	NA	NA	NA	NA	NA	NA	0.5	NA	NA	NA	NA	NA	NA	NA	NA	NA	NA	NA	NA	NA	NA	NA	NA	NA	NA	NA	NA	NA	NA	NA	NA	0.625	0.5	0.5	NA	1	NA	NA	1	NA	0.833333
8	135927654	NA	NA	0	NA	NA	NA	NA	NA	NA	NA	NA	NA	NA	NA	NA	NA	NA	NA	NA	NA	NA	NA	NA	NA	NA	NA	NA	NA	NA	NA	NA	NA	0.333333	NA	NA	NA	NA	NA	NA	NA	0	NA	NA	NA	NA	0	NA	0.5
8	135927662	NA	NA	NA	NA	NA	NA	NA	NA	NA	NA	NA	NA	NA	NA	NA	NA	NA	NA	NA	NA	NA	NA	NA	NA	NA	NA	NA	NA	NA	NA	NA	NA	NA	NA	NA	NA	NA	NA	NA	NA	NA	NA	NA	NA	NA	NA	NA	NA
8	135927663	NA	0	NA	0	NA	NA	NA	NA	NA	NA	NA	NA	NA	NA	NA	NA	NA	NA	NA	NA	NA	NA	NA	NA	NA	NA	NA	NA	NA	NA	NA	NA	NA	NA	NA	NA	NA	NA	0.166667	0.166667	0.25	NA	0.333333	NA	0	0.333333	0	0
8	135927664	NA	NA	0	NA	NA	NA	NA	NA	NA	NA	NA	NA	NA	NA	NA	NA	NA	NA	NA	NA	NA	NA	NA	NA	NA	NA	NA	NA	NA	NA	NA	NA	0.333333	NA	NA	NA	NA	NA	NA	NA	0	NA	NA	NA	NA	0	NA	0
8	135927666	NA	NA	NA	NA	NA	NA	NA	NA	NA	NA	NA	NA	NA	NA	NA	NA	NA	NA	NA	NA	NA	NA	NA	NA	NA	NA	NA	NA	NA	NA	NA	NA	NA	NA	NA	NA	NA	NA	NA	NA	NA	NA	NA	NA	NA	NA	NA	NA
8	135927667	NA	0	NA	0	NA	NA	NA	NA	NA	NA	NA	NA	NA	NA	NA	NA	NA	NA	NA	NA	NA	NA	NA	NA	NA	NA	NA	NA	NA	NA	NA	NA	NA	NA	NA	NA	NA	0	0	0.166667	0.222222	NA	0	NA	0	0.333333	0	0
8	135927668	NA	NA	0	NA	NA	NA	NA	NA	NA	NA	NA	NA	NA	NA	NA	NA	NA	NA	NA	NA	NA	NA	NA	NA	NA	NA	NA	NA	NA	NA	NA	NA	0	NA	NA	NA	NA	NA	NA	0	NA	NA	NA	NA	NA	0	NA	0
8	135927795	NA	NA	NA	NA	NA	NA	NA	NA	NA	NA	NA	NA	NA	NA	NA	NA	NA	NA	NA	NA	NA	NA	NA	NA	NA	NA	NA	NA	NA	NA	NA	NA	NA	NA	NA	NA	NA	NA	NA	NA	NA	NA	NA	NA	NA	NA	NA	NA
8	135927796	0	0	0	0	0	0	0	0	0	0	0	NA	0	0	NA	0	NA	0	0	0	0	NA	0	NA	0	NA	0	NA	NA	NA	NA	0	0	NA	0	NA	NA	0	0	0	0	0	0.0909091	0	0	0	0	0
8	135927797	NA	NA	NA	NA	NA	NA	NA	NA	NA	0	0	NA	NA	0	0	NA	NA	NA	NA	0	NA	NA	NA	NA	NA	NA	NA	NA	NA	NA	NA	NA	NA	NA	NA	NA	NA	0.25	0	NA	0	NA	NA	NA	NA	NA	NA	0
8	135927798	NA	NA	NA	NA	NA	NA	NA	NA	NA	NA	NA	NA	NA	NA	NA	NA	NA	NA	NA	NA	NA	NA	NA	NA	NA	NA	NA	NA	NA	NA	NA	NA	NA	NA	NA	NA	NA	NA	NA	NA	NA	NA	NA	NA	NA	NA	NA	NA
8	135927799	0	0	0	0	0	0	0	0	0	0	0	NA	0	0	NA	0	NA	0	0	0	0	NA	0	NA	0	NA	0	NA	NA	NA	NA	0	0	NA	0	NA	NA	0	0	0	0	0	0	0	0	0	0	0
8	135927800	NA	0	NA	NA	NA	NA	0	NA	NA	0	NA	NA	NA	NA	0	0	NA	NA	0	0	NA	NA	NA	NA	NA	NA	NA	NA	NA	NA	NA	NA	NA	NA	NA	NA	NA	0	0	NA	0	NA	NA	0	NA	NA	NA	0
8	135927801	NA	NA	NA	NA	NA	NA	NA	NA	NA	NA	NA	NA	NA	NA	NA	NA	NA	NA	NA	NA	NA	NA	NA	NA	NA	NA	NA	NA	NA	NA	NA	NA	NA	NA	NA	NA	NA	NA	NA	NA	NA	NA	NA	NA	NA	NA	NA	NA
8	135927802	0	0	0	0	0	0	0	0	0	0	0	NA	0	0	NA	0	NA	0	0	0	0	NA	0	NA	0	NA	0	NA	NA	NA	NA	0	0	NA	0	NA	NA	0	0	0	0	0	0	0	0	0	0	0
8	135927803	NA	0	NA	0	NA	0	0	NA	NA	0	NA	0	NA	NA	0	0	NA	NA	NA	0	NA	NA	NA	NA	NA	NA	NA	NA	NA	NA	NA	NA	NA	NA	NA	NA	NA	NA	NA	NA	0	NA	NA	NA	NA	NA	NA	NA
8	135927810	NA	NA	NA	NA	NA	NA	NA	NA	NA	NA	NA	NA	NA	NA	NA	NA	NA	NA	NA	NA	NA	NA	NA	NA	NA	NA	NA	NA	NA	NA	NA	NA	NA	NA	NA	NA	NA	NA	NA	NA	NA	NA	NA	NA	NA	NA	NA	NA
8	135927811	0	0	0	0	0	0	0	0	0	0	0	NA	0	0	NA	0	NA	0	0	0	0	NA	0	NA	0	NA	0	NA	NA	NA	NA	0	0	NA	0	NA	NA	0	0	0	0	0	0	0	0	0	0	0
8	135927812	NA	0	0	0	NA	0	NA	NA	NA	NA	NA	0	0	NA	0	NA	NA	NA	NA	NA	NA	NA	NA	NA	NA	NA	NA	NA	NA	NA	NA	NA	NA	NA	NA	NA	NA	NA	NA	NA	0	NA	NA	0	NA	NA	NA	NA
8	135927814	NA	NA	NA	NA	NA	NA	NA	NA	NA	NA	NA	NA	NA	NA	NA	NA	NA	NA	NA	NA	NA	NA	NA	NA	NA	NA	NA	NA	NA	NA	NA	NA	NA	NA	NA	NA	NA	NA	NA	NA	NA	NA	NA	NA	NA	NA	NA	NA
8	135927815	0	0	0	0	0	NA	0	0	0	0	0	NA	0	0	NA	0	NA	0	0	0	0	NA	0	NA	0	NA	0	NA	NA	NA	NA	0	0	NA	0	NA	NA	0	0	0	0	0	0	0	0	0	0	0
8	135927816	NA	NA	NA	0	NA	0	NA	NA	NA	NA	NA	0	NA	NA	0	NA	NA	NA	NA	NA	NA	NA	NA	NA	NA	NA	NA	NA	NA	NA	NA	NA	NA	NA	NA	NA	NA	NA	0	NA	NA	NA	NA	0	NA	NA	NA	NA
8	135927819	NA	NA	NA	NA	NA	NA	NA	NA	NA	NA	NA	NA	NA	NA	NA	NA	NA	NA	NA	NA	NA	NA	NA	NA	NA	NA	NA	NA	NA	NA	NA	NA	NA	NA	NA	NA	NA	NA	NA	NA	NA	NA	NA	NA	NA	NA	NA	NA
8	135927820	0	0	0	0	0.333333	NA	0	0	0	0	0	NA	0	0	NA	0	NA	0	0	0	0	NA	0	NA	0	NA	0	NA	NA	NA	NA	0	0	NA	0	NA	NA	0	0	0	0	0	0	0	0	0	0	0
8	135927821	NA	NA	NA	0	NA	0	NA	NA	NA	NA	NA	0	NA	0	0	0	0	NA	NA	NA	NA	NA	NA	NA	NA	NA	NA	NA	NA	NA	NA	NA	NA	NA	NA	NA	NA	NA	NA	NA	0	NA	NA	NA	NA	NA	NA	NA
8	135927822	NA	NA	NA	NA	NA	NA	NA	NA	NA	NA	NA	NA	NA	NA	NA	NA	NA	NA	NA	NA	NA	NA	NA	NA	NA	NA	NA	NA	NA	NA	NA	NA	NA	NA	NA	NA	NA	NA	NA	NA	NA	NA	NA	NA	NA	NA	NA	NA
8	135927823	0	0	0	0	0	NA	0	0	0	0	0	NA	0	NA	NA	0	NA	0	0	0	0	NA	0	NA	0	NA	0	NA	NA	NA	NA	0	0	NA	0	NA	NA	0	0	0	0	0	0	0	0	0	0	0
8	135927824	NA	NA	NA	NA	NA	0	NA	0	NA	NA	NA	0	NA	0	0	NA	0	NA	NA	NA	0	NA	NA	NA	NA	NA	NA	NA	NA	NA	NA	NA	NA	NA	NA	NA	NA	NA	0	NA	0	0	NA	NA	NA	NA	NA	0
8	135927839	NA	NA	NA	NA	NA	NA	NA	NA	NA	NA	NA	NA	NA	NA	NA	NA	NA	NA	NA	NA	NA	NA	NA	NA	NA	NA	NA	NA	NA	NA	NA	NA	NA	NA	NA	NA	NA	NA	NA	NA	NA	NA	NA	NA	NA	NA	NA	NA
8	135927840	0	0	0	0	0	NA	0	0	0	0.333333	0	NA	0	NA	NA	0	0	0	0	0	0	NA	0	NA	0	NA	0	NA	NA	NA	NA	0	0	NA	0	NA	NA	0	0	0	0	0	0	0	0	0	0	0
8	135927841	NA	NA	NA	NA	NA	0	0	NA	NA	0	0	0	NA	0	0	NA	NA	NA	NA	0	NA	NA	NA	NA	NA	NA	NA	NA	NA	NA	NA	NA	NA	NA	NA	NA	NA	NA	NA	NA	0	NA	NA	NA	NA	NA	NA	0
8	135927844	NA	NA	NA	NA	NA	NA	NA	NA	NA	NA	NA	NA	NA	NA	NA	NA	NA	NA	NA	NA	NA	NA	NA	NA	NA	NA	NA	NA	NA	NA	NA	NA	NA	NA	NA	NA	NA	NA	NA	NA	NA	NA	NA	NA	NA	NA	NA	NA
8	135927845	NA	0	0	0	0	NA	0	0	0	0	0	NA	0	NA	0	0	0	0	0	0	0	NA	0	NA	0	NA	0	NA	NA	NA	NA	0	0	NA	0	NA	NA	0.2	0	0	0	0	0	0	0	0	0	0
8	135927846	NA	0	NA	0	NA	0	0	NA	0	0	NA	0	NA	0	NA	NA	NA	NA	NA	NA	NA	NA	NA	NA	NA	NA	NA	NA	NA	NA	NA	NA	NA	NA	NA	NA	NA	0	NA	NA	NA	NA	NA	NA	NA	NA	NA	NA
8	135927847	0	0	0	0	0	NA	NA	NA	0	NA	NA	NA	0	NA	NA	0	NA	0	NA	NA	NA	NA	0	NA	0	NA	0	NA	NA	NA	NA	0	0	NA	0	NA	NA	NA	0.1	0	0	NA	0	0	0	0	0	NA
8	135927848	NA	0	NA	NA	NA	0	0	0	0	0	NA	0	NA	0	NA	0	NA	NA	0	NA	NA	NA	NA	NA	NA	NA	NA	NA	NA	NA	NA	NA	NA	NA	NA	NA	NA	NA	NA	NA	0	0	NA	0	NA	NA	NA	NA
8	135927861	NA	NA	NA	NA	NA	NA	NA	NA	NA	NA	NA	NA	NA	NA	NA	NA	NA	NA	NA	NA	NA	NA	NA	NA	NA	NA	NA	NA	NA	NA	NA	NA	NA	NA	NA	NA	NA	NA	NA	NA	NA	NA	NA	NA	NA	NA	NA	NA
8	135927862	0	0	0	0	0	NA	0	0	0	0	0	NA	0	NA	0	0	0	0	0	0	0	NA	0	NA	0	NA	0	NA	NA	NA	NA	0	0	NA	0	NA	NA	0	0	0	0	0	0	0	0	0	0	0
8	135927863	NA	0	NA	NA	NA	0	NA	NA	NA	NA	NA	0	NA	0	0	NA	NA	NA	0	NA	NA	NA	NA	NA	NA	NA	NA	NA	NA	NA	NA	NA	NA	NA	NA	NA	NA	NA	NA	NA	NA	0	NA	NA	NA	NA	NA	NA
8	135927879	NA	NA	NA	NA	NA	NA	NA	NA	NA	NA	NA	NA	NA	NA	NA	NA	NA	NA	NA	NA	NA	NA	NA	NA	NA	NA	NA	NA	NA	NA	NA	NA	NA	NA	NA	NA	NA	NA	NA	NA	NA	NA	NA	NA	NA	NA	NA	NA
8	135927880	0	NA	0	0	0	NA	0	0	0	0	0	NA	0	NA	0	0	0	0.25	0	0	0	NA	0	NA	0	NA	0	NA	NA	NA	NA	0	0	NA	0	NA	NA	0	0	0	0	0	0	0	0	0	0.125	0
8	135927881	NA	0	NA	NA	NA	0	NA	NA	NA	NA	NA	0	NA	0	NA	NA	NA	0	NA	NA	NA	NA	NA	NA	NA	NA	NA	NA	NA	NA	NA	NA	NA	NA	NA	NA	NA	NA	NA	NA	NA	NA	NA	NA	NA	NA	NA	NA
8	135927882	NA	NA	NA	NA	NA	NA	NA	NA	NA	NA	NA	NA	NA	NA	NA	NA	NA	NA	NA	NA	NA	NA	NA	NA	NA	NA	NA	NA	NA	NA	NA	NA	NA	NA	NA	NA	NA	NA	NA	NA	NA	NA	NA	NA	NA	NA	NA	NA
8	135927883	0	NA	0	0	0	NA	0	0	0	0	0	NA	0	NA	0	0	0	0	0	0	0	NA	0	NA	0	NA	0	NA	NA	NA	NA	0	0	NA	0	NA	NA	0	0	0	0	0	0	0	0	0	0	0
8	135927884	NA	0	NA	NA	NA	0	NA	NA	0	NA	NA	0	NA	0	NA	0	NA	NA	NA	NA	NA	NA	NA	NA	NA	NA	NA	NA	NA	NA	NA	NA	NA	NA	NA	NA	NA	0	NA	NA	NA	NA	NA	NA	NA	NA	NA	0
8	135927886	NA	NA	NA	NA	NA	NA	NA	NA	NA	NA	NA	NA	NA	NA	NA	NA	NA	NA	NA	NA	NA	NA	NA	NA	NA	NA	NA	NA	NA	NA	NA	NA	NA	NA	NA	NA	NA	NA	NA	NA	NA	NA	NA	NA	NA	NA	NA	NA
8	135927887	0	NA	0	0	0	NA	0	0.25	0	0	0	NA	0	NA	NA	0	0	0	0	0	0	NA	0	NA	0	NA	0	NA	NA	NA	NA	0	0	NA	0	NA	NA	0	0	0.0526316	0	0	0	0	0	0	0	0
8	135927888	NA	0	NA	NA	NA	0	NA	NA	NA	NA	0	0	NA	0	0	NA	NA	0	0	NA	NA	NA	NA	NA	NA	NA	NA	NA	NA	NA	NA	NA	NA	NA	NA	NA	NA	0	NA	NA	0	0	NA	NA	NA	NA	NA	NA
8	135927889	NA	NA	NA	NA	NA	NA	NA	NA	NA	NA	NA	NA	NA	NA	NA	NA	NA	NA	NA	NA	NA	NA	NA	NA	NA	NA	NA	NA	NA	NA	NA	NA	NA	NA	NA	NA	NA	NA	NA	NA	NA	NA	NA	NA	NA	NA	NA	NA
8	135927890	0	0	0	0	0	NA	0	0	0	0	0	NA	0	NA	NA	0	0	0	0	0	0	NA	0	NA	0	NA	0	NA	NA	NA	NA	0	0	NA	0	NA	NA	0	0	0	0	0	0	0	0	0	0	0
8	135927891	NA	0	NA	NA	NA	0	NA	NA	NA	NA	0	0	0	0	0	NA	NA	0	0	0	0	NA	NA	NA	NA	NA	NA	NA	NA	NA	NA	NA	NA	NA	NA	NA	NA	NA	NA	NA	NA	0	NA	NA	NA	NA	NA	0
8	135927909	NA	NA	NA	NA	NA	NA	NA	NA	NA	NA	NA	NA	NA	NA	NA	NA	NA	NA	NA	NA	NA	NA	NA	NA	NA	NA	NA	NA	NA	NA	NA	NA	NA	NA	NA	NA	NA	NA	NA	NA	NA	NA	NA	NA	NA	NA	NA	NA
8	135927910	0	0	0	0	0	NA	0	0	0	0	0	NA	0	NA	NA	0	0	0	0	0	0	NA	0	NA	0	NA	0	NA	NA	NA	NA	0	0	NA	0	NA	NA	0	0	0	0	0	0	0	0	0	0	0
8	135927911	NA	NA	NA	NA	NA	0	NA	NA	0	0	NA	0	0	0	0	NA	NA	NA	NA	0	NA	NA	NA	NA	NA	NA	NA	NA	NA	NA	NA	NA	NA	NA	NA	NA	NA	0	NA	NA	NA	NA	NA	NA	NA	NA	NA	NA
8	135927913	NA	NA	NA	NA	NA	NA	NA	NA	NA	NA	NA	NA	NA	NA	NA	NA	NA	NA	NA	NA	NA	NA	NA	NA	NA	NA	NA	NA	NA	NA	NA	NA	NA	NA	NA	NA	NA	NA	NA	NA	NA	NA	NA	NA	NA	NA	NA	NA
8	135927914	0	0	NA	0	0	0	0	0	0	NA	0	NA	0	NA	NA	0	0	0	0	0	0	NA	0	NA	0	NA	0	NA	NA	NA	NA	0	0	NA	0.5	NA	NA	NA	0	0	0	0	0.1	0	NA	0	0	0
8	135927915	NA	NA	NA	0.5	NA	NA	NA	NA	NA	0	NA	0	NA	0	0	NA	NA	0	NA	NA	0	NA	NA	NA	NA	NA	NA	NA	NA	NA	NA	NA	NA	NA	NA	NA	NA	0	NA	NA	NA	0	NA	NA	NA	NA	NA	0
8	135927918	NA	NA	NA	NA	NA	NA	NA	NA	NA	NA	NA	NA	NA	NA	NA	NA	NA	NA	NA	NA	NA	NA	NA	NA	NA	NA	NA	NA	NA	NA	NA	NA	NA	NA	NA	NA	NA	NA	NA	NA	NA	NA	NA	NA	NA	NA	NA	NA
8	135927919	0	0	NA	0	0	0	0	0	0	NA	0	NA	0	NA	NA	0	0	0	0	0	0	NA	0	NA	0	NA	NA	NA	NA	NA	NA	0	0	NA	0	NA	NA	NA	0	0.0588235	0	0	0	0	NA	0	0	0
8	135927920	NA	NA	NA	0	NA	NA	NA	NA	0	0	NA	0	NA	0	0	0	NA	0	0	NA	0	NA	NA	NA	NA	NA	NA	NA	NA	NA	NA	NA	NA	NA	NA	NA	NA	0	NA	NA	NA	NA	NA	NA	NA	NA	NA	NA
8	135927921	0	NA	NA	0	0	NA	NA	0	0	NA	0	NA	0	NA	NA	NA	0	NA	0	NA	NA	NA	0	NA	0	NA	NA	NA	NA	NA	NA	0	0	NA	0	NA	NA	NA	0	0	0	NA	0	NA	NA	NA	0	NA
8	135927922	NA	NA	NA	0	NA	NA	0	NA	NA	0	NA	0	NA	0	0	NA	NA	NA	0	NA	NA	NA	NA	NA	NA	NA	NA	NA	NA	NA	NA	NA	NA	NA	NA	NA	NA	0	NA	NA	NA	0	NA	0	NA	0	NA	NA
8	135927923	NA	NA	NA	NA	NA	NA	NA	NA	NA	NA	NA	NA	NA	NA	NA	NA	NA	NA	NA	NA	NA	NA	NA	NA	NA	NA	NA	NA	NA	NA	NA	NA	NA	NA	NA	NA	NA	NA	NA	NA	NA	NA	NA	NA	NA	NA	NA	NA
8	135927924	0	0	NA	0	0	0	0	0	0	NA	0	NA	0	NA	NA	0	0	0	0	0	0	NA	0	NA	0	NA	NA	NA	NA	NA	NA	0	0	NA	0	NA	NA	NA	0	0	0	0.0625	0	NA	NA	0	0	0
8	135927925	NA	0	NA	NA	NA	NA	NA	NA	0	0	0	0	NA	0	0	NA	NA	0	0	NA	NA	NA	NA	NA	NA	NA	NA	NA	NA	NA	NA	NA	NA	NA	NA	NA	NA	0	NA	NA	NA	NA	NA	0	NA	NA	NA	NA
8	135927973	NA	NA	NA	NA	NA	NA	NA	NA	NA	NA	NA	NA	NA	NA	NA	NA	NA	NA	NA	NA	NA	NA	NA	NA	NA	NA	NA	NA	NA	NA	NA	NA	NA	NA	NA	NA	NA	NA	NA	NA	NA	NA	NA	NA	NA	NA	NA	NA
8	135927974	NA	0	NA	0	NA	0	0	NA	0	NA	NA	NA	0	NA	NA	0	NA	0	NA	NA	NA	NA	NA	NA	NA	NA	NA	NA	NA	NA	NA	NA	0	NA	NA	NA	NA	NA	0	0	0	0	0	NA	NA	0	NA	0
8	135927975	NA	NA	NA	0	NA	NA	NA	NA	NA	NA	NA	0	NA	0	0	NA	NA	NA	NA	NA	NA	NA	NA	NA	NA	NA	NA	NA	0	NA	NA	NA	NA	NA	NA	NA	NA	NA	NA	NA	NA	NA	0	0	NA	0	NA	NA
8	135927979	NA	NA	NA	NA	NA	NA	NA	NA	NA	NA	NA	NA	NA	NA	NA	NA	NA	NA	NA	NA	NA	NA	NA	NA	NA	NA	NA	NA	NA	NA	NA	NA	NA	NA	NA	NA	NA	NA	NA	NA	NA	NA	NA	NA	NA	NA	NA	NA
8	135927980	NA	0	NA	0	NA	0	0	NA	0	NA	NA	NA	0	NA	NA	NA	NA	0	NA	NA	NA	NA	NA	NA	NA	NA	NA	NA	NA	NA	NA	NA	0	NA	NA	NA	NA	NA	0	0	0	0	0	NA	NA	0	NA	0
8	135927981	NA	0	0	0	NA	0	NA	NA	NA	NA	NA	0	NA	0	0	NA	NA	NA	NA	NA	NA	NA	NA	NA	NA	NA	NA	NA	0	NA	NA	NA	NA	NA	NA	NA	NA	NA	0	NA	NA	NA	0	0	NA	0	NA	NA
8	135927984	NA	NA	NA	NA	NA	NA	NA	NA	NA	NA	NA	NA	NA	NA	NA	NA	NA	NA	NA	NA	NA	NA	NA	NA	NA	NA	NA	NA	NA	NA	NA	NA	NA	NA	NA	NA	NA	NA	NA	NA	NA	NA	NA	NA	NA	NA	NA	NA
8	135927985	NA	0	NA	0	NA	0	0	NA	0	NA	NA	NA	0	NA	NA	NA	NA	0	NA	NA	NA	NA	NA	NA	NA	NA	NA	NA	NA	NA	NA	NA	0	NA	NA	NA	NA	NA	0	0	0	0	0	NA	NA	0	NA	0
8	135927986	NA	0	0	0	NA	0	NA	NA	NA	NA	NA	0	NA	0	0	NA	NA	NA	NA	NA	NA	NA	NA	NA	NA	NA	NA	NA	0	NA	NA	NA	NA	NA	NA	NA	NA	NA	NA	0	NA	NA	0	NA	NA	0	NA	NA
8	135927992	NA	NA	NA	NA	NA	NA	NA	NA	NA	NA	NA	NA	NA	NA	NA	NA	NA	NA	NA	NA	NA	NA	NA	NA	NA	NA	NA	NA	NA	NA	NA	NA	NA	NA	NA	NA	NA	NA	NA	NA	NA	NA	NA	NA	NA	NA	NA	NA
8	135927993	NA	0	NA	0	NA	0	0	NA	0	NA	NA	NA	0	NA	NA	NA	NA	0	NA	NA	NA	NA	NA	NA	NA	NA	NA	NA	NA	NA	NA	NA	0	NA	NA	NA	NA	NA	0	0	0	0	0	NA	NA	0	NA	0.2
8	135927994	NA	NA	0	0	NA	0	NA	NA	NA	NA	NA	NA	NA	0	0	NA	NA	NA	NA	NA	NA	NA	NA	NA	NA	NA	NA	NA	0	NA	NA	NA	NA	NA	NA	NA	NA	NA	NA	0	NA	NA	0	NA	NA	NA	NA	NA
8	135927996	NA	NA	NA	NA	NA	NA	NA	NA	NA	NA	NA	NA	NA	NA	NA	NA	NA	NA	NA	NA	NA	NA	NA	NA	NA	NA	NA	NA	NA	NA	NA	NA	NA	NA	NA	NA	NA	NA	NA	NA	NA	NA	NA	NA	NA	NA	NA	NA
8	135927997	NA	0	NA	0	NA	0	0	NA	0	NA	NA	NA	0	NA	NA	NA	NA	0	NA	NA	NA	NA	NA	NA	NA	NA	NA	NA	NA	NA	NA	NA	0	NA	NA	NA	NA	NA	0	0.0909091	0	0	0	NA	NA	0.125	NA	0.2
8	135927998	NA	NA	0	NA	NA	0	NA	NA	NA	NA	NA	NA	NA	0	0	NA	NA	NA	NA	NA	NA	NA	NA	NA	NA	NA	NA	NA	0	NA	NA	NA	NA	NA	NA	NA	NA	NA	0	0	NA	NA	NA	NA	NA	NA	NA	NA
8	135928007	NA	NA	NA	NA	NA	NA	NA	NA	NA	NA	NA	NA	NA	NA	NA	NA	NA	NA	NA	NA	NA	NA	NA	NA	NA	NA	NA	NA	NA	NA	NA	NA	NA	NA	NA	NA	NA	NA	NA	NA	NA	NA	NA	NA	NA	NA	NA	NA
8	135928008	NA	0	NA	0	NA	0.2	0.25	NA	NA	NA	NA	NA	0	NA	NA	NA	NA	0	NA	NA	NA	NA	NA	NA	NA	NA	NA	NA	NA	NA	NA	NA	0.142857	NA	NA	NA	NA	NA	0	0	0.142857	NA	0	NA	NA	0.125	NA	0
8	135928009	NA	NA	0	NA	NA	NA	NA	NA	NA	NA	NA	NA	NA	0	0	NA	NA	NA	NA	NA	NA	NA	NA	NA	NA	NA	NA	NA	0.5	NA	NA	NA	NA	NA	NA	NA	NA	NA	0	NA	NA	NA	0	NA	NA	0	NA	NA
8	135928038	NA	NA	NA	NA	NA	NA	NA	NA	NA	NA	NA	NA	NA	NA	NA	NA	NA	NA	NA	NA	NA	NA	NA	NA	NA	NA	NA	NA	NA	NA	NA	NA	NA	NA	NA	NA	NA	NA	NA	NA	NA	NA	NA	NA	NA	NA	NA	NA
8	135928039	NA	0.333333	NA	NA	NA	NA	NA	NA	NA	NA	NA	NA	NA	NA	NA	NA	NA	NA	NA	NA	NA	NA	NA	NA	NA	NA	NA	NA	NA	NA	NA	NA	NA	NA	NA	NA	NA	NA	NA	NA	NA	NA	NA	NA	NA	NA	NA	NA
8	135928124	NA	NA	NA	NA	NA	NA	NA	NA	NA	NA	NA	NA	NA	NA	NA	NA	NA	NA	NA	NA	NA	NA	NA	NA	NA	NA	NA	NA	NA	NA	NA	NA	NA	NA	NA	NA	NA	NA	NA	NA	NA	NA	NA	NA	NA	NA	NA	NA
8	135928125	NA	NA	0.5	1	0.8	1	NA	NA	NA	1	NA	NA	NA	1	NA	NA	0.666667	1	NA	NA	NA	NA	NA	NA	NA	NA	NA	NA	NA	NA	NA	NA	1	NA	NA	NA	NA	NA	1	1	1	NA	1	NA	NA	1	NA	1
8	135928126	NA	1	1	NA	NA	0.666667	0.833333	NA	1	NA	NA	NA	1	NA	NA	NA	1	0.833333	NA	NA	NA	0.5	NA	NA	NA	NA	0.5	NA	1	NA	NA	NA	NA	NA	NA	1	NA	NA	1	0.923077	1	NA	NA	NA	NA	0.875	NA	NA
8	135928151	NA	NA	NA	NA	NA	NA	NA	NA	NA	NA	NA	NA	NA	NA	NA	NA	NA	NA	NA	NA	NA	NA	NA	NA	NA	NA	NA	NA	NA	NA	NA	NA	NA	NA	NA	NA	NA	NA	NA	NA	NA	NA	NA	NA	NA	NA	NA	NA
8	135928152	NA	NA	0.5	1	1	1	NA	NA	NA	0.75	NA	NA	1	0.5	NA	NA	1	1	1	NA	NA	NA	NA	NA	NA	NA	NA	NA	NA	NA	NA	NA	1	NA	NA	NA	NA	NA	1	1	1	NA	1	NA	NA	1	NA	1
8	135928153	NA	1	1	1	0.857143	NA	1	NA	1	NA	NA	NA	1	NA	NA	NA	1	NA	0.5	NA	NA	1	NA	NA	NA	NA	0.666667	NA	0.666667	NA	NA	NA	NA	NA	NA	1	NA	NA	1	NA	NA	NA	1	NA	NA	NA	NA	NA
8	135928162	NA	NA	NA	NA	NA	NA	NA	NA	NA	NA	NA	NA	NA	NA	NA	NA	NA	NA	NA	NA	NA	NA	NA	NA	NA	NA	NA	NA	NA	NA	NA	NA	NA	NA	NA	NA	NA	NA	NA	NA	NA	NA	NA	NA	NA	NA	NA	NA
8	135928163	NA	NA	1	1	0.8	0.833333	NA	NA	NA	1	NA	NA	1	1	NA	NA	0.75	1	1	NA	NA	NA	NA	NA	NA	NA	NA	NA	NA	NA	NA	NA	1	NA	NA	NA	NA	NA	1	1	1	NA	1	NA	NA	1	NA	0.5
8	135928164	NA	1	NA	NA	0.888889	1	1	NA	1	0.8	NA	NA	NA	NA	NA	NA	NA	NA	0.666667	NA	NA	1	NA	NA	NA	NA	1	NA	1	NA	NA	NA	1	NA	NA	1	NA	NA	NA	0.857143	NA	NA	1	NA	NA	0.875	NA	0.818182
8	135928209	NA	NA	NA	NA	NA	NA	NA	NA	NA	NA	NA	NA	NA	NA	NA	NA	NA	NA	NA	NA	NA	NA	NA	NA	NA	NA	NA	NA	NA	NA	NA	NA	NA	NA	NA	NA	NA	NA	NA	NA	NA	NA	NA	NA	NA	NA	NA	NA
8	135928210	NA	NA	NA	1	1	1	NA	NA	1	1	NA	NA	1	0.6	NA	NA	1	1	1	NA	NA	NA	NA	NA	NA	NA	NA	NA	NA	NA	NA	NA	NA	NA	NA	1	NA	NA	1	1	0.857143	NA	1	NA	NA	1	NA	1
8	135928211	0.666667	1	1	1	NA	0.8	0.833333	NA	NA	1	0.5	NA	1	0.833333	NA	NA	NA	0.8	0.857143	NA	1	1	NA	NA	NA	NA	1	NA	1	NA	NA	NA	NA	0.666667	NA	NA	NA	NA	NA	0.941176	1	NA	1	NA	NA	1	NA	NA
8	135928241	NA	NA	NA	NA	NA	NA	NA	NA	NA	NA	NA	NA	NA	NA	NA	NA	NA	NA	NA	NA	NA	NA	NA	NA	NA	NA	NA	NA	NA	NA	NA	NA	NA	NA	NA	NA	NA	NA	NA	NA	NA	NA	NA	NA	NA	NA	NA	NA
8	135928242	NA	NA	1	NA	1	1	1	NA	NA	0.75	NA	NA	1	1	NA	NA	0.666667	0.5	0.5	NA	NA	NA	NA	NA	NA	NA	NA	NA	NA	NA	NA	NA	NA	NA	NA	1	NA	NA	1	NA	1	NA	1	NA	1	1	NA	NA
8	135928243	0.666667	0.833333	NA	1	1	NA	1	NA	NA	NA	1	NA	1	NA	NA	NA	NA	NA	NA	NA	0.75	1	0.5	NA	NA	NA	0.75	NA	1	NA	NA	NA	NA	1	NA	NA	NA	NA	1	1	0.8	NA	1	NA	NA	NA	NA	1
8	135928386	NA	NA	NA	NA	NA	NA	NA	NA	NA	NA	NA	NA	NA	NA	NA	NA	NA	NA	NA	NA	NA	NA	NA	NA	NA	NA	NA	NA	NA	NA	NA	NA	NA	NA	NA	NA	NA	NA	NA	NA	NA	NA	NA	NA	NA	NA	NA	NA
8	135928387	NA	0.833333	NA	1	1	1	0.857143	NA	NA	0.5	NA	NA	0.5	1	NA	NA	1	NA	NA	0	NA	NA	0.5	NA	NA	NA	1	NA	NA	NA	NA	NA	NA	NA	NA	NA	NA	NA	1	1	1	NA	NA	NA	1	1	NA	1
8	135928388	NA	0.75	1	1	NA	1	0.666667	NA	1	NA	NA	NA	1	NA	NA	1	NA	NA	1	NA	1	NA	NA	NA	NA	NA	1	NA	1	1	NA	NA	NA	1	NA	1	NA	NA	NA	NA	NA	NA	1	NA	NA	1	NA	NA
8	135928394	NA	NA	NA	NA	NA	NA	NA	NA	NA	NA	NA	NA	NA	NA	NA	NA	NA	NA	NA	NA	NA	NA	NA	NA	NA	NA	NA	NA	NA	NA	NA	NA	NA	NA	NA	NA	NA	NA	NA	NA	NA	NA	NA	NA	NA	NA	NA	NA
8	135928395	NA	1	NA	1	1	0.5	1	NA	NA	1	NA	NA	1	0.666667	NA	NA	1	NA	NA	1	NA	NA	0.5	NA	NA	NA	1	NA	NA	NA	NA	NA	NA	NA	NA	NA	NA	NA	1	1	1	NA	NA	NA	1	1	NA	1
8	135928396	NA	NA	NA	NA	NA	1	1	NA	1	1	NA	NA	NA	1	NA	NA	NA	1	NA	1	1	NA	NA	NA	NA	NA	NA	NA	1	1	NA	NA	NA	1	NA	1	NA	NA	1	1	NA	NA	1	NA	NA	NA	NA	NA
8	135928409	NA	NA	NA	NA	NA	NA	NA	NA	NA	NA	NA	NA	NA	NA	NA	NA	NA	NA	NA	NA	NA	NA	NA	NA	NA	NA	NA	NA	NA	NA	NA	NA	NA	NA	NA	NA	NA	NA	NA	NA	NA	NA	NA	NA	NA	NA	NA	NA
8	135928410	NA	1	NA	NA	1	1	0.666667	NA	NA	1	NA	NA	1	1	NA	NA	0.75	NA	NA	1	NA	NA	0.5	NA	NA	NA	1	NA	NA	NA	NA	NA	NA	NA	NA	NA	NA	NA	0.875	1	1	NA	NA	NA	NA	1	NA	1
8	135928411	NA	1	NA	1	NA	NA	1	NA	0.666667	1	NA	NA	NA	NA	NA	NA	NA	1	NA	NA	1	NA	NA	NA	NA	NA	0.666667	NA	1	1	NA	NA	NA	1	NA	1	NA	NA	1	1	NA	NA	0.833333	NA	NA	0.888889	NA	1
8	135928428	NA	NA	NA	NA	NA	NA	NA	NA	NA	NA	NA	NA	NA	NA	NA	NA	NA	NA	NA	NA	NA	NA	NA	NA	NA	NA	NA	NA	NA	NA	NA	NA	NA	NA	NA	NA	NA	NA	NA	NA	NA	NA	NA	NA	NA	NA	NA	NA
8	135928429	NA	0.8	NA	NA	1	0.5	0.8	NA	1	1	NA	NA	1	1	NA	NA	1	NA	NA	0.5	NA	NA	0.5	NA	NA	NA	1	NA	NA	NA	NA	NA	NA	NA	NA	NA	NA	NA	1	1	1	NA	NA	NA	NA	1	NA	1
8	135928430	NA	1	1	1	NA	NA	1	NA	NA	NA	NA	NA	1	NA	NA	NA	1	1	NA	NA	1	NA	NA	NA	NA	NA	NA	NA	1	1	NA	NA	NA	0.5	NA	1	NA	NA	NA	0.909091	NA	NA	1	NA	NA	1	NA	1
8	135928464	NA	NA	NA	NA	NA	NA	NA	NA	NA	NA	NA	NA	NA	NA	NA	NA	NA	NA	NA	NA	NA	NA	NA	NA	NA	NA	NA	NA	NA	NA	NA	NA	NA	NA	NA	NA	NA	NA	NA	NA	NA	NA	NA	NA	NA	NA	NA	NA
8	135928465	NA	1	NA	NA	1	NA	1	NA	1	0.666667	NA	NA	NA	NA	NA	NA	0.5	NA	0.666667	NA	NA	NA	0.5	NA	NA	NA	1	NA	NA	NA	NA	NA	NA	NA	NA	NA	NA	NA	0.857143	1	0.833333	NA	NA	NA	NA	1	NA	1
8	135928466	NA	NA	1	NA	1	1	1	NA	1	1	NA	NA	1	1	NA	NA	NA	1	NA	NA	0.5	NA	NA	NA	NA	NA	NA	NA	NA	1	NA	NA	NA	NA	NA	1	NA	NA	0.6	NA	1	NA	0.7	NA	NA	NA	NA	1
8	135928519	NA	NA	NA	NA	NA	NA	NA	NA	NA	NA	NA	NA	NA	NA	NA	NA	NA	NA	NA	NA	NA	NA	NA	NA	NA	NA	NA	NA	NA	NA	NA	NA	NA	NA	NA	NA	NA	NA	NA	NA	NA	NA	NA	NA	NA	NA	NA	NA
8	135928520	NA	1	NA	NA	1	NA	1	NA	0.5	0.666667	NA	NA	NA	NA	NA	NA	NA	NA	0.666667	NA	NA	NA	NA	NA	NA	NA	0.5	NA	NA	NA	NA	NA	1	NA	NA	NA	NA	NA	0.8	NA	0.75	NA	NA	NA	NA	0.5	NA	0.8
8	135928521	NA	0.833333	1	NA	1	0.75	1	NA	NA	NA	NA	NA	1	1	NA	NA	0.75	NA	NA	NA	1	NA	NA	NA	NA	NA	NA	NA	1	NA	NA	NA	0.5	1	NA	1	NA	NA	NA	1	0.875	NA	0.857143	NA	NA	1	NA	0.928571
8	135928528	NA	NA	NA	NA	NA	NA	NA	NA	NA	NA	NA	NA	NA	NA	NA	NA	NA	NA	NA	NA	NA	NA	NA	NA	NA	NA	NA	NA	NA	NA	NA	NA	NA	NA	NA	NA	NA	NA	NA	NA	NA	NA	NA	NA	NA	NA	NA	NA
8	135928529	NA	0.5	NA	NA	1	NA	1	NA	NA	0.333333	NA	NA	NA	NA	NA	NA	NA	NA	1	NA	NA	NA	0.5	NA	NA	NA	0.5	NA	NA	NA	NA	NA	1	NA	NA	NA	NA	NA	0.75	NA	0.666667	NA	NA	NA	NA	1	NA	1
8	135928530	NA	1	1	NA	1	0.75	NA	NA	0.75	0.875	NA	NA	1	1	NA	NA	0.75	NA	NA	NA	1	NA	NA	NA	NA	NA	0	NA	1	1	NA	NA	1	1	NA	0.8	NA	NA	1	1	1	NA	0.666667	NA	NA	0.833333	NA	NA
8	135928554	NA	NA	NA	NA	NA	NA	NA	NA	NA	NA	NA	NA	NA	NA	NA	NA	NA	NA	NA	NA	NA	NA	NA	NA	NA	NA	NA	NA	NA	NA	NA	NA	NA	NA	NA	NA	NA	NA	NA	NA	NA	NA	NA	NA	NA	NA	NA	NA
8	135928555	NA	0.5	NA	NA	1	NA	0.6	NA	0	0.75	NA	NA	NA	NA	NA	NA	NA	NA	0	NA	NA	NA	0.5	NA	NA	NA	1	NA	NA	NA	NA	NA	1	NA	NA	NA	NA	NA	0.666667	NA	1	NA	NA	NA	NA	1	NA	NA
8	135928556	NA	NA	NA	NA	NA	1	NA	NA	NA	1	NA	NA	1	1	NA	NA	0.5	NA	NA	NA	0.5	NA	NA	NA	NA	NA	NA	NA	0.666667	1	NA	NA	1	1	NA	1	NA	NA	NA	0.857143	NA	NA	0.714286	NA	NA	NA	NA	0.916667
8	135928561	NA	NA	NA	NA	NA	NA	NA	NA	NA	NA	NA	NA	NA	NA	NA	NA	NA	NA	NA	NA	NA	NA	NA	NA	NA	NA	NA	NA	NA	NA	NA	NA	NA	NA	NA	NA	NA	NA	NA	NA	NA	NA	NA	NA	NA	NA	NA	NA
8	135928562	NA	0.666667	NA	NA	0.666667	NA	1	NA	0.5	1	NA	NA	NA	NA	NA	NA	NA	NA	0.5	NA	NA	NA	0	NA	NA	NA	1	NA	NA	NA	NA	NA	1	NA	NA	NA	NA	NA	1	NA	1	NA	NA	NA	NA	1	NA	1
8	135928563	NA	NA	NA	NA	NA	1	NA	NA	NA	0.9	NA	NA	0.666667	1	NA	NA	1	NA	NA	NA	1	NA	NA	NA	NA	NA	NA	NA	1	1	NA	NA	NA	0.5	NA	1	NA	NA	1	0.875	1	NA	0.833333	NA	NA	0.666667	NA	NA
8	135928568	NA	NA	NA	NA	NA	NA	NA	NA	NA	NA	NA	NA	NA	NA	NA	NA	NA	NA	NA	NA	NA	NA	NA	NA	NA	NA	NA	NA	NA	NA	NA	NA	NA	NA	NA	NA	NA	NA	NA	NA	NA	NA	NA	NA	NA	NA	NA	NA
8	135928569	NA	0.25	NA	NA	0.5	NA	0	NA	NA	0.75	NA	NA	NA	NA	NA	NA	NA	NA	0.5	NA	NA	NA	0	NA	NA	NA	0	NA	NA	NA	NA	NA	0.5	NA	NA	NA	NA	NA	0.5	NA	0	NA	NA	NA	NA	0.166667	NA	0
8	135928570	NA	NA	NA	NA	0.5	0.8	0.4	NA	0	0.875	NA	NA	0.666667	0.666667	NA	NA	1	NA	NA	NA	1	NA	NA	NA	NA	NA	NA	NA	0.333333	1	NA	NA	NA	1	NA	0.8	NA	NA	0.666667	0.625	NA	NA	0.666667	NA	NA	0.4	NA	NA
8	135928571	NA	NA	NA	NA	NA	NA	NA	NA	0	NA	NA	NA	NA	NA	NA	NA	NA	NA	NA	NA	NA	NA	NA	NA	NA	NA	NA	NA	NA	NA	NA	NA	NA	NA	NA	NA	NA	NA	NA	NA	NA	NA	NA	NA	NA	NA	NA	NA
8	135928592	NA	NA	NA	NA	NA	NA	NA	NA	NA	NA	NA	NA	NA	NA	NA	NA	NA	NA	NA	NA	NA	NA	NA	NA	NA	NA	NA	NA	NA	NA	NA	NA	NA	NA	NA	NA	NA	NA	NA	NA	NA	NA	NA	NA	NA	NA	NA	NA
8	135928593	NA	NA	NA	NA	NA	NA	NA	NA	0	NA	NA	NA	NA	NA	NA	NA	NA	NA	NA	NA	NA	NA	0	NA	NA	NA	NA	NA	NA	NA	NA	NA	NA	NA	NA	NA	NA	NA	0	NA	0	NA	NA	NA	NA	0	NA	0
8	135928594	NA	NA	NA	NA	NA	NA	0	NA	NA	NA	NA	NA	NA	NA	NA	NA	NA	NA	NA	NA	NA	NA	NA	NA	NA	NA	NA	NA	NA	NA	NA	NA	0	0	NA	NA	NA	NA	NA	0.0714286	0.142857	NA	0	NA	NA	NA	NA	0.25
8	135928597	NA	NA	NA	NA	NA	NA	NA	NA	NA	NA	NA	NA	NA	NA	NA	NA	NA	NA	NA	NA	NA	NA	NA	NA	NA	NA	NA	NA	NA	NA	NA	NA	NA	NA	NA	NA	NA	NA	NA	NA	NA	NA	NA	NA	NA	NA	NA	NA
8	135928598	NA	0	NA	NA	NA	NA	0	NA	0	0.166667	NA	NA	NA	0	NA	NA	NA	NA	0	NA	NA	NA	0	NA	NA	NA	NA	NA	0	NA	NA	NA	0	NA	NA	NA	NA	NA	0	NA	NA	NA	NA	NA	NA	0	NA	0
8	135928599	NA	NA	NA	NA	0	0	NA	NA	NA	NA	NA	NA	0	0.25	NA	NA	0	NA	NA	NA	NA	NA	NA	NA	NA	NA	0	NA	NA	0	NA	NA	NA	0	NA	0	NA	NA	NA	0.0714286	0.125	NA	NA	NA	NA	NA	NA	NA
8	135928600	NA	NA	NA	NA	NA	NA	NA	NA	NA	NA	NA	NA	NA	NA	NA	NA	NA	NA	NA	NA	NA	NA	NA	NA	NA	NA	NA	NA	NA	NA	NA	NA	NA	NA	NA	NA	NA	NA	0	NA	NA	NA	0.2	NA	NA	0	NA	NA
8	135928609	NA	NA	NA	NA	NA	NA	NA	NA	NA	NA	NA	NA	NA	NA	NA	NA	NA	NA	NA	NA	NA	NA	NA	NA	NA	NA	NA	NA	NA	NA	NA	NA	NA	NA	NA	NA	NA	NA	NA	NA	NA	NA	NA	NA	NA	NA	NA	NA
8	135928610	NA	0	NA	NA	NA	NA	0	NA	NA	0	NA	NA	NA	0	NA	NA	NA	NA	0	NA	NA	NA	0	NA	NA	NA	NA	NA	0	NA	NA	NA	0	NA	NA	NA	NA	NA	0	NA	NA	NA	NA	NA	NA	0	NA	0
8	135928611	NA	0	NA	NA	0	0	NA	NA	0	NA	NA	NA	0	0	NA	NA	0	NA	NA	NA	0	NA	NA	NA	NA	NA	0	NA	0	0	NA	NA	0	0	NA	0	NA	NA	NA	0	0	NA	0.2	NA	NA	0	NA	0
8	135928617	NA	NA	NA	NA	NA	NA	NA	NA	NA	NA	NA	NA	NA	NA	NA	NA	NA	NA	NA	NA	NA	NA	NA	NA	NA	NA	NA	NA	NA	NA	NA	NA	NA	NA	NA	NA	NA	NA	NA	NA	NA	NA	NA	NA	NA	NA	NA	NA
8	135928618	NA	0	NA	NA	NA	NA	0	NA	NA	0.166667	NA	NA	NA	0	NA	NA	NA	NA	0	NA	NA	NA	0	NA	NA	NA	NA	NA	0	NA	NA	NA	0	NA	NA	NA	NA	NA	0	NA	NA	NA	NA	NA	NA	0	NA	0
8	135928619	NA	NA	NA	NA	0	0	NA	NA	0	NA	NA	NA	0	0	NA	NA	0	NA	NA	NA	0	NA	NA	NA	NA	NA	0	NA	NA	0.5	NA	NA	0	0	NA	0	NA	NA	0	0	0	NA	0	NA	NA	0	NA	0
8	135928620	NA	NA	NA	NA	NA	NA	NA	NA	NA	NA	NA	NA	NA	NA	NA	NA	NA	NA	NA	NA	NA	NA	NA	NA	NA	NA	NA	NA	NA	NA	NA	NA	NA	NA	NA	NA	NA	NA	NA	NA	NA	NA	NA	NA	NA	NA	NA	NA
8	135928621	NA	0	NA	NA	NA	NA	0	NA	NA	0	NA	NA	NA	0	NA	NA	NA	NA	NA	NA	NA	NA	0	NA	NA	NA	NA	NA	0	NA	NA	NA	0	NA	NA	NA	NA	NA	0	NA	NA	NA	NA	NA	NA	0	NA	0
8	135928622	NA	0	NA	NA	0	0	0	NA	0	0	NA	NA	0	0	NA	NA	0	NA	NA	NA	0.5	NA	NA	NA	NA	NA	0	NA	0	0	NA	NA	NA	0	NA	0	NA	NA	0	0	0	NA	0	NA	NA	0	NA	0
8	135928623	NA	NA	NA	NA	NA	NA	NA	NA	NA	NA	NA	NA	NA	NA	NA	NA	NA	NA	NA	NA	NA	NA	NA	NA	NA	NA	NA	NA	NA	NA	NA	NA	NA	NA	NA	NA	NA	NA	NA	NA	NA	NA	NA	NA	NA	NA	NA	NA
8	135928624	NA	0	NA	NA	NA	NA	0	NA	0	0	NA	NA	NA	0	NA	NA	NA	NA	NA	NA	NA	NA	0	NA	NA	NA	NA	NA	0.5	NA	NA	NA	NA	NA	NA	NA	NA	NA	0	NA	NA	NA	0	NA	NA	0	NA	0
8	135928625	NA	0	NA	NA	0	0	0.5	NA	NA	NA	NA	NA	0	0	NA	NA	0	NA	NA	NA	0	NA	NA	NA	NA	NA	0	NA	0	0	NA	NA	0	0	NA	0	NA	NA	0	0	0	NA	0	NA	NA	0	NA	NA
8	135928626	NA	NA	NA	NA	NA	NA	NA	NA	NA	NA	NA	NA	NA	NA	NA	NA	NA	NA	NA	NA	NA	NA	NA	NA	NA	NA	NA	NA	NA	NA	NA	NA	NA	NA	NA	NA	NA	NA	NA	NA	NA	NA	NA	NA	NA	NA	NA	NA
8	135928627	NA	0	NA	NA	NA	NA	0	NA	0	0	NA	NA	NA	0	NA	NA	NA	NA	NA	NA	NA	NA	0	NA	NA	NA	NA	NA	0	NA	NA	NA	0	NA	NA	NA	NA	NA	0	NA	NA	NA	0	NA	NA	0	NA	0
8	135928628	NA	NA	NA	NA	0	0	NA	NA	0	NA	NA	NA	0.5	NA	NA	NA	0	NA	NA	NA	0	NA	NA	NA	NA	NA	0	NA	NA	0.5	NA	NA	NA	0	NA	0	NA	NA	0	0	0	NA	NA	NA	NA	0	NA	NA
8	135928631	NA	NA	NA	NA	NA	NA	NA	NA	NA	NA	NA	NA	NA	NA	NA	NA	NA	NA	NA	NA	NA	NA	NA	NA	NA	NA	NA	NA	NA	NA	NA	NA	NA	NA	NA	NA	NA	NA	NA	NA	NA	NA	NA	NA	NA	NA	NA	NA
8	135928632	NA	0	NA	NA	NA	NA	0	NA	0	0	NA	NA	NA	0	NA	NA	NA	NA	NA	NA	NA	NA	0	NA	NA	NA	NA	NA	0	NA	NA	NA	0	NA	NA	NA	NA	NA	0	NA	NA	NA	0	NA	NA	0	NA	0
8	135928633	NA	NA	NA	NA	0	0	0	NA	NA	0	NA	NA	0	NA	NA	NA	0	NA	NA	NA	0	NA	NA	NA	NA	NA	0	NA	0	0	NA	NA	0	0	NA	0	NA	NA	0	0	0	NA	0	NA	NA	NA	NA	NA
8	135928638	NA	NA	NA	NA	NA	NA	NA	NA	NA	NA	NA	NA	NA	NA	NA	NA	NA	NA	NA	NA	NA	NA	NA	NA	NA	NA	NA	NA	NA	NA	NA	NA	NA	NA	NA	NA	NA	NA	NA	NA	NA	NA	NA	NA	NA	NA	NA	NA
8	135928639	NA	0	NA	NA	NA	NA	0	NA	NA	0	NA	NA	NA	0	NA	NA	NA	NA	NA	NA	NA	NA	0	NA	NA	NA	NA	NA	0	NA	NA	NA	0	NA	NA	NA	NA	NA	0	NA	NA	NA	0	NA	NA	0	NA	0
8	135928640	NA	NA	NA	NA	0	0	NA	NA	0	0	NA	NA	0	NA	NA	NA	0	NA	NA	NA	0	NA	NA	NA	NA	NA	0	NA	0	0	NA	NA	0	0	NA	0	NA	NA	0	0	0	NA	NA	NA	NA	NA	NA	0
8	135928641	NA	0	NA	NA	NA	NA	0	NA	NA	NA	NA	NA	NA	NA	NA	NA	NA	NA	NA	NA	NA	NA	0	NA	NA	NA	NA	NA	0	NA	NA	NA	NA	NA	NA	NA	NA	NA	0	NA	NA	NA	0	NA	NA	NA	NA	0
8	135928642	NA	NA	NA	NA	0	0	NA	NA	0	0	NA	NA	0	NA	NA	NA	0	NA	NA	NA	0	NA	NA	NA	NA	NA	0	NA	NA	0	NA	NA	0	0	NA	0	NA	NA	NA	0	0	NA	0	NA	NA	NA	NA	NA
8	135928647	NA	NA	NA	NA	NA	NA	NA	NA	NA	NA	NA	NA	NA	NA	NA	NA	NA	NA	NA	NA	NA	NA	NA	NA	NA	NA	NA	NA	NA	NA	NA	NA	NA	NA	NA	NA	NA	NA	NA	NA	NA	NA	NA	NA	NA	NA	NA	NA
8	135928648	NA	0	NA	NA	NA	NA	0	NA	NA	0	NA	NA	NA	0	NA	NA	NA	NA	NA	NA	NA	NA	NA	NA	NA	NA	NA	NA	0	NA	NA	NA	0	NA	NA	NA	NA	NA	0	NA	NA	NA	0	NA	NA	0	NA	0
8	135928649	NA	NA	NA	NA	0	0	NA	NA	0	NA	NA	NA	0	NA	0	NA	0	NA	NA	NA	0	NA	NA	NA	NA	NA	0	NA	NA	0	NA	NA	NA	0	NA	0	NA	NA	NA	0	0	NA	0	NA	NA	0	NA	0
8	135928650	NA	NA	NA	NA	NA	NA	NA	NA	NA	0	NA	NA	NA	NA	NA	NA	NA	NA	NA	NA	NA	NA	NA	NA	NA	NA	NA	NA	NA	NA	NA	NA	NA	NA	NA	NA	NA	NA	NA	NA	NA	NA	0	NA	NA	NA	NA	0
8	135928651	NA	0	NA	NA	0	0	NA	NA	NA	NA	NA	NA	0	NA	0	NA	0	NA	0	NA	0	NA	NA	NA	NA	NA	0	NA	0	0	NA	NA	NA	0	NA	0	NA	NA	NA	0	0	NA	0	NA	NA	0	NA	0
8	135928661	NA	NA	NA	NA	NA	NA	NA	NA	NA	NA	NA	NA	NA	NA	NA	NA	NA	NA	NA	NA	NA	NA	NA	NA	NA	NA	NA	NA	NA	NA	NA	NA	NA	NA	NA	NA	NA	NA	NA	NA	NA	NA	NA	NA	NA	NA	NA	NA
8	135928662	NA	0	NA	NA	NA	NA	0	NA	NA	0	NA	NA	NA	0	NA	NA	NA	NA	NA	NA	NA	NA	NA	NA	NA	NA	NA	NA	0	NA	NA	NA	0	NA	NA	NA	NA	NA	0	NA	NA	NA	0	NA	NA	0	NA	NA
8	135928663	NA	0	NA	NA	0	0	0	NA	NA	0	NA	NA	0	NA	0	NA	0	NA	0	NA	0	NA	NA	NA	NA	NA	NA	NA	NA	0	NA	NA	NA	0	NA	0	NA	NA	0	0	0	NA	0	NA	NA	0	NA	0
8	135928672	NA	NA	NA	NA	NA	NA	NA	NA	NA	NA	NA	NA	NA	NA	NA	NA	NA	NA	NA	NA	NA	NA	NA	NA	NA	NA	NA	NA	NA	NA	NA	NA	NA	NA	NA	NA	NA	NA	NA	NA	NA	NA	NA	NA	NA	NA	NA	NA
8	135928673	NA	0	NA	NA	NA	NA	0	NA	NA	0	NA	NA	NA	0	NA	NA	0	NA	0	NA	NA	NA	NA	NA	NA	NA	NA	NA	0	NA	NA	NA	NA	NA	NA	NA	NA	NA	0	NA	NA	NA	0	NA	NA	0	NA	NA
8	135928674	NA	NA	NA	NA	0	0	0	NA	0	0	NA	NA	NA	0	0	NA	NA	0	NA	NA	0	NA	NA	NA	NA	NA	NA	NA	NA	0	NA	NA	0	0	NA	0	NA	NA	0	0	0	NA	NA	NA	NA	0	NA	0
8	135928692	NA	NA	NA	NA	NA	NA	NA	NA	NA	NA	NA	NA	NA	NA	NA	NA	NA	NA	NA	NA	NA	NA	NA	NA	NA	NA	NA	NA	NA	NA	NA	NA	NA	NA	NA	NA	NA	NA	NA	NA	NA	NA	NA	NA	NA	NA	NA	NA
8	135928693	NA	0	NA	NA	NA	NA	0	NA	NA	0	NA	NA	NA	0	NA	NA	0	NA	0	NA	NA	NA	NA	NA	NA	NA	NA	NA	0	NA	NA	NA	NA	NA	NA	NA	NA	NA	0	NA	NA	NA	0	NA	NA	0	NA	NA
8	135928694	NA	NA	0	0	0	0	0.25	NA	0	NA	NA	NA	NA	0	0	NA	NA	0	0	0	0	NA	NA	NA	NA	NA	NA	NA	NA	0	NA	NA	0	NA	NA	0	NA	NA	0	0	0	NA	NA	NA	NA	0	NA	0
8	135928696	NA	NA	NA	NA	NA	NA	NA	NA	NA	NA	NA	NA	NA	NA	NA	NA	NA	NA	NA	NA	NA	NA	NA	NA	NA	NA	NA	NA	NA	NA	NA	NA	NA	NA	NA	NA	NA	NA	NA	NA	NA	NA	NA	NA	NA	NA	NA	NA
8	135928697	NA	0	NA	NA	NA	NA	0	NA	NA	0	NA	NA	NA	0	NA	NA	0	0	0	NA	NA	NA	NA	NA	NA	NA	NA	NA	0	NA	NA	NA	NA	NA	NA	NA	NA	NA	0	NA	NA	NA	0	NA	NA	0	NA	NA
8	135928698	NA	NA	0	0	0	0	0	NA	0	NA	NA	NA	NA	0	0	NA	NA	NA	NA	0	0	NA	NA	NA	NA	NA	NA	NA	0	0	NA	NA	0	NA	NA	0	NA	NA	0	0	0	NA	0	NA	NA	NA	NA	0
8	135928708	NA	NA	NA	NA	NA	NA	NA	NA	NA	NA	NA	NA	NA	NA	NA	NA	NA	NA	NA	NA	NA	NA	NA	NA	NA	NA	NA	NA	NA	NA	NA	NA	NA	NA	NA	NA	NA	NA	NA	NA	NA	NA	NA	NA	NA	NA	NA	NA
8	135928709	NA	0	NA	NA	NA	NA	0	NA	NA	0	NA	NA	NA	0	NA	NA	0	0	0	NA	NA	NA	NA	NA	NA	NA	NA	NA	NA	NA	NA	NA	NA	NA	NA	NA	NA	NA	0	NA	NA	NA	0	NA	NA	0	NA	NA
8	135928710	NA	0	0	0	0	0	NA	NA	0	NA	NA	NA	0	NA	0	NA	NA	0	0	0	0	NA	NA	NA	NA	NA	NA	NA	0	0	NA	NA	0	NA	NA	0	NA	NA	NA	0	0	NA	0	NA	NA	0	NA	0
8	135928746	NA	NA	NA	NA	NA	NA	NA	NA	NA	NA	NA	NA	NA	NA	NA	NA	NA	NA	NA	NA	NA	NA	NA	NA	NA	NA	NA	NA	NA	NA	NA	NA	NA	NA	NA	NA	NA	NA	NA	NA	NA	NA	NA	NA	NA	NA	NA	NA
8	135928747	NA	NA	0	NA	NA	NA	0	NA	NA	0	NA	NA	NA	0	NA	NA	0	0	0	NA	NA	NA	NA	NA	NA	NA	NA	NA	NA	NA	NA	NA	NA	NA	NA	NA	NA	0	0	NA	0	NA	0	0	NA	0	NA	NA
8	135928748	NA	0	NA	NA	0	0	0	NA	0	0	NA	0	0	NA	NA	NA	NA	0	NA	0	NA	NA	NA	NA	NA	NA	NA	NA	0	0	NA	NA	NA	NA	NA	0	NA	NA	NA	0	0	NA	0	NA	NA	NA	NA	0
8	135928749	NA	NA	0	NA	NA	NA	NA	NA	NA	NA	NA	NA	NA	NA	NA	NA	0	NA	0	NA	NA	NA	NA	NA	NA	NA	NA	NA	NA	NA	NA	NA	NA	NA	NA	NA	NA	0	0	NA	NA	NA	0	NA	NA	0	NA	NA
8	135928750	NA	0	NA	NA	0	0	NA	NA	0	NA	NA	0	NA	NA	NA	NA	NA	NA	NA	0	NA	NA	NA	NA	NA	NA	NA	NA	0	0	NA	NA	NA	NA	NA	0	NA	NA	NA	0	0	NA	0	NA	NA	NA	NA	0
8	135928765	NA	NA	NA	NA	NA	NA	NA	NA	NA	NA	NA	NA	NA	NA	NA	NA	NA	NA	NA	NA	NA	NA	NA	NA	NA	NA	NA	NA	NA	NA	NA	NA	NA	NA	NA	NA	NA	NA	NA	NA	NA	NA	NA	NA	NA	NA	NA	NA
8	135928766	NA	NA	0	NA	NA	NA	NA	NA	NA	0	NA	NA	NA	NA	NA	NA	0	0	0	NA	NA	NA	NA	NA	NA	NA	NA	NA	NA	NA	NA	NA	NA	NA	NA	NA	NA	0	0	NA	NA	NA	0	0	NA	0	NA	NA
8	135928767	NA	0	NA	NA	NA	0	0	NA	0	NA	NA	0	0	0	NA	NA	0	NA	NA	0	NA	NA	NA	NA	NA	NA	NA	NA	0	0	NA	NA	NA	NA	NA	NA	NA	NA	NA	0	0	NA	NA	0	NA	0	NA	0
8	135928768	NA	NA	NA	NA	NA	NA	NA	NA	NA	NA	NA	NA	NA	NA	NA	NA	0	0	0	NA	NA	NA	NA	NA	NA	NA	NA	NA	NA	NA	NA	NA	NA	NA	NA	NA	NA	0	0	NA	NA	NA	0	0	NA	NA	NA	NA
8	135928769	NA	0	0	NA	NA	0	0	NA	0	0	NA	0	0	0	NA	NA	NA	NA	NA	0	NA	NA	NA	NA	NA	NA	NA	NA	0	0	NA	NA	NA	NA	NA	NA	NA	NA	0	0	0	NA	0	NA	NA	0	NA	0
8	135928792	NA	NA	NA	NA	NA	NA	NA	NA	NA	NA	NA	NA	NA	NA	NA	NA	NA	NA	NA	NA	NA	NA	NA	NA	NA	NA	NA	NA	NA	NA	NA	NA	NA	NA	NA	NA	NA	NA	NA	NA	NA	NA	NA	NA	NA	NA	NA	NA
8	135928793	NA	NA	0	NA	NA	NA	0	0	NA	NA	NA	NA	0	NA	NA	NA	0	0	NA	NA	NA	NA	NA	NA	NA	NA	NA	NA	NA	NA	NA	NA	NA	NA	NA	NA	NA	0	NA	NA	NA	NA	NA	0	NA	0	NA	NA
8	135928794	NA	0	0	NA	0	0	NA	NA	0	0	NA	0	0	0	NA	NA	NA	NA	NA	NA	NA	NA	NA	NA	NA	NA	NA	NA	0	0	NA	NA	NA	NA	NA	NA	NA	0	0	0	0	0	0	0	NA	0	NA	0
8	135928805	NA	NA	NA	NA	NA	NA	NA	NA	NA	NA	NA	NA	NA	NA	NA	NA	NA	NA	NA	NA	NA	NA	NA	NA	NA	NA	NA	NA	NA	NA	NA	NA	NA	NA	NA	NA	NA	NA	NA	NA	NA	NA	NA	NA	NA	NA	NA	NA
8	135928806	NA	NA	0	NA	NA	NA	0	0	0	0	NA	NA	0	NA	NA	NA	0	0	NA	NA	NA	NA	NA	NA	NA	NA	NA	NA	NA	NA	NA	NA	NA	0	NA	NA	NA	0	NA	NA	NA	NA	NA	0	NA	0	NA	NA
8	135928807	NA	0	0	NA	0	0	NA	0	NA	NA	NA	NA	NA	0	NA	NA	NA	NA	NA	0	NA	NA	NA	NA	NA	NA	NA	NA	NA	0	NA	NA	NA	NA	NA	NA	NA	NA	0	0	NA	0	0	NA	NA	0	NA	0
8	135928808	NA	NA	NA	NA	NA	NA	NA	0	0	NA	NA	NA	NA	NA	NA	NA	0	0	NA	NA	NA	NA	NA	NA	NA	NA	NA	NA	NA	NA	NA	NA	NA	0	NA	NA	NA	NA	NA	NA	NA	NA	NA	0	NA	NA	NA	NA
8	135928809	NA	0	0	NA	0	0	NA	NA	NA	NA	NA	NA	0	0	NA	NA	NA	NA	NA	0	NA	NA	NA	NA	NA	NA	NA	NA	NA	0	NA	NA	NA	NA	NA	NA	NA	0	0	0	NA	0	0	NA	NA	0	NA	0
8	135928811	NA	NA	NA	NA	NA	NA	NA	NA	NA	NA	NA	NA	NA	NA	NA	NA	NA	NA	NA	NA	NA	NA	NA	NA	NA	NA	NA	NA	NA	NA	NA	NA	NA	NA	NA	NA	NA	NA	NA	NA	NA	NA	NA	NA	NA	NA	NA	NA
8	135928812	NA	NA	0	NA	NA	NA	0	0	0	0	NA	NA	0	NA	NA	NA	0	0	NA	NA	NA	NA	NA	NA	NA	NA	NA	NA	NA	NA	NA	NA	NA	0	NA	NA	NA	0	NA	NA	NA	NA	NA	0	NA	0	NA	NA
8	135928813	NA	0	NA	NA	0	0	NA	NA	0	0.25	NA	NA	NA	0	NA	NA	NA	NA	NA	0	NA	NA	NA	NA	NA	NA	NA	NA	NA	0	NA	NA	NA	NA	NA	NA	NA	NA	0	0	NA	0	0	NA	NA	NA	NA	0
8	135928818	NA	NA	NA	NA	NA	NA	NA	NA	NA	NA	NA	NA	NA	NA	NA	NA	NA	NA	NA	NA	NA	NA	NA	NA	NA	NA	NA	NA	NA	NA	NA	NA	NA	NA	NA	NA	NA	NA	NA	NA	NA	NA	NA	NA	NA	NA	NA	NA
8	135928819	NA	NA	NA	NA	NA	NA	0	0	0	0	NA	NA	0	NA	NA	NA	0	0	NA	NA	NA	NA	NA	NA	NA	NA	NA	NA	NA	NA	NA	NA	NA	0	NA	NA	NA	0	NA	NA	NA	NA	NA	0	NA	0	NA	NA
8	135928820	NA	0	0	NA	0	0	0	NA	NA	NA	NA	NA	0	0	NA	NA	NA	NA	NA	0	NA	NA	NA	NA	NA	NA	NA	NA	NA	0	NA	NA	NA	NA	NA	NA	NA	NA	0	0	NA	0	0	0	NA	0	NA	0
8	135928824	NA	NA	NA	NA	NA	NA	NA	NA	NA	NA	NA	NA	NA	NA	NA	NA	NA	NA	NA	NA	NA	NA	NA	NA	NA	NA	NA	NA	NA	NA	NA	NA	NA	NA	NA	NA	NA	NA	NA	NA	NA	NA	NA	NA	NA	NA	NA	NA
8	135928825	NA	NA	NA	NA	NA	NA	0	NA	0	0	NA	NA	0	NA	NA	NA	NA	0	NA	NA	NA	NA	NA	NA	NA	NA	NA	NA	NA	NA	NA	NA	NA	0	NA	NA	NA	NA	NA	NA	NA	NA	NA	NA	NA	0	NA	NA
8	135928826	NA	0	0	NA	NA	0	NA	NA	NA	NA	NA	NA	NA	NA	NA	NA	NA	0	NA	NA	NA	NA	NA	NA	NA	NA	NA	NA	NA	0	NA	NA	NA	NA	NA	NA	NA	NA	0	0	NA	0	0	NA	NA	NA	NA	0
8	135928829	NA	NA	NA	NA	NA	NA	NA	NA	NA	NA	NA	NA	NA	NA	NA	NA	NA	NA	NA	NA	NA	NA	NA	NA	NA	NA	NA	NA	NA	NA	NA	NA	NA	NA	NA	NA	NA	NA	NA	NA	NA	NA	NA	NA	NA	NA	NA	NA
8	135928830	NA	NA	NA	NA	NA	NA	0	0	0	NA	NA	NA	0	NA	NA	NA	0	0	NA	NA	NA	NA	NA	NA	NA	NA	NA	NA	NA	NA	NA	NA	NA	0	NA	NA	NA	0	NA	NA	NA	NA	NA	0	NA	0	NA	NA
8	135928831	NA	0	0	NA	0	0	0	NA	NA	0	NA	NA	NA	0	NA	NA	NA	0	NA	0	NA	NA	0	NA	NA	NA	NA	NA	NA	0	NA	NA	NA	NA	NA	NA	NA	NA	0	0	NA	0	NA	NA	NA	NA	NA	0
8	135928835	NA	NA	NA	NA	NA	NA	NA	NA	NA	NA	NA	NA	NA	NA	NA	NA	NA	NA	NA	NA	NA	NA	NA	NA	NA	NA	NA	NA	NA	NA	NA	NA	NA	NA	NA	NA	NA	NA	NA	NA	NA	NA	NA	NA	NA	NA	NA	NA
8	135928836	NA	NA	NA	NA	NA	NA	0	0	0	NA	NA	NA	0	NA	NA	NA	0	0	NA	NA	NA	NA	NA	NA	NA	NA	NA	NA	NA	NA	NA	NA	NA	0	NA	NA	NA	0	NA	NA	NA	NA	NA	0	NA	0	NA	NA
8	135928837	NA	0	0	NA	0	0	0	NA	0	NA	NA	NA	NA	0	NA	NA	NA	NA	NA	0	NA	NA	0	NA	NA	NA	NA	NA	NA	0	NA	NA	NA	NA	NA	NA	NA	0	0	0	NA	0	NA	NA	NA	0	NA	0
8	135928838	NA	NA	NA	NA	NA	NA	NA	0	NA	NA	NA	NA	0	NA	NA	NA	0	0	NA	NA	NA	NA	NA	NA	NA	NA	NA	NA	NA	NA	NA	NA	NA	0	NA	NA	NA	NA	NA	NA	NA	NA	NA	0	NA	NA	NA	NA
8	135928839	NA	0	0	NA	0	0	NA	0	NA	NA	NA	NA	NA	0	NA	NA	NA	NA	NA	0	NA	NA	0	NA	NA	NA	NA	NA	NA	0	NA	NA	NA	NA	NA	NA	NA	0	0	0.0714286	NA	0	NA	NA	NA	0	NA	0
8	135928874	NA	NA	NA	NA	NA	NA	NA	NA	NA	NA	NA	NA	NA	NA	NA	NA	NA	NA	NA	NA	NA	NA	NA	NA	NA	NA	NA	NA	NA	NA	NA	NA	NA	NA	NA	NA	NA	NA	NA	NA	NA	NA	NA	NA	NA	NA	NA	NA
8	135928875	NA	NA	NA	NA	NA	NA	0	NA	0	NA	NA	NA	0	NA	NA	NA	0	0	NA	NA	NA	NA	NA	NA	NA	NA	NA	NA	NA	NA	NA	NA	NA	NA	NA	NA	NA	NA	0	NA	NA	NA	NA	0	NA	NA	NA	NA
8	135928876	NA	NA	0	NA	NA	0	NA	0	NA	NA	NA	NA	NA	NA	NA	NA	NA	0	NA	NA	NA	NA	0	NA	NA	NA	NA	NA	NA	0	NA	NA	NA	NA	NA	NA	NA	0	NA	0	NA	0	NA	NA	NA	0	NA	0
8	135928877	NA	NA	NA	NA	NA	NA	NA	NA	NA	NA	NA	NA	NA	NA	NA	NA	NA	NA	NA	NA	NA	NA	NA	NA	NA	NA	NA	NA	NA	NA	NA	NA	NA	NA	NA	NA	NA	NA	NA	NA	NA	NA	NA	NA	NA	NA	NA	NA
8	135928878	NA	NA	NA	NA	NA	NA	NA	NA	0	NA	NA	NA	0	NA	NA	NA	0	0	NA	NA	NA	NA	NA	NA	NA	NA	NA	NA	NA	NA	NA	NA	NA	NA	NA	NA	NA	NA	0	NA	NA	NA	NA	0	NA	NA	NA	NA
8	135928879	NA	NA	0	NA	NA	0	NA	0	NA	NA	NA	NA	NA	NA	NA	NA	NA	0	NA	NA	NA	NA	0	NA	NA	NA	NA	NA	NA	0	NA	NA	NA	NA	NA	NA	NA	0	NA	0.0909091	NA	0	NA	NA	NA	0	NA	0
8	135928882	NA	NA	NA	NA	NA	NA	NA	NA	NA	NA	NA	NA	NA	NA	NA	NA	NA	NA	NA	NA	NA	NA	NA	NA	NA	NA	NA	NA	NA	NA	NA	NA	NA	NA	NA	NA	NA	NA	NA	NA	NA	NA	NA	NA	NA	NA	NA	NA
8	135928883	NA	NA	NA	NA	NA	NA	NA	NA	0	NA	NA	NA	0	NA	NA	NA	0	NA	NA	NA	NA	NA	NA	NA	NA	NA	NA	NA	NA	NA	NA	NA	NA	NA	NA	NA	NA	NA	NA	NA	NA	NA	NA	0	NA	NA	NA	NA
8	135928884	NA	NA	0	NA	NA	0	NA	0	NA	NA	NA	NA	NA	NA	NA	NA	NA	0	NA	NA	NA	NA	0	NA	NA	NA	NA	NA	NA	0	NA	NA	NA	NA	NA	NA	NA	0	NA	0	NA	0	NA	0	NA	0	NA	0
8	135928885	NA	NA	NA	NA	NA	NA	NA	NA	NA	NA	NA	NA	NA	NA	NA	NA	NA	NA	NA	NA	NA	NA	NA	NA	NA	NA	NA	NA	NA	NA	NA	NA	NA	NA	NA	NA	NA	NA	NA	NA	NA	NA	NA	NA	NA	NA	NA	NA
8	135928886	NA	NA	NA	NA	NA	NA	NA	NA	0	NA	NA	NA	NA	NA	NA	NA	0	NA	NA	NA	NA	NA	NA	NA	NA	NA	NA	NA	NA	NA	NA	NA	NA	NA	NA	NA	NA	NA	NA	NA	NA	NA	NA	0	NA	NA	NA	NA
8	135928887	NA	NA	0	NA	NA	0	NA	0	NA	NA	NA	NA	NA	NA	NA	NA	NA	0	NA	NA	NA	NA	0	NA	NA	NA	NA	NA	NA	0	NA	NA	NA	NA	NA	NA	NA	NA	NA	0	NA	0	NA	NA	NA	0	NA	0
8	135928891	NA	NA	NA	NA	NA	NA	NA	NA	NA	NA	NA	NA	NA	NA	NA	NA	NA	NA	NA	NA	NA	NA	NA	NA	NA	NA	NA	NA	NA	NA	NA	NA	NA	NA	NA	NA	NA	NA	NA	NA	NA	NA	NA	NA	NA	NA	NA	NA
8	135928892	NA	NA	NA	NA	NA	NA	NA	NA	0	NA	NA	NA	NA	NA	NA	NA	0	NA	NA	NA	NA	NA	NA	NA	NA	NA	NA	NA	NA	NA	NA	NA	NA	NA	NA	NA	NA	NA	NA	NA	NA	NA	NA	0	NA	NA	NA	NA
8	135928893	NA	NA	NA	NA	NA	0	NA	0	NA	NA	NA	NA	NA	NA	NA	NA	NA	0	NA	NA	NA	NA	0	NA	NA	NA	NA	NA	NA	0	NA	NA	NA	0	NA	NA	NA	NA	NA	0	NA	0	NA	0	NA	0	NA	0
8	135928894	NA	NA	NA	NA	NA	NA	NA	NA	NA	NA	NA	NA	NA	NA	NA	NA	NA	NA	NA	NA	NA	NA	NA	NA	NA	NA	NA	NA	NA	NA	NA	NA	NA	NA	NA	NA	NA	NA	NA	NA	NA	NA	NA	NA	NA	NA	NA	NA
8	135928895	NA	NA	NA	NA	NA	NA	0	NA	0	NA	NA	NA	NA	NA	NA	NA	0	NA	NA	NA	NA	NA	NA	NA	NA	NA	NA	NA	NA	NA	NA	NA	NA	NA	NA	NA	NA	NA	NA	NA	NA	NA	NA	0	NA	NA	NA	0
8	135928896	NA	NA	NA	NA	NA	0	NA	0	0	NA	NA	NA	NA	NA	NA	NA	NA	0	NA	NA	NA	NA	0	NA	NA	NA	NA	NA	NA	NA	NA	NA	NA	0	NA	NA	NA	NA	NA	0	NA	0	NA	NA	NA	0	NA	0
8	135928901	NA	NA	NA	NA	NA	NA	NA	NA	NA	NA	NA	NA	NA	NA	NA	NA	NA	NA	NA	NA	NA	NA	NA	NA	NA	NA	NA	NA	NA	NA	NA	NA	NA	NA	NA	NA	NA	NA	NA	NA	NA	NA	NA	NA	NA	NA	NA	NA
8	135928902	NA	NA	NA	NA	NA	NA	NA	NA	NA	NA	NA	NA	NA	NA	NA	NA	0	NA	NA	NA	NA	NA	NA	NA	NA	NA	NA	NA	NA	NA	NA	NA	NA	NA	NA	NA	NA	NA	NA	NA	NA	NA	NA	0	NA	NA	NA	0
8	135928903	NA	NA	NA	NA	NA	0	NA	0	0	NA	NA	NA	NA	NA	NA	NA	NA	0	NA	NA	NA	NA	0	NA	NA	NA	NA	NA	NA	NA	NA	NA	NA	0	NA	NA	NA	NA	NA	0	NA	0	NA	0	NA	0	NA	NA
8	135928904	NA	NA	NA	NA	NA	NA	NA	NA	NA	NA	NA	NA	NA	NA	NA	NA	NA	NA	NA	NA	NA	NA	NA	NA	NA	NA	NA	NA	NA	NA	NA	NA	NA	NA	NA	NA	NA	NA	NA	NA	NA	NA	NA	NA	NA	NA	NA	NA
8	135928905	NA	NA	NA	NA	NA	NA	NA	NA	NA	NA	NA	NA	NA	NA	NA	NA	0	NA	NA	NA	NA	NA	NA	NA	NA	NA	NA	NA	NA	NA	NA	NA	NA	NA	NA	NA	NA	NA	NA	NA	NA	NA	NA	0	NA	NA	NA	0
8	135928906	NA	NA	NA	NA	NA	0	NA	0	0	NA	NA	NA	NA	NA	NA	NA	NA	0	NA	NA	NA	NA	0	NA	NA	NA	NA	NA	NA	NA	NA	NA	NA	0	NA	NA	NA	NA	NA	0	NA	0	NA	NA	NA	0	NA	0.0909091
8	135928909	NA	NA	NA	NA	NA	NA	NA	NA	NA	NA	NA	NA	NA	NA	NA	NA	NA	NA	NA	NA	NA	NA	NA	NA	NA	NA	NA	NA	NA	NA	NA	NA	NA	NA	NA	NA	NA	NA	NA	NA	NA	NA	NA	NA	NA	NA	NA	NA
8	135928910	NA	NA	NA	NA	NA	NA	NA	NA	NA	NA	NA	NA	NA	NA	NA	NA	0	NA	0	NA	NA	NA	NA	NA	NA	NA	NA	NA	NA	NA	NA	NA	NA	NA	NA	NA	NA	NA	NA	NA	NA	NA	NA	0	NA	NA	NA	0
8	135928911	NA	NA	NA	NA	NA	0	NA	0	0	NA	NA	NA	NA	NA	NA	NA	NA	0	NA	NA	NA	NA	NA	NA	NA	NA	NA	NA	NA	NA	NA	NA	NA	NA	NA	NA	NA	NA	NA	0	NA	0	NA	NA	NA	0	NA	0
8	135928912	NA	NA	NA	NA	NA	NA	NA	NA	NA	NA	NA	NA	NA	NA	NA	NA	NA	NA	NA	NA	NA	NA	NA	NA	NA	NA	NA	NA	NA	NA	NA	NA	NA	NA	NA	NA	NA	NA	NA	NA	NA	NA	NA	NA	NA	NA	NA	NA
8	135928913	NA	NA	NA	NA	NA	NA	NA	NA	NA	NA	NA	NA	NA	NA	NA	NA	NA	NA	0	NA	NA	NA	NA	NA	NA	NA	NA	NA	NA	NA	NA	NA	NA	NA	NA	NA	NA	NA	NA	NA	NA	NA	NA	0	NA	NA	NA	0
8	135928914	NA	NA	NA	NA	NA	NA	NA	0	0	NA	NA	NA	NA	NA	NA	NA	0	0	NA	NA	NA	NA	0	NA	NA	NA	NA	NA	NA	NA	NA	NA	NA	0	NA	NA	NA	NA	NA	0	NA	0	NA	NA	NA	0	NA	0
8	135928915	NA	NA	NA	NA	NA	NA	NA	NA	NA	NA	NA	NA	NA	NA	NA	NA	NA	NA	NA	NA	NA	NA	NA	NA	NA	NA	NA	NA	NA	NA	NA	NA	NA	NA	NA	NA	NA	NA	NA	NA	NA	NA	NA	NA	NA	NA	NA	NA
8	135928916	NA	NA	NA	NA	NA	NA	NA	NA	NA	NA	NA	NA	NA	NA	NA	NA	NA	NA	NA	NA	NA	NA	NA	NA	NA	NA	NA	NA	NA	NA	NA	NA	NA	NA	NA	NA	NA	NA	NA	NA	NA	NA	NA	0	NA	NA	NA	0
8	135928917	NA	NA	NA	NA	NA	NA	NA	0	0	NA	NA	NA	NA	NA	NA	NA	0	0	NA	NA	NA	NA	0	NA	NA	NA	NA	NA	NA	NA	NA	NA	NA	0	NA	NA	NA	NA	NA	0	NA	0	NA	NA	NA	0	NA	NA
8	135928918	NA	NA	NA	NA	NA	NA	NA	NA	NA	NA	NA	NA	NA	NA	NA	NA	NA	NA	NA	NA	NA	NA	NA	NA	NA	NA	NA	NA	NA	NA	NA	NA	NA	NA	NA	NA	NA	NA	NA	NA	NA	NA	NA	NA	NA	NA	NA	NA
8	135928919	NA	NA	NA	NA	NA	NA	NA	NA	NA	NA	NA	NA	NA	NA	NA	NA	NA	NA	NA	NA	NA	NA	NA	NA	NA	NA	NA	NA	NA	NA	NA	NA	NA	NA	NA	NA	NA	NA	0	0	NA	NA	NA	NA	NA	NA	NA	0
8	135928920	NA	NA	NA	NA	NA	NA	NA	NA	0	NA	NA	NA	NA	NA	NA	NA	0	0	NA	NA	NA	NA	0	NA	NA	NA	NA	NA	NA	NA	NA	NA	NA	0	NA	NA	NA	NA	NA	NA	NA	0	NA	NA	NA	NA	NA	NA
8	135928921	NA	NA	NA	NA	NA	NA	NA	NA	NA	NA	NA	NA	NA	NA	NA	NA	NA	NA	NA	NA	NA	NA	NA	NA	NA	NA	NA	NA	NA	NA	NA	NA	NA	NA	NA	NA	NA	NA	NA	NA	NA	NA	NA	NA	NA	NA	NA	NA
8	135928922	NA	NA	NA	NA	NA	NA	NA	NA	NA	NA	NA	NA	NA	NA	NA	NA	NA	NA	NA	NA	NA	NA	NA	NA	NA	NA	NA	NA	NA	NA	NA	NA	NA	NA	NA	NA	NA	NA	0	0	NA	NA	NA	NA	NA	NA	NA	0
8	135928923	NA	NA	NA	NA	NA	NA	NA	NA	NA	NA	NA	NA	NA	NA	NA	NA	0	0	NA	NA	NA	NA	0	NA	NA	NA	NA	NA	NA	NA	NA	NA	0	NA	NA	NA	NA	NA	NA	0	NA	NA	NA	NA	NA	NA	NA	NA
8	135928924	NA	NA	NA	NA	NA	NA	NA	NA	NA	NA	NA	NA	NA	NA	NA	NA	NA	NA	NA	NA	NA	NA	NA	NA	NA	NA	NA	NA	NA	NA	NA	NA	NA	NA	NA	NA	NA	NA	NA	NA	NA	NA	NA	NA	NA	NA	NA	NA
8	135928925	NA	NA	NA	NA	NA	NA	NA	NA	NA	NA	NA	NA	NA	NA	NA	NA	NA	NA	NA	NA	NA	NA	NA	NA	NA	NA	NA	NA	NA	NA	NA	NA	NA	NA	NA	NA	NA	NA	0	0	NA	NA	NA	NA	NA	NA	NA	0
8	135928926	NA	NA	NA	NA	NA	NA	NA	NA	0	NA	NA	NA	NA	NA	NA	NA	0	0	NA	NA	NA	NA	0	NA	NA	NA	NA	NA	NA	NA	NA	NA	0	NA	NA	NA	NA	NA	NA	0	NA	0	NA	NA	NA	NA	NA	0
8	135928927	NA	NA	NA	NA	NA	NA	NA	NA	NA	NA	NA	NA	NA	NA	NA	NA	NA	NA	NA	NA	NA	NA	NA	NA	NA	NA	NA	NA	NA	NA	NA	NA	NA	NA	NA	NA	NA	NA	NA	NA	NA	NA	NA	NA	NA	NA	NA	NA
8	135928928	NA	NA	NA	NA	NA	NA	NA	NA	NA	0	NA	NA	NA	NA	NA	NA	NA	NA	NA	NA	NA	NA	NA	NA	NA	NA	NA	NA	NA	NA	NA	NA	NA	NA	NA	NA	NA	NA	0	0	NA	NA	NA	NA	NA	NA	NA	0
8	135928929	NA	NA	NA	NA	NA	NA	NA	NA	0	NA	NA	NA	NA	NA	NA	NA	0	0	NA	NA	NA	NA	0	NA	NA	NA	NA	NA	NA	NA	NA	NA	0	0	NA	NA	NA	NA	NA	NA	NA	0	NA	NA	NA	NA	NA	0
8	135928930	NA	NA	NA	NA	NA	NA	NA	NA	NA	NA	NA	NA	NA	NA	NA	NA	NA	NA	NA	NA	NA	NA	NA	NA	NA	NA	NA	NA	NA	NA	NA	NA	NA	NA	NA	NA	NA	NA	NA	NA	NA	NA	NA	NA	NA	NA	NA	NA
8	135928931	NA	NA	NA	NA	NA	NA	NA	NA	NA	0	NA	NA	NA	NA	NA	NA	NA	NA	NA	NA	NA	NA	NA	NA	NA	NA	NA	NA	NA	NA	NA	NA	NA	NA	NA	NA	NA	NA	0	0	NA	NA	NA	NA	NA	NA	NA	0
8	135928932	NA	NA	NA	NA	NA	NA	NA	NA	0	NA	NA	NA	NA	NA	NA	NA	0	0	NA	NA	NA	NA	0	NA	NA	NA	NA	NA	NA	0	NA	NA	0	0	NA	NA	NA	NA	NA	0	NA	0	NA	NA	NA	NA	NA	0
8	135928933	NA	NA	NA	NA	NA	NA	NA	NA	NA	NA	NA	NA	NA	NA	NA	NA	NA	NA	NA	NA	NA	NA	NA	NA	NA	NA	NA	NA	NA	NA	NA	NA	NA	NA	NA	NA	NA	NA	NA	NA	NA	NA	NA	NA	NA	NA	NA	NA
8	135928934	NA	NA	NA	NA	NA	NA	NA	NA	NA	0	NA	NA	NA	NA	NA	NA	NA	NA	NA	NA	NA	NA	NA	NA	NA	NA	NA	NA	NA	NA	NA	NA	NA	NA	NA	NA	NA	NA	0	0	NA	NA	NA	NA	NA	NA	NA	0
8	135928935	NA	NA	NA	NA	NA	NA	NA	NA	0	NA	NA	NA	NA	NA	NA	NA	0	0	NA	NA	NA	NA	0	NA	NA	NA	NA	NA	NA	0	NA	NA	0.5	0	NA	NA	NA	NA	NA	0	NA	0	NA	NA	NA	NA	NA	0
8	135928936	NA	NA	NA	NA	NA	NA	NA	NA	NA	NA	NA	NA	NA	NA	NA	NA	NA	NA	NA	NA	NA	NA	NA	NA	NA	NA	NA	NA	NA	NA	NA	NA	NA	NA	NA	NA	NA	NA	NA	NA	NA	NA	NA	NA	NA	NA	NA	NA
8	135928937	NA	NA	NA	NA	NA	NA	NA	NA	NA	0	NA	NA	NA	NA	NA	NA	NA	NA	NA	NA	NA	NA	NA	NA	NA	NA	NA	NA	NA	NA	NA	NA	NA	NA	NA	NA	NA	NA	0	0	NA	NA	NA	0	NA	NA	NA	0
8	135928938	NA	NA	NA	NA	NA	NA	NA	NA	0	NA	NA	NA	0	NA	NA	NA	0	0	NA	NA	NA	NA	0	NA	NA	NA	NA	NA	NA	0	NA	NA	0	0	NA	NA	NA	NA	NA	0	NA	0	NA	NA	NA	NA	NA	NA
8	135928939	NA	NA	NA	NA	NA	NA	NA	NA	NA	NA	NA	NA	NA	NA	NA	NA	NA	NA	NA	NA	NA	NA	NA	NA	NA	NA	NA	NA	NA	NA	NA	NA	NA	NA	NA	NA	NA	NA	NA	NA	NA	NA	NA	NA	NA	NA	NA	NA
8	135928940	NA	NA	NA	NA	NA	NA	NA	NA	NA	0	NA	NA	NA	NA	NA	NA	NA	NA	NA	NA	NA	NA	NA	NA	NA	NA	NA	NA	NA	NA	NA	NA	NA	NA	NA	NA	NA	NA	0	0	NA	NA	NA	0	NA	NA	NA	0
8	135928941	NA	NA	NA	NA	NA	NA	NA	NA	0	NA	NA	0	0	NA	NA	NA	0	0	NA	NA	NA	NA	0	NA	NA	NA	NA	NA	NA	0	NA	NA	0	0	NA	NA	NA	NA	NA	0	NA	0	NA	NA	NA	0	NA	NA
8	135928945	NA	NA	NA	NA	NA	NA	NA	NA	NA	NA	NA	NA	NA	NA	NA	NA	NA	NA	NA	NA	NA	NA	NA	NA	NA	NA	NA	NA	NA	NA	NA	NA	NA	NA	NA	NA	NA	NA	NA	NA	NA	NA	NA	NA	NA	NA	NA	NA
8	135928946	NA	NA	0	NA	NA	NA	NA	NA	NA	0	NA	NA	NA	NA	NA	NA	NA	NA	0	NA	NA	NA	NA	NA	NA	NA	NA	NA	NA	NA	NA	NA	NA	NA	NA	NA	NA	NA	NA	0	NA	NA	NA	0	NA	NA	NA	0
8	135928947	NA	NA	NA	NA	NA	NA	NA	NA	0	NA	NA	0	0	NA	NA	NA	0	0	NA	NA	NA	NA	0	NA	NA	NA	NA	NA	NA	0	NA	NA	0	0	NA	NA	NA	NA	NA	0.1	NA	0	NA	NA	NA	0	NA	NA
8	135928960	NA	NA	NA	NA	NA	NA	NA	NA	NA	NA	NA	NA	NA	NA	NA	NA	NA	NA	NA	NA	NA	NA	NA	NA	NA	NA	NA	NA	NA	NA	NA	NA	NA	NA	NA	NA	NA	NA	NA	NA	NA	NA	NA	NA	NA	NA	NA	NA
8	135928961	NA	NA	0	NA	NA	NA	NA	0	NA	0	NA	NA	0	NA	NA	NA	NA	NA	0	NA	NA	0	NA	NA	NA	NA	NA	NA	NA	NA	NA	NA	NA	NA	NA	NA	NA	NA	0	0	NA	0	NA	0	NA	NA	0	0
8	135928962	0	NA	NA	NA	NA	NA	NA	0	0	NA	NA	0	NA	0	NA	NA	0	0	NA	NA	NA	NA	0	NA	NA	NA	NA	NA	NA	0	NA	NA	0	0	NA	NA	NA	0	NA	0	NA	0	NA	NA	NA	0	NA	0
8	135928963	NA	NA	NA	NA	NA	NA	NA	NA	NA	NA	NA	NA	NA	NA	NA	NA	NA	NA	NA	NA	NA	NA	NA	NA	NA	NA	NA	NA	NA	NA	NA	NA	NA	NA	NA	NA	NA	NA	NA	NA	NA	NA	NA	NA	NA	NA	NA	NA
8	135928964	NA	NA	0	NA	NA	NA	NA	0	NA	0	NA	NA	0	NA	NA	NA	NA	NA	0	NA	NA	0	NA	NA	NA	NA	NA	NA	NA	NA	NA	NA	NA	NA	NA	NA	NA	NA	0	0	NA	0	NA	0	NA	NA	0	0
8	135928965	0	NA	NA	NA	NA	NA	NA	NA	0	NA	0	0	NA	0	NA	NA	0	0	NA	NA	NA	NA	0	NA	NA	NA	NA	NA	NA	0	NA	NA	0	0	NA	NA	NA	0	NA	0	NA	0	NA	NA	NA	0	NA	0
8	135928975	NA	NA	NA	NA	NA	NA	NA	NA	NA	NA	NA	NA	NA	NA	NA	NA	NA	NA	NA	NA	NA	NA	NA	NA	NA	NA	NA	NA	NA	NA	NA	NA	NA	NA	NA	NA	NA	NA	NA	NA	NA	NA	NA	NA	NA	NA	NA	NA
8	135928976	NA	NA	0	NA	NA	NA	0	0	NA	0	NA	0	0	NA	NA	NA	NA	0	0	NA	NA	0	NA	NA	NA	NA	NA	NA	NA	NA	NA	NA	NA	NA	NA	NA	NA	NA	0	0	NA	0	NA	0	NA	NA	0	0
8	135928977	0	NA	NA	NA	NA	NA	NA	0	0	NA	0	NA	NA	0	NA	NA	0	NA	NA	0	NA	NA	0	0	NA	NA	NA	NA	NA	0	NA	NA	0	0	NA	NA	NA	0	NA	0	NA	0	NA	0	NA	0	NA	0
8	135928978	NA	NA	NA	NA	NA	NA	NA	NA	NA	NA	NA	NA	NA	NA	NA	NA	NA	NA	NA	NA	NA	NA	NA	NA	NA	NA	NA	NA	NA	NA	NA	NA	NA	NA	NA	NA	NA	NA	NA	NA	NA	NA	NA	NA	NA	NA	NA	NA
8	135928979	NA	NA	0	NA	NA	NA	0	0	0	0	NA	0	0	NA	NA	NA	NA	0	0	NA	NA	0	NA	NA	NA	NA	NA	NA	NA	NA	NA	NA	NA	NA	NA	NA	NA	NA	0	0	NA	0	NA	0	NA	NA	0	0
8	135928980	0	NA	NA	NA	NA	NA	NA	NA	NA	0	0	NA	NA	0	NA	NA	0	NA	NA	0	NA	NA	0	0	NA	NA	NA	NA	0	0	NA	NA	0	0	NA	NA	0	0	NA	NA	NA	0	0	0	NA	0	NA	0
8	135928985	NA	NA	NA	NA	NA	NA	NA	NA	NA	NA	NA	NA	NA	NA	NA	NA	NA	NA	NA	NA	NA	NA	NA	NA	NA	NA	NA	NA	NA	NA	NA	NA	NA	NA	NA	NA	NA	NA	NA	NA	NA	NA	NA	NA	NA	NA	NA	NA
8	135928986	NA	NA	0	NA	NA	NA	0	0	0	0	NA	0	0	NA	NA	NA	NA	0	0	NA	NA	0	NA	NA	NA	NA	NA	NA	NA	NA	NA	NA	NA	NA	NA	NA	NA	NA	0	0	NA	0	NA	0	NA	NA	0	0
8	135928987	0	NA	NA	NA	NA	NA	NA	NA	NA	0	0	NA	NA	0	0	NA	0	NA	NA	0	NA	NA	NA	0	0	NA	NA	NA	0	0	NA	0	0	0	NA	NA	0	0	NA	NA	NA	0	0	0	NA	0	NA	0
8	135928988	NA	NA	0	NA	NA	NA	0	NA	NA	NA	NA	NA	NA	NA	NA	NA	NA	0	0	NA	NA	0	NA	NA	NA	NA	NA	NA	NA	NA	NA	NA	NA	NA	NA	NA	NA	NA	0	NA	NA	0	NA	0	NA	NA	0	NA
8	135928989	0	NA	NA	NA	NA	NA	NA	0	NA	NA	0	NA	0	0	0	NA	0	NA	0	0	NA	NA	NA	0	0	NA	NA	NA	0	0	NA	0	0	0	NA	NA	0	0	NA	0	NA	NA	0	NA	NA	0	NA	NA
8	135928997	NA	NA	NA	NA	NA	NA	NA	NA	NA	NA	NA	NA	NA	NA	NA	NA	NA	NA	NA	NA	NA	NA	NA	NA	NA	NA	NA	NA	NA	NA	NA	NA	NA	NA	NA	NA	NA	NA	NA	NA	NA	NA	NA	NA	NA	NA	NA	NA
8	135928998	NA	NA	0	NA	NA	NA	0	0	0	0	NA	0	0	0	NA	0	NA	0	0	NA	NA	0	NA	NA	NA	NA	NA	NA	NA	NA	NA	NA	NA	NA	NA	NA	NA	NA	0	0	NA	0	NA	0	NA	NA	0	0
8	135928999	0	NA	NA	NA	NA	NA	NA	NA	NA	NA	0	NA	NA	NA	0	NA	0	NA	0	0	NA	NA	NA	0	0	NA	NA	NA	0	0	NA	0	0	0	NA	NA	0	0	0	0	NA	0	0	0	NA	0	NA	NA
8	135929000	NA	NA	NA	NA	NA	NA	NA	NA	NA	NA	NA	NA	NA	NA	NA	NA	NA	NA	NA	NA	NA	NA	NA	NA	NA	NA	NA	NA	NA	NA	NA	NA	NA	NA	NA	NA	NA	NA	NA	NA	NA	NA	NA	NA	NA	NA	NA	NA
8	135929001	NA	NA	0	NA	NA	NA	0	0	0	0	NA	0	0	0	NA	0	NA	0	0	NA	NA	0	NA	NA	NA	NA	NA	NA	NA	NA	NA	NA	NA	NA	NA	NA	NA	NA	0	0	NA	0	NA	0	NA	0	0	0
8	135929002	0	NA	NA	NA	NA	NA	NA	NA	NA	NA	0	0	0	NA	0	NA	0	NA	0	0	NA	NA	NA	0	0	NA	NA	NA	0	0	NA	0	0	0	NA	NA	0	0	0	0	NA	0	0	0	NA	0	NA	NA
8	135929030	NA	NA	NA	NA	NA	NA	NA	NA	NA	NA	NA	NA	NA	NA	NA	NA	NA	NA	NA	NA	NA	NA	NA	NA	NA	NA	NA	NA	NA	NA	NA	NA	NA	NA	NA	NA	NA	NA	NA	NA	NA	NA	NA	NA	NA	NA	NA	NA
8	135929031	NA	NA	0	NA	NA	NA	0	0	0	0	NA	0	0	0	0	0	NA	NA	0	NA	NA	0	NA	NA	NA	NA	NA	NA	NA	NA	NA	NA	NA	NA	NA	NA	NA	NA	0	0	NA	0	NA	0	NA	0	0	0
8	135929032	0	NA	NA	NA	NA	0	NA	0	0	0	0	NA	0	NA	NA	NA	0	0	0	0	NA	0	NA	0	0	0	NA	NA	0	0	0	0	0	0	NA	0	0	0	NA	NA	NA	NA	0	NA	NA	NA	NA	0
8	135929036	NA	NA	NA	NA	NA	NA	NA	NA	NA	NA	NA	NA	NA	NA	NA	NA	NA	NA	NA	NA	NA	NA	NA	NA	NA	NA	NA	NA	NA	NA	NA	NA	NA	NA	NA	NA	NA	NA	NA	NA	NA	NA	NA	NA	NA	NA	NA	NA
8	135929037	NA	NA	0	NA	NA	NA	0	0	0	0	NA	0	0	0	0	0	NA	NA	0	NA	NA	0	NA	NA	NA	NA	NA	NA	NA	NA	NA	NA	NA	NA	NA	NA	NA	NA	0	0	NA	0	NA	0	NA	0	0	0
8	135929038	0	NA	NA	NA	NA	0	NA	NA	NA	0	0	NA	0	NA	NA	NA	0	0	0	0.2	NA	0	0	0	0	0	NA	NA	0	0	0	0	0	0	NA	0	0	0	0	0	NA	0	0	0	0	NA	NA	NA
8	135929043	NA	NA	NA	NA	NA	NA	NA	NA	NA	NA	NA	NA	NA	NA	NA	NA	NA	NA	NA	NA	NA	NA	NA	NA	NA	NA	NA	NA	NA	NA	NA	NA	NA	NA	NA	NA	NA	NA	NA	NA	NA	NA	NA	NA	NA	NA	NA	NA
8	135929044	NA	NA	0	NA	NA	NA	0	0	0	0	NA	0	0	0	0	0	NA	NA	0	NA	NA	0	NA	NA	NA	NA	NA	NA	NA	NA	NA	NA	NA	NA	NA	NA	NA	NA	0	0	NA	0	NA	0	NA	0	0	0
8	135929045	0	NA	NA	0	NA	0	NA	NA	0	0	0	NA	0	NA	NA	NA	0	0	NA	0	NA	0	0	0	0	0	NA	NA	0	0	0	0	0	0	NA	0	0	0	0	0	NA	NA	0	0	0	0	NA	0
8	135929050	NA	NA	NA	NA	NA	NA	NA	NA	NA	NA	NA	NA	NA	NA	NA	NA	NA	NA	NA	NA	NA	NA	NA	NA	NA	NA	NA	NA	NA	NA	NA	NA	NA	NA	NA	NA	NA	NA	NA	NA	NA	NA	NA	NA	NA	NA	NA	NA
8	135929051	NA	NA	0	NA	NA	NA	0	0	0	0	0	0	0	0	0	0	NA	NA	0	NA	NA	0	NA	NA	NA	NA	NA	NA	NA	NA	NA	NA	NA	NA	NA	NA	NA	NA	0	0	NA	0	NA	0	NA	0	0	0
8	135929052	0	NA	NA	0	NA	0	NA	0	NA	0	0	NA	NA	NA	NA	NA	0	0	NA	0	NA	0	0	0	0	0	NA	NA	0	0	0	0	0	0	NA	0	0	0	0	0	NA	NA	0	0	0	NA	NA	0
8	135929063	NA	NA	NA	NA	NA	NA	NA	NA	NA	NA	NA	NA	NA	NA	NA	NA	NA	NA	NA	NA	NA	NA	NA	NA	NA	NA	NA	NA	NA	NA	NA	NA	NA	NA	NA	NA	NA	NA	NA	NA	NA	NA	NA	NA	NA	NA	NA	NA
8	135929064	NA	NA	0	NA	NA	NA	0.25	0	0	0	0	0	0	0	0	0	NA	NA	0	NA	NA	0	NA	NA	NA	NA	NA	NA	NA	NA	NA	NA	NA	NA	NA	NA	NA	NA	0	0	NA	0	0	0	NA	0	0	0
8	135929065	0	NA	NA	0	0	0	NA	NA	0	NA	NA	NA	NA	0	NA	0	0	0	0	0	NA	0	0	0	0	0	NA	NA	0	0	0	0	0	0	NA	0	0	0	NA	NA	NA	0	0	0	0	NA	NA	NA
8	135929066	NA	NA	0	NA	NA	NA	0	0	NA	NA	0	0	NA	0	0	NA	NA	NA	NA	NA	NA	NA	NA	NA	NA	NA	NA	NA	NA	NA	NA	NA	NA	NA	NA	NA	NA	NA	0	NA	NA	0	0	NA	NA	0	0	0
8	135929067	0	NA	NA	0	0	0	NA	0	NA	0	NA	0	NA	0	NA	0	0	0	0	0	NA	0	0	0	0	0	NA	NA	0	0	0	0	0	0	NA	0	0	0	0	0	NA	NA	NA	NA	0	0	NA	0
8	135929078	NA	NA	NA	NA	NA	NA	NA	NA	NA	NA	NA	NA	NA	NA	NA	NA	NA	NA	NA	NA	NA	NA	NA	NA	NA	NA	NA	NA	NA	NA	NA	NA	NA	NA	NA	NA	NA	NA	NA	NA	NA	NA	NA	NA	NA	NA	NA	NA
8	135929079	0	NA	0	NA	NA	NA	0	0	0	0	NA	0	0	0	0	0	NA	NA	0	NA	NA	0.5	NA	NA	NA	NA	NA	NA	NA	NA	NA	NA	NA	NA	NA	NA	NA	0	NA	0	NA	0	0	0	NA	0	NA	0
8	135929080	0	NA	NA	0	0	0	NA	NA	NA	NA	0	NA	NA	NA	0	NA	0	0	0	0	NA	0	0	0	NA	0	NA	NA	0	0	0	0	0	0	NA	0	0	0	0	0	NA	NA	0	0	0	NA	NA	0
8	135929084	NA	NA	NA	NA	NA	NA	NA	NA	NA	NA	NA	NA	NA	NA	NA	NA	NA	NA	NA	NA	NA	NA	NA	NA	NA	NA	NA	NA	NA	NA	NA	NA	NA	NA	NA	NA	NA	NA	NA	NA	NA	NA	NA	NA	NA	NA	NA	NA
8	135929085	0	0	0	NA	NA	NA	0	0	0	0	NA	0	0	0	0	0	NA	0	0	NA	NA	0	NA	NA	NA	NA	NA	NA	NA	NA	NA	NA	NA	NA	NA	NA	NA	0	0	0	NA	0	0	0	NA	0	NA	0
8	135929086	NA	NA	NA	0	0	0	NA	NA	NA	NA	0	NA	0	NA	NA	0	0	NA	NA	0	NA	0	0	0	NA	0	NA	NA	0	0	0	0	0	0	NA	0	0	0	0	0	NA	0	0	0	0	NA	NA	0
8	135929087	NA	NA	NA	NA	NA	NA	NA	NA	NA	NA	NA	NA	NA	NA	NA	NA	NA	NA	NA	NA	NA	NA	NA	NA	NA	NA	NA	NA	NA	NA	NA	NA	NA	NA	NA	NA	NA	NA	NA	NA	NA	NA	NA	NA	NA	NA	NA	NA
8	135929088	0	0	0	NA	NA	NA	0	0	0	0	NA	0	0	0	0	0	NA	0	0	NA	NA	0	NA	NA	NA	NA	NA	NA	NA	NA	NA	NA	NA	NA	NA	NA	NA	0	0	0	NA	0	0	0	NA	0	NA	0
8	135929089	NA	NA	NA	0	0	0	NA	NA	0	0	0	NA	NA	NA	0	NA	0	0	NA	0	NA	0	0	0	NA	0	NA	NA	0	0	0	0	0	0	NA	0	0	NA	0	NA	NA	0	NA	0	0	0	NA	0
8	135929098	NA	NA	NA	NA	NA	NA	NA	NA	NA	NA	NA	NA	NA	NA	NA	NA	NA	NA	NA	NA	NA	NA	NA	NA	NA	NA	NA	NA	NA	NA	NA	NA	NA	NA	NA	NA	NA	NA	NA	NA	NA	NA	NA	NA	NA	NA	NA	NA
8	135929099	0	0	0	NA	NA	NA	0	0	0	0	NA	0	0	0	0	0	NA	0	0	NA	NA	0	NA	NA	NA	NA	NA	NA	NA	NA	NA	NA	NA	NA	NA	NA	NA	0	0	0	NA	0	0	0	NA	0	NA	0
8	135929100	NA	NA	NA	0	0	0	NA	NA	0	0	0	0	NA	0	NA	0	0	NA	NA	0	NA	0	0	0	NA	0	NA	0	0	0	0	0	0	0	NA	0	0	0	NA	0	NA	NA	0	NA	0	0	NA	0
8	135929102	NA	NA	NA	NA	NA	NA	NA	NA	NA	NA	NA	NA	NA	NA	NA	NA	NA	NA	NA	NA	NA	NA	NA	NA	NA	NA	NA	NA	NA	NA	NA	NA	NA	NA	NA	NA	NA	NA	NA	NA	NA	NA	NA	NA	NA	NA	NA	NA
8	135929103	0	0	0	NA	NA	0	NA	0	0	0	NA	0	0	0	0	0	NA	0	0	NA	NA	0	NA	NA	NA	NA	NA	NA	NA	NA	NA	NA	NA	NA	NA	NA	NA	0	0	0	NA	0	0	0	NA	0	NA	0
8	135929104	NA	NA	NA	0	0	0	NA	NA	NA	NA	0	0	NA	NA	NA	NA	0	0	NA	0	NA	NA	0	0	NA	0	NA	0	0	0	0	0	0	0	NA	0	0	NA	0	0	NA	0	NA	NA	0	0	NA	0
8	135929111	NA	NA	NA	NA	NA	NA	NA	NA	NA	NA	NA	NA	NA	NA	NA	NA	NA	NA	NA	NA	NA	NA	NA	NA	NA	NA	NA	NA	NA	NA	NA	NA	NA	NA	NA	NA	NA	NA	NA	NA	NA	NA	NA	NA	NA	NA	NA	NA
8	135929112	0	0	0	NA	NA	0	NA	0	0	0	NA	0	0	0	0	0	NA	0	0	NA	NA	0	NA	NA	NA	NA	NA	NA	NA	NA	NA	NA	NA	NA	NA	NA	NA	0	0	0	NA	0	0	0	NA	0	NA	0
8	135929113	NA	NA	NA	0	0	NA	0	0	NA	0	0	0	NA	NA	0	0	0	NA	0	0	NA	NA	0	0	NA	0	NA	0	0	0	0	0.333333	0	0	NA	0	0	NA	NA	0.0555556	NA	0	0	0	0	0	NA	NA
8	135929116	NA	NA	NA	NA	NA	NA	NA	NA	NA	NA	NA	NA	NA	NA	NA	NA	NA	NA	NA	NA	NA	NA	NA	NA	NA	NA	NA	NA	NA	NA	NA	NA	NA	NA	NA	NA	NA	NA	NA	NA	NA	NA	NA	NA	NA	NA	NA	NA
8	135929117	0	0	0	NA	NA	0	NA	0	0	0	NA	0	0	0	0	0	NA	0	0	NA	NA	0	NA	NA	NA	NA	NA	NA	NA	NA	NA	NA	NA	NA	NA	NA	NA	0	0	0	NA	0	0	0	NA	0	NA	0
8	135929118	NA	NA	0	0.333333	0	NA	0	NA	0.166667	0	0	NA	NA	NA	NA	0	0	NA	NA	0.142857	NA	0	0	0	NA	0	NA	0.333333	0	0	0	0	0	0	NA	0	0	NA	NA	NA	NA	NA	0	0	0	NA	NA	NA
8	135929121	NA	NA	NA	NA	NA	NA	NA	NA	NA	NA	NA	NA	NA	NA	NA	NA	NA	NA	NA	NA	NA	NA	NA	NA	NA	NA	NA	NA	NA	NA	NA	NA	NA	NA	NA	NA	NA	NA	NA	NA	NA	NA	NA	NA	NA	NA	NA	NA
8	135929122	0	0	0	NA	NA	0	NA	0	NA	0	NA	0	0	0	0	0	NA	0	0	NA	NA	0	NA	NA	NA	NA	NA	NA	NA	NA	NA	NA	NA	NA	NA	NA	NA	0	0	NA	NA	0	0	0	NA	0	NA	0
8	135929123	NA	NA	0	0	0	NA	0	NA	0	NA	0	NA	NA	NA	NA	NA	0	NA	0	0	NA	0	0	0	NA	0	NA	0	0	0	0	0	0	0	NA	0	0	NA	0	0	NA	NA	NA	0	0	0	NA	0.142857
8	135929127	NA	NA	NA	NA	NA	NA	NA	NA	NA	NA	NA	NA	NA	NA	NA	NA	NA	NA	NA	NA	NA	NA	NA	NA	NA	NA	NA	NA	NA	NA	NA	NA	NA	NA	NA	NA	NA	NA	NA	NA	NA	NA	NA	NA	NA	NA	NA	NA
8	135929128	0	0	0	NA	NA	0	NA	0	NA	0	0	0	0	0	0	0	NA	0	0	NA	NA	0	NA	NA	NA	NA	NA	NA	NA	NA	NA	NA	NA	NA	NA	NA	NA	0.5	0	NA	NA	0	0	0	NA	0	NA	0
8	135929129	NA	NA	NA	0	0	NA	0.333333	NA	0	NA	NA	NA	NA	0	NA	0	0	0	NA	0	NA	0	0	0	NA	0	NA	0	0	0	0	0.333333	0	0	NA	0	0	0	0	0.111111	NA	0	NA	NA	0	NA	0	0
8	135929143	NA	NA	NA	NA	NA	NA	NA	NA	NA	NA	NA	NA	NA	NA	NA	NA	NA	NA	NA	NA	NA	NA	NA	NA	NA	NA	NA	NA	NA	NA	NA	NA	NA	NA	NA	NA	NA	NA	NA	NA	NA	NA	NA	NA	NA	NA	NA	NA
8	135929144	0	0	0	NA	NA	0	NA	0	NA	0	0	0	0	0	NA	0	NA	0	0	0	NA	0	NA	NA	NA	NA	NA	NA	NA	NA	NA	NA	NA	NA	NA	NA	NA	0	NA	NA	NA	0	0	0	NA	0	NA	0
8	135929145	NA	NA	0	0	0	0	0	NA	0	NA	NA	NA	NA	0	0	0	0	NA	NA	NA	NA	0	0	0	NA	0.2	NA	0	0	0	0	0	0	0	NA	0	0	0	0	0	NA	NA	0	0	0	0	0	NA
8	135929146	NA	0	NA	NA	NA	NA	NA	NA	NA	NA	NA	NA	0	NA	NA	NA	NA	0	0	NA	NA	NA	NA	NA	NA	NA	NA	NA	NA	NA	NA	NA	NA	NA	NA	NA	NA	0	NA	NA	NA	0	NA	NA	NA	NA	NA	NA
8	135929147	0	NA	NA	NA	0	0	0	NA	0	NA	0	NA	NA	0	0	0	0	NA	NA	NA	NA	0	0	0	NA	0	NA	0	0	0	0.25	0	0	0	NA	0	0	NA	0	0	NA	0	0	0	0.125	0	0	0
8	135929151	NA	NA	NA	NA	NA	NA	NA	NA	NA	NA	NA	NA	NA	NA	NA	NA	NA	NA	NA	NA	NA	NA	NA	NA	NA	NA	NA	NA	NA	NA	NA	NA	NA	NA	NA	NA	NA	NA	NA	NA	NA	NA	NA	NA	NA	NA	NA	NA
8	135929152	NA	NA	NA	NA	NA	NA	NA	NA	NA	NA	0	NA	NA	NA	NA	NA	NA	NA	NA	0	NA	NA	NA	NA	NA	NA	NA	NA	NA	NA	NA	NA	NA	NA	NA	NA	NA	0	NA	NA	NA	NA	NA	0	NA	NA	NA	NA
8	135929153	NA	NA	NA	NA	NA	NA	NA	NA	NA	NA	NA	NA	NA	NA	NA	NA	NA	NA	NA	0	NA	NA	NA	0	NA	NA	NA	0	NA	NA	NA	0	NA	NA	NA	NA	0	NA	NA	NA	NA	NA	NA	0	NA	NA	0	NA
8	135929154	NA	NA	NA	NA	NA	NA	NA	NA	NA	NA	NA	NA	NA	NA	NA	NA	NA	NA	NA	NA	NA	NA	NA	NA	NA	NA	NA	NA	NA	NA	NA	NA	NA	NA	NA	NA	NA	NA	NA	NA	NA	NA	NA	NA	NA	NA	NA	NA
8	135929155	0	0	0	NA	NA	0	NA	0	NA	0	0	0	0	0	NA	0	NA	0	0	0	NA	0	NA	NA	NA	NA	NA	NA	NA	NA	NA	NA	NA	NA	NA	NA	NA	0	NA	NA	NA	0	0	0	NA	0	NA	0
8	135929156	NA	NA	NA	0	0	NA	0	NA	0	0	0	NA	NA	NA	0	NA	0	NA	NA	NA	NA	0	0	0	NA	0	NA	0	0	0	0	0	0	0	NA	0	0	0	0	0	NA	NA	0	NA	0	NA	0	0
8	135929162	NA	NA	NA	NA	NA	NA	NA	NA	NA	NA	NA	NA	NA	NA	NA	NA	NA	NA	NA	NA	NA	NA	NA	NA	NA	NA	NA	NA	NA	NA	NA	NA	NA	NA	NA	NA	NA	NA	NA	NA	NA	NA	NA	NA	NA	NA	NA	NA
8	135929163	0	0	0	NA	NA	0	NA	0	0	0	0	0	0	0	NA	0	NA	0	0	0	NA	0	NA	NA	NA	NA	NA	NA	NA	NA	NA	NA	NA	NA	NA	NA	NA	NA	NA	NA	NA	0	0	0	NA	0	NA	0
8	135929164	NA	NA	NA	0	0	0	0	NA	NA	NA	0	0	0	0	0	NA	0	NA	NA	0	NA	0	0	0	NA	0	NA	0	0	0	0	0	0	0	NA	0	0	0	0	0	NA	0	0	NA	0	0	0	0
8	135929166	NA	NA	NA	NA	NA	NA	NA	NA	NA	NA	NA	NA	NA	NA	NA	NA	NA	NA	NA	NA	NA	NA	NA	NA	NA	NA	NA	NA	NA	NA	NA	NA	NA	NA	NA	NA	NA	NA	NA	NA	NA	NA	NA	NA	NA	NA	NA	NA
8	135929167	0	0	0	NA	NA	0	NA	0	0	0	0	0	0	0	NA	0	NA	0	0	0	NA	0	NA	NA	NA	NA	NA	NA	NA	NA	NA	NA	NA	NA	NA	NA	NA	NA	NA	NA	NA	0	0	0	NA	NA	NA	0
8	135929168	NA	NA	0	0.2	0	0	0	NA	NA	0	NA	0	NA	NA	0	NA	0	NA	NA	NA	NA	0	NA	0	NA	0	NA	0	0	0	0	0	0	0	NA	NA	0	0	0	0	NA	NA	NA	NA	0	0	0	0
8	135929169	NA	0	NA	NA	NA	NA	NA	NA	0	NA	NA	NA	NA	NA	NA	NA	NA	0	NA	NA	NA	NA	NA	NA	NA	NA	NA	NA	NA	NA	NA	NA	NA	NA	NA	NA	NA	NA	NA	NA	NA	0	NA	NA	NA	NA	NA	NA
8	135929170	0	NA	0	0	0	0	0	NA	NA	NA	0	0	0	NA	0	NA	0	NA	0	NA	NA	0	0	0	NA	0	NA	0	0	0	0	0	0	0	NA	NA	0	0	0	0	NA	0	0	0	0	0.1	0	NA
8	135929171	NA	NA	NA	NA	NA	NA	NA	NA	NA	NA	NA	NA	NA	NA	NA	NA	NA	NA	NA	NA	NA	NA	NA	NA	NA	NA	NA	NA	NA	NA	NA	NA	NA	NA	NA	NA	NA	NA	NA	NA	NA	NA	NA	NA	NA	NA	NA	NA
8	135929172	0	0	0	NA	NA	0	NA	0	0	0	0	0	0	0	NA	0	NA	0	0	0	NA	0	NA	NA	NA	NA	NA	NA	NA	NA	NA	NA	NA	NA	NA	NA	NA	0	0	NA	NA	0	0	0	NA	NA	NA	0
8	135929173	NA	0	0	0	0	0	0	NA	NA	NA	NA	NA	NA	0	0	0	0	NA	0	NA	NA	0	0	0	NA	0	NA	0	0	0	0	0	0	0	NA	NA	0	NA	0	0	NA	NA	NA	0	0	0	0	NA
8	135929174	0	NA	NA	NA	NA	NA	NA	0	0	NA	0	NA	NA	NA	NA	NA	NA	0	0	0	NA	NA	NA	NA	NA	NA	NA	NA	NA	NA	NA	NA	NA	NA	NA	NA	NA	NA	NA	NA	NA	0	0	NA	NA	NA	NA	0
8	135929175	NA	NA	0	0	0	NA	0	NA	NA	NA	NA	NA	NA	NA	0	0	0	NA	0	NA	NA	0	0	0	NA	0	NA	0	0	0	0	0	0	0	NA	NA	0	0	0	0.05	NA	NA	NA	NA	0	0	0	0
8	135929180	NA	NA	NA	NA	NA	NA	NA	NA	NA	NA	NA	NA	NA	NA	NA	NA	NA	NA	NA	NA	NA	NA	NA	NA	NA	NA	NA	NA	NA	NA	NA	NA	NA	NA	NA	NA	NA	NA	NA	NA	NA	NA	NA	NA	NA	NA	NA	NA
8	135929181	0	0	0	NA	NA	0	NA	0	0	0	0	0	NA	0	NA	0	NA	0	0	0	NA	0	NA	NA	NA	NA	NA	NA	NA	NA	NA	NA	NA	NA	NA	NA	NA	NA	0	NA	NA	0	0	0	NA	NA	NA	0
8	135929182	NA	0	NA	0	0	0	0	NA	0	0	NA	NA	0	0	0	0	0	NA	0	0	NA	0	0	0	NA	0	NA	0	0	0	0	0	0	0	NA	NA	0	0	NA	0	NA	NA	NA	NA	0	0	0	0
8	135929183	NA	NA	NA	NA	NA	NA	NA	NA	NA	NA	NA	NA	NA	NA	NA	NA	NA	NA	NA	NA	NA	NA	NA	NA	NA	NA	NA	NA	NA	NA	NA	NA	NA	NA	NA	NA	NA	NA	NA	NA	NA	NA	NA	NA	NA	NA	NA	NA
8	135929184	0	0	0	NA	NA	0	NA	0	0	0	0	0	NA	0	NA	0	NA	0	0	0	NA	0	NA	NA	NA	NA	NA	0	NA	NA	NA	NA	NA	0	NA	NA	NA	NA	0	NA	NA	0	0	0	NA	NA	NA	0
8	135929185	NA	NA	NA	0	NA	0	0	0	NA	0	NA	NA	0	NA	0	0	0	NA	NA	0	NA	0	0	0	NA	0	NA	NA	0	0	0.25	0	0	NA	NA	NA	0	0	NA	0.05	NA	NA	0	0	0	0	NA	NA
8	135929186	NA	NA	NA	NA	NA	NA	NA	NA	NA	NA	NA	NA	NA	NA	NA	NA	NA	NA	NA	NA	NA	NA	NA	NA	NA	NA	NA	NA	NA	NA	NA	NA	NA	NA	NA	NA	NA	NA	NA	NA	NA	NA	NA	NA	NA	NA	NA	NA
8	135929187	0	0	0	NA	NA	0	NA	0	0	0	0	0	0	0	NA	0	NA	0	NA	0	NA	0	NA	NA	NA	NA	NA	0	NA	NA	NA	NA	NA	0	NA	NA	NA	NA	NA	NA	NA	0	NA	0	NA	NA	NA	0
8	135929188	0	NA	0	0	NA	NA	NA	NA	0	NA	0	NA	NA	NA	0	NA	0	NA	0	0	NA	0	0	0	NA	0	NA	0	0	0	0	0	0	NA	NA	NA	0	0	0	0	NA	NA	0	0	0	0	NA	0
8	135929195	NA	NA	NA	NA	NA	NA	NA	NA	NA	NA	NA	NA	NA	NA	NA	NA	NA	NA	NA	NA	NA	NA	NA	NA	NA	NA	NA	NA	NA	NA	NA	NA	NA	NA	NA	NA	NA	NA	NA	NA	NA	NA	NA	NA	NA	NA	NA	NA
8	135929196	NA	0	0	NA	NA	0	0	0	0	0	0	0	0	NA	NA	0	0	0	0	0	NA	0	NA	NA	NA	NA	NA	0	NA	NA	NA	NA	NA	0	NA	NA	NA	NA	NA	NA	NA	NA	NA	0	NA	NA	NA	0
8	135929197	0	NA	0	0	NA	NA	0	NA	NA	NA	NA	0	NA	0.2	0	NA	NA	NA	NA	NA	NA	NA	NA	0	0	0	NA	0	0	0	0	0	0	0	NA	NA	0	0	0	0	NA	0	0	0	0	0	NA	0
8	135929198	NA	NA	NA	NA	NA	NA	NA	NA	NA	NA	0	NA	NA	NA	NA	NA	NA	0	NA	NA	NA	0	NA	NA	NA	NA	NA	NA	NA	NA	NA	NA	NA	NA	NA	NA	NA	NA	NA	NA	NA	NA	NA	NA	NA	NA	NA	NA
8	135929199	0	NA	0	0	NA	0	NA	0	NA	NA	NA	0	NA	0	0	NA	NA	NA	NA	NA	NA	0	NA	0	0	0	NA	0	0	0	0	0	0	0	NA	NA	0	NA	0	0	NA	0	0	NA	0	0	NA	0
8	135929200	NA	NA	NA	NA	NA	NA	NA	NA	NA	NA	NA	NA	NA	NA	NA	NA	NA	NA	NA	NA	NA	NA	NA	NA	NA	NA	NA	NA	NA	NA	NA	NA	NA	NA	NA	NA	NA	NA	NA	NA	NA	NA	NA	NA	NA	NA	NA	NA
8	135929201	NA	NA	NA	NA	NA	NA	NA	NA	NA	NA	NA	NA	NA	NA	NA	NA	NA	NA	NA	NA	NA	NA	NA	NA	NA	NA	NA	0	NA	NA	NA	NA	NA	NA	NA	NA	NA	0	NA	NA	NA	NA	NA	0	NA	NA	NA	NA
8	135929202	NA	0	0	NA	NA	NA	NA	NA	0	0	NA	NA	0	NA	NA	0	0	NA	NA	NA	NA	NA	NA	0	NA	NA	NA	NA	NA	NA	NA	0	NA	NA	NA	NA	0	0	NA	NA	NA	NA	NA	NA	NA	NA	NA	0
8	135929203	0	NA	NA	NA	NA	0	NA	NA	NA	NA	NA	NA	NA	0	NA	0	NA	NA	NA	NA	NA	0	NA	NA	NA	NA	NA	NA	0	0	NA	NA	0	NA	NA	NA	NA	NA	0	0	NA	0	0	NA	0	0	NA	0
8	135929204	NA	NA	NA	NA	NA	NA	NA	NA	NA	NA	NA	NA	NA	NA	NA	NA	NA	NA	NA	NA	NA	NA	NA	NA	NA	NA	NA	NA	NA	NA	NA	NA	NA	NA	NA	NA	NA	NA	NA	NA	NA	NA	NA	NA	NA	NA	NA	NA
8	135929205	NA	0	0	NA	NA	0	0	0	NA	0	0	0	0	0	NA	0	0	0	0	0	NA	0	NA	NA	NA	NA	NA	0	NA	NA	NA	NA	NA	0	NA	NA	NA	0	NA	NA	NA	NA	NA	0	NA	NA	NA	0
8	135929206	0	NA	NA	0	NA	NA	NA	NA	0	0	NA	0	NA	0	0	0	NA	NA	NA	NA	NA	NA	NA	0	0	0	NA	NA	0	0	0	0	0	0	NA	NA	0	0	0	0	NA	0	0	0	0	0	NA	NA
8	135929207	NA	NA	NA	NA	NA	NA	NA	NA	NA	NA	NA	NA	NA	NA	NA	NA	NA	NA	NA	NA	NA	NA	NA	NA	NA	NA	NA	NA	NA	NA	NA	NA	NA	NA	NA	NA	NA	NA	NA	NA	NA	NA	NA	NA	NA	NA	NA	NA
8	135929208	NA	0	NA	NA	NA	0	NA	NA	0	NA	NA	NA	0	0	NA	0	0	0	NA	NA	NA	0	NA	NA	NA	NA	NA	NA	NA	NA	NA	NA	NA	NA	NA	NA	NA	NA	NA	NA	NA	NA	NA	NA	NA	NA	NA	0
8	135929209	0	NA	0	NA	NA	NA	NA	NA	0	0	NA	NA	NA	NA	NA	0	NA	NA	NA	NA	NA	NA	NA	NA	NA	NA	NA	NA	0	0	NA	NA	0	NA	NA	NA	NA	NA	0	0	NA	NA	0	NA	0	0	NA	NA
8	135929210	NA	NA	NA	NA	NA	NA	NA	NA	NA	NA	NA	NA	NA	NA	NA	NA	NA	NA	NA	NA	NA	NA	NA	NA	NA	NA	NA	NA	NA	NA	NA	NA	NA	NA	NA	NA	NA	NA	NA	NA	NA	NA	NA	NA	NA	NA	NA	NA
8	135929211	NA	0	NA	NA	NA	0	0	0	0	NA	0	0	0	0	NA	0	0	0	0	0	NA	0	NA	NA	NA	NA	NA	NA	NA	NA	NA	NA	NA	0	NA	NA	NA	0	NA	NA	NA	NA	NA	0	NA	NA	NA	0
8	135929212	0	NA	0	0	NA	NA	NA	NA	NA	0	NA	0	NA	NA	0	0	0	NA	NA	0	NA	NA	NA	0	0	0	NA	0	0	0	0	0	0	NA	NA	NA	0	NA	0	0	NA	0	0	0	0.142857	0	NA	0
8	135929216	NA	NA	NA	NA	NA	NA	NA	NA	NA	NA	NA	NA	NA	NA	NA	NA	NA	NA	NA	NA	NA	NA	NA	NA	NA	NA	NA	NA	NA	NA	NA	NA	NA	NA	NA	NA	NA	NA	NA	NA	NA	NA	NA	NA	NA	NA	NA	NA
8	135929217	NA	0	NA	NA	NA	0	0	0	0	0	0	0	0	0	NA	0	NA	0	0	0	NA	0	NA	NA	NA	NA	NA	NA	NA	NA	NA	NA	NA	0	NA	NA	NA	0	NA	NA	NA	NA	NA	0	NA	NA	NA	0
8	135929218	0	NA	0	0	NA	NA	0	NA	0	0	NA	NA	NA	NA	0	NA	0	NA	0	0	NA	0	NA	0	0	0	NA	0	0	0	0	0	0	NA	NA	NA	0	NA	0	0	NA	0	0	NA	0	0	NA	0
8	135929221	NA	NA	NA	NA	NA	NA	NA	NA	NA	NA	NA	NA	NA	NA	NA	NA	NA	NA	NA	NA	NA	NA	NA	NA	NA	NA	NA	NA	NA	NA	NA	NA	NA	NA	NA	NA	NA	NA	NA	NA	NA	NA	NA	NA	NA	NA	NA	NA
8	135929222	NA	0	NA	NA	NA	0	0	0	0	0	0	0	0	0	NA	0	NA	0	0	0	NA	0	NA	NA	NA	NA	NA	NA	NA	NA	NA	NA	NA	0	NA	NA	NA	0	NA	NA	NA	NA	NA	0	NA	NA	NA	0
8	135929223	0	NA	0	0	NA	NA	0	NA	NA	0	NA	NA	NA	0	0	0	0	NA	0	0	NA	0	NA	0	0	0.125	NA	0	0	0	0	0	0	NA	NA	NA	0	0	0	0	NA	0	0	NA	0	0	NA	NA
8	135929226	NA	NA	NA	NA	NA	NA	NA	NA	NA	NA	NA	NA	NA	NA	NA	NA	NA	NA	NA	NA	NA	NA	NA	NA	NA	NA	NA	NA	NA	NA	NA	NA	NA	NA	NA	NA	NA	NA	NA	NA	NA	NA	NA	NA	NA	NA	NA	NA
8	135929227	NA	0	NA	NA	NA	0	0	0	0	NA	0	0	0	0	NA	0	NA	0	0	0	NA	NA	NA	NA	NA	NA	NA	NA	NA	NA	NA	NA	NA	0	NA	NA	NA	0	NA	NA	NA	NA	NA	0	NA	NA	NA	NA
8	135929228	0	NA	0	0	0	NA	NA	NA	NA	0	0	0	0	NA	0	0	0	NA	NA	0	NA	0	NA	0	0	0	NA	0	0	0	0	0	0	0	NA	NA	0	0	0	0	NA	0	0.142857	0	0	0	NA	0
8	135929237	NA	NA	NA	NA	NA	NA	NA	NA	NA	NA	NA	NA	NA	NA	NA	NA	NA	NA	NA	NA	NA	NA	NA	NA	NA	NA	NA	NA	NA	NA	NA	NA	NA	NA	NA	NA	NA	NA	NA	NA	NA	NA	NA	NA	NA	NA	NA	NA
8	135929238	NA	0	NA	NA	NA	0	0	0	NA	NA	0	0	NA	NA	NA	0	0	0	0	0	NA	NA	NA	NA	NA	NA	NA	NA	NA	NA	NA	NA	NA	0	NA	NA	NA	0	NA	NA	NA	NA	NA	0	NA	NA	NA	NA
8	135929239	0	0	0	0	0	NA	NA	NA	0	0	NA	NA	0	0	0	0	NA	0	NA	NA	0	0	NA	0	0	0	NA	0	0	0	0	0	0	NA	NA	0	0.25	NA	0	0.0625	NA	0	0	0	0	0	0	0
8	135929255	NA	NA	NA	NA	NA	NA	NA	NA	NA	NA	NA	NA	NA	NA	NA	NA	NA	NA	NA	NA	NA	NA	NA	NA	NA	NA	NA	NA	NA	NA	NA	NA	NA	NA	NA	NA	NA	NA	NA	NA	NA	NA	NA	NA	NA	NA	NA	NA
8	135929256	NA	NA	NA	0	NA	0	0	0	NA	NA	0	0	0	NA	NA	0	0	0.333333	0	0	NA	NA	NA	NA	NA	NA	NA	NA	NA	NA	NA	NA	NA	0	NA	NA	NA	0	NA	NA	NA	NA	NA	0	NA	0	NA	NA
8	135929257	0	0	0	NA	0	NA	NA	NA	0	0	NA	NA	0	0	0	NA	NA	NA	NA	NA	0	0	NA	0	NA	0	NA	0	0	0	0	0	0	NA	NA	0	0	NA	NA	0	0	0	0	0	0	NA	0	0
8	135929258	NA	NA	NA	NA	NA	NA	NA	NA	NA	NA	NA	NA	NA	NA	NA	NA	NA	NA	NA	NA	NA	NA	NA	NA	NA	NA	NA	NA	NA	NA	NA	NA	NA	NA	NA	NA	NA	NA	NA	NA	NA	NA	NA	NA	NA	NA	NA	NA
8	135929259	NA	NA	NA	0	NA	0	0	0	NA	NA	0	0	0	NA	NA	0	0	0	0	0	NA	NA	NA	NA	NA	NA	NA	NA	NA	NA	NA	NA	NA	0	NA	NA	NA	0	NA	NA	NA	0	NA	0	NA	0	NA	NA
8	135929260	0	0	0	NA	0	NA	0	NA	0	0	NA	NA	0	0	0	NA	NA	NA	NA	NA	0	0	NA	0	NA	0	NA	0	0	0	0	0	0	0	NA	0	0	0	NA	0	0	NA	0	0	0	NA	0	0
8	135929261	NA	NA	NA	NA	NA	NA	NA	NA	NA	NA	NA	NA	NA	NA	NA	NA	NA	NA	NA	NA	NA	NA	NA	NA	NA	NA	NA	NA	NA	NA	NA	NA	NA	NA	NA	NA	NA	NA	NA	NA	NA	NA	NA	NA	NA	NA	NA	NA
8	135929262	NA	NA	NA	0	NA	0	0	0	NA	NA	0	0	0	0	NA	0	0	0	0	0	NA	NA	NA	NA	NA	NA	NA	NA	NA	NA	NA	NA	NA	0	NA	NA	NA	0	NA	NA	NA	0	NA	0	NA	0	NA	NA
8	135929263	0	0	0	0	0	0	NA	NA	0	0	NA	0	NA	NA	0	NA	NA	NA	0	0	0	0	0	0	NA	0	NA	0	0	0	0	0	0	NA	NA	0	0	NA	NA	0	0	0	0	NA	0	0	0	0
8	135929269	NA	NA	NA	NA	NA	NA	NA	NA	NA	NA	NA	NA	NA	NA	NA	NA	NA	NA	NA	NA	NA	NA	NA	NA	NA	NA	NA	NA	NA	NA	NA	NA	NA	NA	NA	NA	NA	NA	NA	NA	NA	NA	NA	NA	NA	NA	NA	NA
8	135929270	0	NA	NA	0	NA	NA	0	0	NA	NA	0	0	0	0	NA	0	0	0	0	0	NA	NA	NA	NA	NA	NA	NA	NA	NA	NA	NA	NA	NA	0	NA	NA	NA	0	NA	NA	NA	0	NA	0	NA	0	NA	0
8	135929271	NA	NA	0	0	0	0	NA	NA	0	0	0	NA	0	0	0	0	0	NA	0	NA	0	0	0	0	NA	0	NA	0	0	0	0	0	0	0	NA	0	0	0	NA	0	0	0	0	0	0	NA	0	0
8	135929282	NA	NA	NA	NA	NA	NA	NA	NA	NA	NA	NA	NA	NA	NA	NA	NA	NA	NA	NA	NA	NA	NA	NA	NA	NA	NA	NA	NA	NA	NA	NA	NA	NA	NA	NA	NA	NA	NA	NA	NA	NA	NA	NA	NA	NA	NA	NA	NA
8	135929283	0	NA	NA	0	NA	NA	0	0	NA	0	0	0	0	0	NA	NA	0	0	NA	0	NA	NA	NA	NA	NA	NA	NA	NA	NA	NA	NA	NA	NA	0	NA	NA	NA	0	NA	0	NA	0	NA	0	NA	0	NA	0
8	135929284	NA	0	0	NA	0	0	0	NA	0	NA	NA	0	0	0	0	0	NA	NA	0	0	0	0	0	0	NA	0	NA	0	0	0	0	0	0	0	NA	0	0	0.25	NA	0	0	NA	0	0	0	0	0	NA
8	135929285	NA	NA	NA	0	NA	NA	NA	0	NA	NA	NA	NA	0	NA	NA	NA	NA	0	NA	NA	NA	NA	NA	NA	NA	NA	NA	NA	NA	NA	NA	NA	NA	NA	NA	NA	NA	0	NA	NA	NA	NA	NA	NA	NA	NA	NA	0
8	135929286	NA	0	0	0	0	0	NA	NA	0	NA	0	0	NA	0	0	0	NA	NA	0	NA	0	0	0	0	NA	0	NA	0	0	0	0	0	NA	NA	NA	0	0	NA	NA	NA	0	NA	0	0	0	0	0	0
8	135929291	NA	NA	NA	NA	NA	NA	NA	NA	NA	NA	NA	NA	NA	NA	NA	NA	NA	NA	NA	NA	NA	NA	NA	NA	NA	NA	NA	NA	NA	NA	NA	NA	NA	NA	NA	NA	NA	NA	NA	NA	NA	NA	NA	NA	NA	NA	NA	NA
8	135929292	0	NA	NA	0	NA	0	0	0	NA	0	0	0	0	0	NA	NA	0	0	NA	0	NA	NA	NA	NA	NA	NA	NA	NA	NA	NA	NA	NA	NA	0	NA	NA	NA	0	NA	0	NA	0	NA	0	NA	0	NA	0
8	135929293	0	0	0	NA	0	NA	NA	NA	0	0	NA	NA	NA	NA	0	0	NA	NA	0	NA	0	0	0	0	NA	0.2	NA	0	0	0	0	0	NA	NA	NA	0	0	NA	NA	NA	0	NA	0	0	0	NA	0	0
8	135929297	NA	NA	NA	NA	NA	NA	NA	NA	NA	NA	NA	NA	NA	NA	NA	NA	NA	NA	NA	NA	NA	NA	NA	NA	NA	NA	NA	NA	NA	NA	NA	NA	NA	NA	NA	NA	NA	NA	NA	NA	NA	NA	NA	NA	NA	NA	NA	NA
8	135929298	0	NA	NA	0	NA	0	0	0	NA	0	0	0	0	0	NA	NA	0	NA	NA	0	NA	NA	NA	NA	NA	NA	NA	NA	NA	NA	NA	NA	NA	0	NA	NA	NA	0	NA	0	NA	0	NA	0	NA	0	NA	0
8	135929299	NA	0	0	NA	0	NA	0	NA	0	NA	0	NA	NA	NA	0	0	NA	0	0	NA	0	0	0	0	NA	0	NA	0	0	0	0	0	NA	0	NA	0	0	NA	NA	NA	0	NA	0	NA	0	0	0	NA
8	135929300	NA	NA	NA	NA	NA	NA	NA	NA	NA	NA	NA	NA	NA	NA	NA	NA	NA	NA	NA	NA	NA	NA	NA	NA	NA	NA	NA	NA	NA	NA	NA	NA	NA	NA	NA	NA	NA	NA	NA	NA	NA	NA	NA	NA	NA	NA	NA	NA
8	135929301	0	NA	NA	0	NA	0	0	0	NA	0	0	0	0	0	NA	NA	0	NA	NA	0	NA	NA	NA	NA	NA	NA	NA	NA	NA	NA	NA	NA	NA	0	NA	NA	NA	0	NA	0	NA	0	NA	0	NA	0	NA	0
8	135929302	NA	0	0	0	0	NA	0	0	0	NA	NA	NA	NA	NA	0	0	NA	0	0	0	0	0	0	0	NA	0	NA	0	0	0	0	0	NA	NA	NA	0	0.333333	NA	NA	0	0	NA	0	0	0	0	0	NA
8	135929303	NA	NA	NA	NA	NA	NA	NA	NA	NA	NA	NA	NA	NA	NA	NA	NA	NA	NA	NA	NA	NA	NA	NA	NA	NA	NA	NA	NA	NA	NA	NA	NA	NA	NA	NA	NA	NA	NA	NA	NA	NA	NA	NA	NA	NA	NA	NA	NA
8	135929304	0	NA	NA	0	NA	0	0	0	NA	0	0	0	0	0	NA	NA	0	NA	0	0	NA	NA	NA	NA	NA	NA	NA	NA	NA	NA	NA	NA	NA	0	NA	NA	NA	0	NA	0	NA	0	NA	0	NA	0	0	0
8	135929305	0	0	0	NA	0	0	NA	NA	0	0	NA	NA	NA	NA	0	0	NA	0	NA	NA	0	0	0	0	NA	0	NA	0	0	0	0	0	NA	NA	NA	0	0	0	NA	NA	0	0	0	0	0	NA	NA	NA
8	135929306	NA	NA	NA	NA	NA	NA	NA	NA	NA	NA	NA	NA	NA	NA	NA	NA	NA	NA	NA	NA	NA	NA	NA	NA	NA	NA	NA	NA	NA	NA	NA	NA	NA	NA	NA	NA	NA	NA	NA	NA	NA	NA	NA	NA	NA	NA	NA	NA
8	135929307	0	NA	NA	0	NA	NA	0	0	NA	0	0	0	0	0	NA	NA	0	NA	0	0	NA	NA	NA	NA	NA	NA	NA	NA	NA	NA	NA	NA	NA	0	NA	NA	NA	0	NA	0.25	NA	0	0	0	NA	0	0	0
8	135929308	0	0	0	0	0	0	0	0	0	NA	0	0	NA	NA	0	0	NA	0	NA	0	0	0	0	0	NA	0	NA	0	0	0	0	0	NA	NA	NA	0	0	NA	NA	0	0	NA	NA	NA	0	0	NA	NA
8	135929310	NA	NA	NA	NA	NA	NA	NA	NA	NA	NA	NA	NA	NA	NA	NA	NA	NA	NA	NA	NA	NA	NA	NA	NA	NA	NA	NA	NA	NA	NA	NA	NA	NA	NA	NA	NA	NA	NA	NA	NA	NA	NA	NA	NA	NA	NA	NA	NA
8	135929311	0	NA	NA	0	NA	NA	0	0	NA	0	0	0	0	0	NA	NA	0	NA	0	0	NA	NA	NA	NA	NA	NA	NA	NA	NA	NA	NA	NA	NA	0	NA	NA	NA	0	NA	0	NA	0	0	0	NA	0	0	0
8	135929312	NA	0	0	0	0	0	NA	0	0	0	0	NA	NA	0	0	0	NA	0	NA	NA	0	0	0	0	NA	0	NA	0	0	0	0	0	NA	0	NA	0	0	0	NA	NA	0	0	0	NA	0	0	NA	0
8	135929313	NA	NA	NA	NA	NA	NA	NA	NA	NA	NA	NA	NA	NA	NA	NA	NA	NA	NA	NA	NA	NA	NA	NA	NA	NA	NA	NA	NA	NA	NA	NA	NA	NA	NA	NA	NA	NA	NA	NA	NA	NA	NA	NA	NA	NA	NA	NA	NA
8	135929314	0	NA	NA	0	NA	NA	0	0	NA	0	0	0	0	0	NA	NA	0	NA	0	0	NA	NA	NA	NA	NA	NA	NA	NA	NA	NA	NA	NA	NA	0	NA	NA	NA	0	NA	0	NA	0	0	0	NA	0	0	0
8	135929315	NA	0	0	NA	0	0	NA	NA	0	0	0	NA	NA	0	0	0	NA	0	0	0	0	0	0	0	NA	0	NA	0	0	0	0	0	NA	NA	NA	0	0	0	NA	0	0	0	NA	0	0	NA	NA	0
8	135929316	NA	NA	NA	NA	NA	NA	NA	0	NA	NA	NA	NA	NA	NA	NA	NA	0	NA	NA	0	NA	NA	NA	NA	NA	NA	NA	NA	NA	NA	NA	NA	NA	0	NA	NA	NA	0	NA	NA	NA	NA	0	NA	NA	0	NA	NA
8	135929317	0	0	0	NA	0	0	NA	0	0	NA	NA	0	0	0	0	0	NA	0	NA	0	0	0	0	0	NA	0	NA	0	0	0	0	0	NA	NA	NA	0	0	NA	NA	0	0	0	0	0	0	NA	0	0
8	135929324	NA	NA	NA	NA	NA	NA	NA	NA	NA	NA	NA	NA	NA	NA	NA	NA	NA	NA	NA	NA	NA	NA	NA	NA	NA	NA	NA	NA	NA	NA	NA	NA	NA	NA	NA	NA	NA	NA	NA	NA	NA	NA	NA	NA	NA	NA	NA	NA
8	135929325	0	0	NA	0	NA	NA	0	0	NA	0	0	0	0	0	NA	NA	0	NA	0	0	NA	NA	NA	NA	NA	NA	NA	NA	NA	NA	NA	NA	NA	0	NA	NA	NA	0	NA	0	NA	0	0	0	NA	0	0	0
8	135929326	NA	NA	0	NA	0	0	0	0	0	0	NA	0	0	NA	0	0	NA	0	NA	0	0	0	0	0	NA	0	NA	0	0	0	0	0	NA	NA	NA	0	0	NA	NA	0	0	NA	NA	NA	0	NA	NA	NA
8	135929333	NA	NA	NA	NA	NA	NA	NA	NA	NA	NA	NA	NA	NA	NA	NA	NA	NA	NA	NA	NA	NA	NA	NA	NA	NA	NA	NA	NA	NA	NA	NA	NA	NA	NA	NA	NA	NA	NA	NA	NA	NA	NA	NA	NA	NA	NA	NA	NA
8	135929334	0	0	NA	0	NA	NA	0	0	NA	0	NA	0	0	0	NA	NA	0	NA	0	0	NA	NA	NA	NA	NA	NA	NA	NA	NA	NA	NA	NA	NA	0	NA	NA	NA	0	NA	0	NA	0	0	0	NA	0	0	0
8	135929335	NA	NA	NA	NA	0	0	NA	NA	NA	0	0	NA	0	NA	0	0	NA	NA	0	NA	0	0	NA	0	NA	0	NA	0	0	0	0	0	NA	NA	NA	0	0	0	NA	NA	0	0	0	NA	0	NA	NA	0
8	135929336	NA	NA	NA	NA	NA	NA	NA	NA	NA	NA	NA	NA	NA	NA	NA	NA	NA	NA	NA	NA	NA	NA	NA	NA	NA	NA	NA	NA	NA	NA	NA	NA	NA	NA	NA	NA	NA	NA	NA	NA	NA	NA	NA	NA	NA	NA	NA	NA
8	135929337	0	0	NA	0	NA	NA	0	0	NA	0	NA	0	0	0	NA	NA	0	NA	0	0	NA	NA	NA	NA	NA	NA	NA	NA	NA	NA	NA	NA	NA	0	NA	NA	NA	0	NA	0	NA	0	0	0	NA	0	0	0
8	135929338	NA	NA	0	0	0	0	0	NA	0	NA	0	NA	NA	0	0	0	NA	0	NA	NA	0	0	NA	0	NA	0	NA	0	0	0	0	0	NA	NA	NA	0	0	NA	NA	0	0	NA	0	0	0	0	NA	0
8	135929339	NA	NA	NA	NA	NA	NA	NA	NA	NA	0	NA	0	NA	NA	NA	NA	0	NA	NA	NA	NA	NA	NA	NA	NA	NA	NA	NA	NA	NA	NA	NA	NA	NA	NA	NA	NA	0	NA	NA	NA	NA	0	0	NA	NA	NA	0
8	135929340	NA	0	0	0	0.5	0	0	0	0	0	0	NA	NA	0	0	0	0	0	0	NA	0	0	NA	0	NA	0	NA	0	0	0	0	0	NA	0	NA	0	0	NA	NA	0	0	NA	NA	0	0	0	0	NA
8	135929342	NA	NA	NA	NA	NA	NA	NA	NA	NA	NA	NA	NA	NA	NA	NA	NA	NA	NA	NA	NA	NA	NA	NA	NA	NA	NA	NA	NA	NA	NA	NA	NA	NA	NA	NA	NA	NA	NA	NA	NA	NA	NA	NA	NA	NA	NA	NA	NA
8	135929343	0	0	NA	0	NA	NA	0	0	NA	0	0	NA	0	0	NA	NA	0	NA	0	0	NA	NA	NA	NA	NA	NA	NA	NA	NA	NA	NA	NA	NA	0	NA	NA	NA	0.25	NA	0	NA	0	0	0	NA	0	0	0
8	135929344	NA	NA	0	NA	0	0	0	NA	0	0	NA	0	NA	0	0	0	NA	0	NA	0	0	0	NA	0.333333	NA	0	NA	0	0	0.25	0	0	NA	NA	NA	0	0	0	0	NA	0	0	0	0	0	NA	0	NA
8	135929348	NA	NA	NA	NA	NA	NA	NA	NA	NA	NA	NA	NA	NA	NA	NA	NA	NA	NA	NA	NA	NA	NA	NA	NA	NA	NA	NA	NA	NA	NA	NA	NA	NA	NA	NA	NA	NA	NA	NA	NA	NA	NA	NA	NA	NA	NA	NA	NA
8	135929349	0	0	NA	0	NA	NA	0	0	NA	0	0	NA	0	0	NA	NA	0	0	0	0	NA	NA	NA	NA	NA	NA	NA	NA	NA	NA	NA	NA	NA	0	NA	NA	NA	0	NA	0	NA	0	0	0	NA	0	0	0
8	135929350	NA	0	0	0	0	0	0	0	NA	NA	NA	0	NA	0	0	0	0	NA	NA	NA	0	0	NA	0	NA	0	NA	0	0	0	0	0	NA	NA	NA	0	0	NA	0.5	NA	0	0	NA	NA	0	0	0	NA
8	135929351	NA	NA	NA	NA	NA	NA	NA	NA	NA	NA	NA	NA	NA	NA	NA	NA	NA	NA	NA	NA	NA	NA	NA	NA	NA	NA	NA	NA	NA	NA	NA	NA	NA	NA	NA	NA	NA	NA	NA	NA	NA	NA	NA	NA	NA	NA	NA	NA
8	135929352	0	0	NA	0	NA	0	0	0	NA	0	0	NA	0	0	NA	NA	0	0	0	0	NA	NA	NA	NA	NA	NA	NA	NA	NA	NA	NA	NA	NA	0	NA	NA	NA	0	NA	0	NA	0	0	0	NA	0	0	0
8	135929353	NA	NA	0	NA	0	NA	NA	NA	NA	NA	NA	0	NA	NA	0	0	NA	NA	NA	0	0	NA	NA	0	NA	0	NA	0	0	0	0	0	NA	NA	NA	0	0	NA	0	0	0	0	NA	NA	0	0	NA	0
8	135929354	NA	NA	NA	NA	NA	NA	NA	NA	NA	NA	NA	NA	NA	NA	NA	NA	NA	NA	NA	NA	NA	NA	NA	NA	NA	NA	NA	NA	NA	NA	NA	NA	NA	NA	NA	NA	NA	NA	NA	NA	NA	NA	NA	NA	NA	NA	NA	NA
8	135929355	0	0	NA	0	NA	0	0	0	NA	0	0	NA	0	0	NA	NA	0	0	0	0	NA	NA	NA	NA	NA	NA	NA	NA	NA	NA	NA	NA	NA	0	NA	NA	NA	0	NA	0	NA	0	0	0	NA	0	0	0
8	135929356	0	NA	0	0	0	0	0	NA	NA	0	0	0	0	NA	0	0	0	NA	0	NA	0	NA	NA	0	NA	0	NA	0	0	0	0	0	NA	NA	NA	0	0	0	0	NA	0	NA	NA	NA	0	NA	NA	0
8	135929357	NA	NA	NA	NA	NA	NA	NA	NA	NA	NA	NA	NA	NA	NA	NA	NA	NA	NA	NA	NA	NA	NA	NA	NA	NA	NA	NA	NA	NA	NA	NA	NA	NA	NA	NA	NA	NA	NA	NA	NA	NA	NA	NA	NA	NA	NA	NA	NA
8	135929358	0	0	NA	0	NA	0	0	0	NA	0	NA	NA	0	0	NA	NA	0	0	0	0	NA	NA	NA	NA	NA	NA	NA	NA	NA	NA	0	NA	NA	0	NA	NA	NA	0	NA	0	NA	0	0	0	NA	0	0	0
8	135929359	0	NA	0	NA	NA	NA	0	NA	NA	NA	0	0	NA	NA	0	0	NA	NA	0	0	0	NA	NA	0	NA	0	NA	0	0	0	0	0	NA	NA	NA	0	0	NA	0	NA	0	NA	NA	0	0	0	NA	NA
8	135929360	NA	NA	NA	NA	NA	NA	NA	NA	NA	NA	NA	NA	NA	NA	NA	NA	NA	NA	NA	NA	NA	NA	NA	NA	NA	NA	NA	NA	NA	NA	NA	NA	NA	NA	NA	NA	NA	NA	NA	NA	NA	NA	NA	NA	NA	NA	NA	NA
8	135929361	0	0	NA	0	NA	0	0	0	NA	0	NA	NA	0	0	NA	NA	0	0	0	0	NA	NA	NA	NA	NA	NA	NA	NA	NA	NA	0	NA	NA	0	NA	NA	NA	0	NA	0	NA	0	0	0	NA	0	0	0
8	135929362	0	NA	0	NA	NA	NA	NA	NA	NA	0	0	0	NA	NA	0	0	NA	NA	NA	NA	0	NA	NA	0	NA	0	NA	0	0	0	0	0	NA	NA	NA	0	0	0	0	NA	0	0	0	0	0	NA	0	0
8	135929363	NA	NA	NA	NA	NA	NA	NA	NA	NA	NA	NA	NA	NA	NA	NA	NA	NA	NA	NA	NA	NA	NA	NA	NA	NA	NA	NA	NA	NA	NA	NA	NA	NA	NA	NA	NA	NA	NA	NA	NA	NA	NA	NA	NA	NA	NA	NA	NA
8	135929364	0	0	0	0	NA	0	0	0	NA	0	NA	NA	0	0	NA	NA	0	NA	0	0	NA	NA	NA	NA	NA	NA	NA	NA	NA	NA	0	NA	NA	0	NA	NA	NA	0	NA	0	NA	0	0	0	NA	0	0	0
8	135929365	NA	NA	NA	0	NA	NA	0	0	NA	NA	0	0	NA	0	NA	0	NA	0	NA	NA	0	NA	NA	0	0	0	NA	0	0	0	NA	0	NA	NA	NA	0	0	NA	0	NA	0	NA	0	NA	0	NA	0	0
8	135929369	NA	NA	NA	NA	NA	NA	NA	NA	NA	NA	NA	NA	NA	NA	NA	NA	NA	NA	NA	NA	NA	NA	NA	NA	NA	NA	NA	NA	NA	NA	NA	NA	NA	NA	NA	NA	NA	NA	NA	NA	NA	NA	NA	NA	NA	NA	NA	NA
8	135929370	0	0	0	0	NA	0	0	0	NA	0	NA	NA	0	0	NA	NA	0	NA	0	0	NA	NA	NA	NA	NA	NA	NA	NA	NA	NA	0	NA	NA	0	NA	NA	NA	0	NA	0	NA	0	0	0	NA	0	0	0
8	135929371	NA	NA	NA	0	NA	0	0	0	NA	NA	0	0	0	0	NA	0	NA	0	0	0	0	NA	NA	0	0	0	NA	0	0	0	NA	0	NA	NA	NA	0	0	0	0	NA	0	0	0	0	0	0	NA	0
8	135929375	NA	NA	NA	NA	NA	NA	NA	NA	NA	NA	NA	NA	NA	NA	NA	NA	NA	NA	NA	NA	NA	NA	NA	NA	NA	NA	NA	NA	NA	NA	NA	NA	NA	NA	NA	NA	NA	NA	NA	NA	NA	NA	NA	NA	NA	NA	NA	NA
8	135929376	0	0	0	0	NA	0	0	0	NA	0	NA	NA	0	0	NA	NA	0	NA	0	0	NA	NA	NA	NA	NA	NA	NA	0	NA	NA	0	NA	NA	0	NA	NA	NA	0	NA	0	NA	0	0	0	NA	0	NA	0
8	135929377	NA	NA	NA	NA	NA	NA	0	NA	NA	0	0	0	0	0	NA	NA	NA	0	NA	NA	0	NA	NA	0	0	0	NA	NA	0	0	0	0	NA	NA	NA	0	0	0	0	NA	0	0	0	0	0	NA	0	0.166667
8	135929386	NA	NA	NA	NA	NA	NA	NA	NA	NA	NA	NA	NA	NA	NA	NA	NA	NA	NA	NA	NA	NA	NA	NA	NA	NA	NA	NA	NA	NA	NA	NA	NA	NA	NA	NA	NA	NA	NA	NA	NA	NA	NA	NA	NA	NA	NA	NA	NA
8	135929387	0	0	0	0	NA	0	0	0	NA	0	NA	0	0	0	NA	NA	0	NA	0	0	NA	NA	NA	NA	NA	NA	NA	0	0	NA	0	NA	NA	0	NA	NA	NA	0	NA	0	NA	0	0	0	NA	0	NA	0
8	135929388	NA	NA	NA	NA	0	NA	NA	0	NA	NA	0	0	NA	NA	NA	NA	0	0	0	NA	0	NA	NA	0	0	NA	NA	NA	0	0	NA	0	NA	NA	NA	0	0	NA	NA	NA	0	0	NA	0	0	NA	0	NA
8	135929403	NA	NA	NA	NA	NA	NA	NA	NA	NA	NA	NA	NA	NA	NA	NA	NA	NA	NA	NA	NA	NA	NA	NA	NA	NA	NA	NA	NA	NA	NA	NA	NA	NA	NA	NA	NA	NA	NA	NA	NA	NA	NA	NA	NA	NA	NA	NA	NA
8	135929404	0	0	0	0	NA	0	0	0	NA	NA	0	0	0	0	NA	0	0	0	0	0	NA	NA	NA	NA	NA	NA	NA	0	0	NA	0	NA	NA	0	NA	NA	NA	0	NA	0	NA	0	0	0	NA	0	0	0
8	135929405	NA	NA	0	0	NA	NA	0	0	NA	0	NA	NA	0	NA	NA	NA	NA	NA	0	NA	0	NA	NA	0	0	0	NA	0	NA	0	NA	0	NA	NA	NA	0	0	0	0	0	0	NA	NA	0	0	0	0	NA
8	135929406	NA	0	NA	0	NA	NA	NA	0	NA	NA	NA	0	NA	0	NA	0	NA	NA	NA	NA	NA	NA	NA	NA	NA	NA	NA	NA	0	NA	0	NA	NA	0	NA	NA	NA	NA	NA	NA	NA	NA	0	NA	NA	NA	0	NA
8	135929407	NA	NA	NA	NA	NA	NA	NA	NA	NA	0	0	NA	0	NA	NA	NA	NA	NA	NA	NA	0	NA	NA	0	0	0	NA	0	NA	0	NA	0	NA	NA	NA	0	0	0	0	0	0	0	NA	NA	0	0	NA	0
8	135929408	NA	NA	NA	NA	NA	NA	NA	NA	NA	NA	NA	NA	NA	NA	NA	NA	NA	NA	NA	NA	NA	NA	NA	NA	NA	NA	NA	NA	NA	NA	NA	NA	NA	NA	NA	NA	NA	NA	NA	NA	NA	NA	NA	NA	NA	NA	NA	NA
8	135929409	0	0	0	0	NA	0	0	0	NA	NA	0	0	0	0	NA	0	NA	0	NA	0	NA	NA	NA	NA	NA	NA	NA	0	0	NA	0	NA	NA	0	NA	NA	NA	0	NA	0	NA	0	0	0	NA	0	0	0
8	135929410	NA	NA	NA	NA	NA	0	0	NA	NA	0	NA	NA	0	NA	NA	NA	NA	NA	NA	NA	0	NA	NA	0	0	0	NA	0	NA	0	NA	0	NA	NA	NA	0	0	0	0	0	0	NA	NA	0	0	NA	0	NA
8	135929431	NA	NA	NA	NA	NA	NA	NA	NA	NA	NA	NA	NA	NA	NA	NA	NA	NA	NA	NA	NA	NA	NA	NA	NA	NA	NA	NA	NA	NA	NA	NA	NA	NA	NA	NA	NA	NA	NA	NA	NA	NA	NA	NA	NA	NA	NA	NA	NA
8	135929432	0	0	0	0	NA	0	0.2	0	NA	0	0	0	0	0	NA	0	0	0	0	0	NA	NA	NA	NA	NA	NA	NA	0	0	NA	NA	NA	NA	0	NA	NA	NA	0	NA	0	NA	0	0	0	NA	0	0	0
8	135929433	NA	NA	NA	NA	0	NA	NA	0	NA	NA	NA	0	NA	NA	NA	NA	NA	0	0	0	0	NA	0	0.25	0	NA	NA	NA	NA	0	NA	0	NA	NA	NA	0	0	NA	0	NA	0	0	0	0	0	0	0	0
8	135929444	NA	NA	NA	NA	NA	NA	NA	NA	NA	NA	NA	NA	NA	NA	NA	NA	NA	NA	NA	NA	NA	NA	NA	NA	NA	NA	NA	NA	NA	NA	NA	NA	NA	NA	NA	NA	NA	NA	NA	NA	NA	NA	NA	NA	NA	NA	NA	NA
8	135929445	0	0	0	0	NA	0	0	0	NA	0	0	0	0	0	NA	0	0	0	0	0	NA	NA	0	NA	NA	NA	NA	0	0	NA	NA	0	NA	0	NA	NA	NA	0	NA	NA	NA	0	0.166667	0	NA	0	0	0
8	135929446	NA	NA	NA	0	0	0	NA	NA	NA	NA	0	NA	NA	NA	NA	NA	NA	NA	0	NA	0	NA	0	0	0	NA	NA	NA	NA	0	NA	NA	NA	NA	NA	0	0	NA	0.333333	0	0	0	0	0	0	NA	NA	NA
8	135929465	NA	NA	NA	NA	NA	NA	NA	NA	NA	NA	NA	NA	NA	NA	NA	NA	NA	NA	NA	NA	NA	NA	NA	NA	NA	NA	NA	NA	NA	NA	NA	NA	NA	NA	NA	NA	NA	NA	NA	NA	NA	NA	NA	NA	NA	NA	NA	NA
8	135929466	0	0	NA	0	NA	NA	0	0	NA	0	0	0	0	0	0	0	0	0	0	0	NA	NA	0	NA	0	NA	NA	0	0	NA	NA	0	NA	0	NA	0	NA	0	NA	NA	NA	0	0	0	NA	0	NA	0
8	135929467	NA	0	NA	NA	0	0	NA	NA	NA	NA	0	NA	NA	NA	NA	NA	NA	NA	NA	NA	0	0	NA	0	NA	NA	NA	NA	NA	0	NA	NA	NA	NA	NA	NA	NA	0	0	0.166667	0	NA	0	0	0	NA	NA	NA
8	135929477	NA	NA	NA	NA	NA	NA	NA	NA	NA	NA	NA	NA	NA	NA	NA	NA	NA	NA	NA	NA	NA	NA	NA	NA	NA	NA	NA	NA	NA	NA	NA	NA	NA	NA	NA	NA	NA	NA	NA	NA	NA	NA	NA	NA	NA	NA	NA	NA
8	135929478	0	0	NA	0	NA	NA	0	0	NA	0	0	0	0	0	0	NA	0	0	0	0	NA	NA	0	NA	0	NA	NA	0	0	NA	NA	0	NA	0	NA	0	NA	0	NA	NA	NA	0	0	0	NA	0	NA	0
8	135929479	NA	NA	NA	0	0	0	NA	NA	NA	NA	NA	0	0	NA	NA	0	NA	NA	0	NA	0	0	0	0	NA	0	NA	0	NA	0	NA	NA	NA	NA	NA	0	NA	NA	0	0	0	NA	0	NA	0	NA	NA	NA
8	135929482	NA	NA	NA	NA	NA	NA	NA	NA	NA	NA	NA	NA	NA	NA	NA	NA	NA	NA	NA	NA	NA	NA	NA	NA	NA	NA	NA	NA	NA	NA	NA	NA	NA	NA	NA	NA	NA	NA	NA	NA	NA	NA	NA	NA	NA	NA	NA	NA
8	135929483	0	0	NA	0	NA	0	0	0	NA	0	0	0	0	0	0	0	0	0	0	0	NA	NA	0	NA	0	NA	NA	0.5	0	NA	NA	0	NA	0	NA	0	NA	0	NA	NA	NA	0	0	0	NA	0	NA	0
8	135929484	NA	0	NA	NA	0	NA	0	NA	NA	0	NA	0	0	NA	NA	0	0	NA	NA	NA	0	0	NA	0	0	0	NA	0	NA	0	NA	NA	NA	0	NA	NA	NA	NA	0	0	0	NA	NA	0	0	0	NA	NA
8	135929498	NA	NA	NA	NA	NA	NA	NA	NA	NA	NA	NA	NA	NA	NA	NA	NA	NA	NA	NA	NA	NA	NA	NA	NA	NA	NA	NA	NA	NA	NA	NA	NA	NA	NA	NA	NA	NA	NA	NA	NA	NA	NA	NA	NA	NA	NA	NA	NA
8	135929499	0	0	NA	0	NA	0	0	0	NA	0	0	0	0	0	0	NA	0	0	0	0	NA	NA	0	0	0	NA	NA	0	0	NA	NA	0	0	0	0	0	NA	0	NA	NA	NA	0	0	0	0	0	NA	0
8	135929500	NA	NA	NA	NA	0	NA	NA	NA	NA	0	0	NA	0	NA	NA	0	NA	0	NA	NA	0	0	0	NA	NA	0	NA	NA	NA	0	0	NA	NA	NA	NA	0	NA	NA	0	0	NA	0	NA	0	NA	NA	NA	0
8	135929504	NA	NA	NA	NA	NA	NA	NA	NA	NA	NA	NA	NA	NA	NA	NA	NA	NA	NA	NA	NA	NA	NA	NA	NA	NA	NA	NA	NA	NA	NA	NA	NA	NA	NA	NA	NA	NA	NA	NA	NA	NA	NA	NA	NA	NA	NA	NA	NA
8	135929505	0	0	NA	0	NA	0	0	0	NA	0	0	0	0	0	0	NA	0	0	0	0	NA	NA	0	0	0	NA	NA	0	0	NA	NA	0	0	0	0	0	NA	0	0	NA	NA	0	0	0	0	0	NA	0
8	135929506	0	NA	NA	0	0	0	NA	NA	NA	NA	NA	0	NA	NA	NA	0	0	NA	NA	0	0	0	NA	NA	NA	0	NA	NA	NA	0	0	NA	NA	NA	NA	NA	NA	NA	0	0	0	NA	NA	0	NA	0	NA	0
8	135929513	NA	NA	NA	NA	NA	NA	NA	NA	NA	NA	NA	NA	NA	NA	NA	NA	NA	NA	NA	NA	NA	NA	NA	NA	NA	NA	NA	NA	NA	NA	NA	NA	NA	NA	NA	NA	NA	NA	NA	NA	NA	NA	NA	NA	NA	NA	NA	NA
8	135929514	0	0	NA	0	NA	0	0	0	NA	0	0	0	0	0	0	0	0	0	0	0	NA	NA	0	0	0	NA	NA	0	0	NA	NA	NA	0	0	0	0	NA	0	0	NA	NA	0	0	0	0	NA	NA	NA
8	135929515	0.125	NA	NA	0.166667	0	NA	NA	NA	NA	0	0	0	0	NA	NA	NA	NA	NA	NA	0	0	0	0	NA	NA	0	NA	NA	NA	0	0	0	NA	NA	NA	NA	NA	NA	0	0	0	NA	NA	0	NA	0	NA	0
8	135929519	NA	NA	NA	NA	NA	NA	NA	NA	NA	NA	NA	NA	NA	NA	NA	NA	NA	NA	NA	NA	NA	NA	NA	NA	NA	NA	NA	NA	NA	NA	NA	NA	NA	NA	NA	NA	NA	NA	NA	NA	NA	NA	NA	NA	NA	NA	NA	NA
8	135929520	0	0	NA	0	NA	0	0	0	NA	0	0	0	0	0	0	0	0	0	0	0	NA	NA	0	0	0	NA	NA	0	0	NA	NA	0	0	0	0	0	NA	0	0	NA	NA	0	0	0	0	NA	0	NA
8	135929521	NA	NA	NA	0	0	NA	NA	NA	NA	0	0	NA	NA	NA	NA	NA	NA	NA	0	0	0	0.333333	NA	NA	NA	0	NA	NA	NA	0	0	NA	NA	0	NA	NA	NA	NA	NA	0	0	NA	NA	0	NA	0	NA	0
8	135929524	NA	NA	NA	NA	NA	NA	NA	NA	NA	NA	NA	NA	NA	NA	NA	NA	NA	NA	NA	NA	NA	NA	NA	NA	NA	NA	NA	NA	NA	NA	NA	NA	NA	NA	NA	NA	NA	NA	NA	NA	NA	NA	NA	NA	NA	NA	NA	NA
8	135929525	0	0	NA	0	NA	0	0	0	NA	0	0	0	0	0	0	0	0	0	0	0	NA	NA	0	0	0	NA	NA	0	0	NA	NA	0	0	0	0	0	NA	0	0	NA	NA	0	0	0	0	NA	0	NA
8	135929526	NA	NA	NA	NA	0	NA	NA	0	NA	0	0	0.25	NA	NA	NA	NA	NA	NA	NA	NA	0	0	0	NA	0	0	NA	0	NA	0	0	0	NA	NA	NA	NA	NA	NA	NA	0	0	0	0	NA	0	0	NA	0
8	135929532	NA	NA	NA	NA	NA	NA	NA	NA	NA	NA	NA	NA	NA	NA	NA	NA	NA	NA	NA	NA	NA	NA	NA	NA	NA	NA	NA	NA	NA	NA	NA	NA	NA	NA	NA	NA	NA	NA	NA	NA	NA	NA	NA	NA	NA	NA	NA	NA
8	135929533	0	0	NA	NA	NA	0	0	0	NA	0	0	0	0	0	0	0	0	0	0	0	NA	NA	0	0	0	NA	NA	0	0	NA	NA	0	0	0	0	0	NA	0	0	NA	NA	0	0	0	0	NA	NA	NA
8	135929534	0	NA	NA	0	0	NA	0	NA	NA	0	0	0	NA	NA	NA	NA	NA	NA	0	0	0	0	NA	0	0	0	NA	NA	NA	0	0	NA	NA	NA	NA	NA	NA	NA	0	0	0	0	0	0	NA	0	NA	0
8	135929535	NA	0	NA	NA	NA	NA	0	0	NA	NA	NA	0	NA	0	0	NA	NA	NA	0	NA	NA	NA	NA	0	0	NA	NA	NA	0	NA	NA	0	0	0.333333	0	0	NA	NA	0	NA	NA	0	NA	NA	0	NA	NA	NA
8	135929536	0	NA	0	0	0	NA	NA	NA	NA	NA	NA	NA	0	NA	0	NA	0	NA	0	NA	0	0	NA	NA	NA	0	NA	NA	NA	0	0	NA	NA	0	NA	NA	NA	0	0	0	0	0	0	0	0	0	NA	0
8	135929537	NA	0	NA	NA	NA	NA	NA	NA	NA	NA	NA	0	NA	0	0	NA	0	0	NA	0	NA	NA	NA	NA	NA	NA	NA	NA	0	NA	NA	NA	0	NA	0	0	NA	0	0	NA	NA	0	NA	NA	NA	NA	NA	NA
8	135929538	0	NA	0	0	0	NA	NA	NA	NA	0	NA	0	0	0	NA	NA	NA	NA	0	0	0	0	0	NA	NA	0	NA	NA	NA	0	0	0	NA	0	NA	NA	NA	0	0	0	0	0	NA	NA	NA	0	NA	0
[truncated: 9,777 more rows]
[truncated: 3 more columns]

## Sheet: Figure 4d
Source Data Figure 4d
[truncated: 11 more rows]

[truncated: 13 more sheets: Figure 5a, Figure 5c, Suppl Fig1, Suppl Fig 2, Suppl Fig 3, Suppl Fig 4, Suppl Fig 8, Suppl Fig 9, Suppl Fig 10, Suppl Fig 11, Suppl Fig 15, Suppl Fig 18b, Suppl Fig 22]
